# Supplementary material for: Memory Phenotype Tfh Cells Develop Without Overt Infection and Support Germinal Center Formation and B Cell Responses to Viral Infection
Source: Eur J Immunol. 2024 Nov 20;55(1):e202451291. doi: 10.1002/eji.202451291 (PMC11739680; doi:10.1002/eji.202451291)
Supplement: Supplementary file 2 — Supporting information [file EJI-55-e202451291-s004.xlsx]

## Sheet: up_in_DP_cf_SP
SYMBOL	GENENAME	ENTREZID	logFC	logCPM	F	PValue	FDR
Nr4a3	nuclear receptor subfamily 4, group A, member 3	18124	2.28097	5.17961	158.469	4.95423e-12	6.2276e-08
Dusp6	dual specificity phosphatase 6	67603	1.1259	5.76303	142.355	1.10866e-11	6.2276e-08
Hivep3	human immunodeficiency virus type I enhancer binding protein 3	16656	1.84154	6.70262	144.381	1.32305e-11	6.2276e-08
Casp3	caspase 3	12367	1.01099	6.38483	135.826	1.81156e-11	6.39527e-08
Rrm1	ribonucleotide reductase M1	20133	1.11212	6.29937	131.522	2.53186e-11	6.67829e-08
Kif11	kinesin family member 11	16551	2.22963	5.60373	136.177	2.98416e-11	6.67829e-08
Cdc45	cell division cycle 45	12544	1.85698	3.15735	127.761	3.41874e-11	6.67829e-08
Egr2	early growth response 2	13654	1.78415	4.84841	125.848	4.09223e-11	6.67829e-08
Fignl1	fidgetin-like 1	60530	2.5024	3.58296	125.074	4.2564e-11	6.67829e-08
Shcbp1	Shc SH2-domain binding protein 1	20419	2.57308	2.71212	120.085	6.46314e-11	9.09813e-08
Gm34828	predicted gene, 34828	102638215	2.89661	5.50134	131.398	7.08728e-11	9.09813e-08
Chek1	checkpoint kinase 1	12649	2.56491	2.4037	115.076	9.97792e-11	1.17415e-07
Kif20a	kinesin family member 20A	19348	2.17443	4.20834	113.181	1.26354e-10	1.37249e-07
Psat1	phosphoserine aminotransferase 1	107272	1.03317	5.81233	108.844	1.75168e-10	1.71732e-07
Stmn1	stathmin 1	16765	1.97292	5.55215	109.566	2.55612e-10	2.0202e-07
Bub1b	BUB1B, mitotic checkpoint serine/threonine kinase	12236	2.03912	4.50462	106.056	2.59589e-10	2.0202e-07
Mmd	monocyte to macrophage differentiation-associated	67468	1.08152	6.05299	104.415	2.65638e-10	2.0202e-07
Bcat1	branched chain aminotransferase 1, cytosolic	12035	2.45697	2.21544	104.174	2.7182e-10	2.0202e-07
Ticrr	TOPBP1-interacting checkpoint and replication regulator	77011	1.86799	3.70244	102.603	3.16277e-10	2.23307e-07
Chaf1a	chromatin assembly factor 1, subunit A (p150)	27221	2.34911	3.72414	101.824	3.49194e-10	2.34808e-07
Exo1	exonuclease 1	26909	2.07235	2.1078	100.042	4.06521e-10	2.56541e-07
Nusap1	nucleolar and spindle associated protein 1	108907	2.61075	4.42701	104.416	4.17849e-10	2.56541e-07
Tacc3	transforming, acidic coiled-coil containing protein 3	21335	1.49244	4.6147	99.2228	4.41002e-10	2.59475e-07
Rad51ap1	RAD51 associated protein 1	19362	2.5037	2.27948	97.4523	5.26817e-10	2.896e-07
Dhfr	dihydrofolate reductase	13361	1.64091	3.478	97.3329	5.3322e-10	2.896e-07
Rad51	RAD51 recombinase	19361	2.26297	3.15662	96.2608	5.94655e-10	3.11004e-07
Cdca8	cell division cycle associated 8	52276	2.00026	3.73556	94.6707	7.00313e-10	3.53183e-07
Ncaph	non-SMC condensin I complex, subunit H	215387	1.92587	4.17143	94.4839	7.28783e-10	3.54867e-07
Spdl1	spindle apparatus coiled-coil protein 1	70385	1.94992	2.58388	91.3236	9.9539e-10	4.31574e-07
Jazf1	JAZF zinc finger 1	231986	1.65882	3.4574	91.1113	1.01819e-09	4.31574e-07
Itga9	integrin alpha 9	104099	2.21602	2.57512	91.0798	1.02162e-09	4.31574e-07
Kif15	kinesin family member 15	209737	2.49008	4.66736	96.1136	1.02763e-09	4.31574e-07
Hmgb3	high mobility group box 3	15354	1.07097	3.94277	90.658	1.06878e-09	4.31574e-07
Cdk1	cyclin-dependent kinase 1	12534	1.9361	3.6615	90.4822	1.08914e-09	4.31574e-07
Dtl	denticleless E3 ubiquitin protein ligase	76843	2.1809	3.73835	90.6752	1.10492e-09	4.31574e-07
Uhrf1	ubiquitin-like, containing PHD and RING finger domains, 1	18140	2.06543	5.35696	94.7555	1.13082e-09	4.31574e-07
2810417H13Rik	NA	NA	2.61762	5.16016	97.4293	1.21357e-09	4.50969e-07
Brip1	BRCA1 interacting protein C-terminal helicase 1	237911	2.19952	3.26436	89.162	1.25604e-09	4.54783e-07
Spc24	SPC24, NDC80 kinetochore complex component, homolog (S. cerevisiae)	67629	2.34783	2.45672	88.499	1.35012e-09	4.76628e-07
Ccnb1	cyclin B1	268697	1.74784	3.89653	86.808	1.62645e-09	5.57991e-07
Cdca5	cell division cycle associated 5	67849	2.13538	2.50521	86.5229	1.67879e-09	5.57991e-07
Aurka	aurora kinase A	20878	1.82256	3.10155	85.8523	1.80926e-09	5.69689e-07
Irf4	interferon regulatory factor 4	16364	1.04226	6.61498	85.6399	1.85281e-09	5.69689e-07
Kif4	kinesin family member 4	16571	2.07369	3.80333	85.8444	1.8558e-09	5.69689e-07
Ncapg	non-SMC condensin I complex, subunit G	54392	1.98106	4.26417	86.6731	1.92055e-09	5.77023e-07
Rad54l	RAD54 like (S. cerevisiae)	19366	2.03407	3.0544	85.01	1.98886e-09	5.85096e-07
Pbk	PDZ binding kinase	52033	2.39432	1.95686	84.7917	2.03849e-09	5.8746e-07
Ect2	ect2 oncogene	13605	1.73444	3.67443	84.5768	2.08867e-09	5.89882e-07
Cdca3	cell division cycle associated 3	14793	1.95735	3.69363	84.1523	2.22783e-09	6.06515e-07
Esco2	establishment of sister chromatid cohesion N-acetyltransferase 2	71988	2.46416	2.94086	83.7875	2.30547e-09	6.14256e-07
Kif2c	kinesin family member 2C	73804	2.46708	3.09825	83.1364	2.50538e-09	6.55158e-07
Pcna	proliferating cell nuclear antigen	18538	0.687869	7.09853	82.4954	2.65007e-09	6.68783e-07
Cdc6	cell division cycle 6	23834	2.42294	3.04935	82.3821	2.68497e-09	6.68783e-07
Asf1b	anti-silencing function 1B histone chaperone	66929	1.45811	4.00722	82.3352	2.69957e-09	6.68783e-07
Gm16120	predicted gene 16120	105242545	2.53122	2.18046	81.9189	2.83303e-09	6.71949e-07
Bub1	BUB1, mitotic checkpoint serine/threonine kinase	12235	2.48184	3.46844	83.0092	2.89051e-09	6.71949e-07
Lig1	ligase I, DNA, ATP-dependent	16881	1.31395	5.70708	81.9437	2.92189e-09	6.71949e-07
Ccna2	cyclin A2	12428	2.33132	4.93654	86.659	2.98014e-09	6.71949e-07
Prc1	protein regulator of cytokinesis 1	233406	1.46245	4.97656	81.5234	3.0247e-09	6.71949e-07
Slamf7	SLAM family member 7	75345	2.37185	6.23381	87.8789	3.03355e-09	6.71949e-07
Ccne1	cyclin E1	12447	1.24717	3.43126	81.2982	3.04545e-09	6.71949e-07
Tpx2	TPX2, microtubule-associated	72119	2.42079	4.75906	85.6066	3.30711e-09	6.97913e-07
Tfdp1	transcription factor Dp 1	21781	0.720688	6.10361	80.584	3.31139e-09	6.97913e-07
Mcm10	minichromosome maintenance 10 replication initiation factor	70024	2.61282	2.93926	80.3053	3.48117e-09	6.99137e-07
Prr11	proline rich 11	270906	2.27137	3.64717	81.0286	3.56987e-09	6.99137e-07
Ncapg2	non-SMC condensin II complex, subunit G2	76044	1.7672	4.86978	81.8918	3.58208e-09	6.99137e-07
Rrm2	ribonucleotide reductase M2	20135	1.85494	5.26354	82.9165	3.68475e-09	6.99137e-07
Foxm1	forkhead box M1	14235	1.76373	4.30902	79.8578	3.6983e-09	6.99137e-07
E2f8	E2F transcription factor 8	108961	2.51116	3.83003	81.8332	3.76884e-09	6.99137e-07
Ybx3	Y box protein 3	56449	1.16862	6.29399	79.5637	3.80011e-09	6.99137e-07
Kif23	kinesin family member 23	71819	1.6866	4.69571	80.3264	3.80729e-09	6.99137e-07
Hmmr	hyaluronan mediated motility receptor (RHAMM)	15366	2.53727	3.92221	82.4373	3.81231e-09	6.99137e-07
Egr3	early growth response 3	13655	1.58683	5.91866	81.9664	3.94217e-09	7.13684e-07
Ube2c	ubiquitin-conjugating enzyme E2C	68612	2.05599	3.84053	79.5723	4.06504e-09	7.20933e-07
Nuf2	NUF2, NDC80 kinetochore complex component	66977	2.58702	3.47147	79.983	4.38604e-09	7.64633e-07
Plk1	polo like kinase 1	18817	2.11963	3.77419	78.773	4.58016e-09	7.88736e-07
Cenpe	centromere protein E	229841	2.15986	5.12214	81.5734	5.17716e-09	8.80803e-07
Tyms	thymidylate synthase	22171	1.35727	4.47789	76.3664	5.49514e-09	9.20999e-07
Ska1	spindle and kinetochore associated complex subunit 1	66468	2.71813	1.57467	76.2945	5.54386e-09	9.20999e-07
Kif14	kinesin family member 14	381293	2.22715	3.50141	76.5321	5.82031e-09	9.55681e-07
Marcksl1	MARCKS-like 1	17357	1.91268	5.79238	80.0368	6.09265e-09	9.77663e-07
Npas4	neuronal PAS domain protein 4	225872	1.35763	4.90268	75.5509	6.17559e-09	9.79837e-07
Rnf19a	ring finger protein 19A	30945	0.713277	7.27596	74.0078	7.3638e-09	1.15109e-06
Cdca2	cell division cycle associated 2	108912	1.80003	3.70701	73.9495	7.41797e-09	1.15109e-06
Ndc80	NDC80 kinetochore complex component	67052	1.46224	3.82446	73.8472	7.51398e-09	1.15331e-06
Tnfsf11	tumor necrosis factor (ligand) superfamily, member 11	21943	0.864551	5.77689	73.671	7.68256e-09	1.16651e-06
Mad2l1	MAD2 mitotic arrest deficient-like 1	56150	1.00714	4.60668	73.4818	7.86819e-09	1.18199e-06
Il1r2	interleukin 1 receptor, type II	16178	2.19812	4.08962	74.6924	8.24317e-09	1.22528e-06
Trip13	thyroid hormone receptor interactor 13	69716	1.75387	2.22537	72.8328	8.54268e-09	1.24522e-06
Diaph3	diaphanous related formin 3	56419	1.61375	4.03199	72.8355	8.55366e-09	1.24522e-06
Kpna2	karyopherin (importin) alpha 2	16647	1.17131	5.95827	71.8484	9.88925e-09	1.41057e-06
Nfatc1	nuclear factor of activated T cells, cytoplasmic, calcineurin dependent 1	18018	0.767844	9.06813	71.5826	1.0025e-08	1.41562e-06
Stx11	syntaxin 11	74732	1.08873	5.79664	70.9435	1.08883e-08	1.52177e-06
Cd200	CD200 antigen	17470	1.19693	6.58617	71.7123	1.09922e-08	1.52177e-06
Ckap2l	cytoskeleton associated protein 2-like	70466	2.46989	3.81587	73.2776	1.12197e-08	1.53819e-06
Lmnb1	lamin B1	16906	0.950054	6.74209	70.4488	1.1612e-08	1.57666e-06
Birc5	baculoviral IAP repeat-containing 5	11799	2.04101	4.03933	71.6158	1.20891e-08	1.62582e-06
Mcm6	minichromosome maintenance complex component 6	17219	0.772513	7.49095	70.0246	1.22739e-08	1.63509e-06
Ckap2	cytoskeleton associated protein 2	80986	1.96929	3.1486	69.8666	1.25308e-08	1.65372e-06
Orc1	origin recognition complex, subunit 1	18392	2.25944	1.54825	69.7813	1.2672e-08	1.65686e-06
Pole	polymerase (DNA directed), epsilon	18973	1.43242	4.74197	69.7791	1.29323e-08	1.67538e-06
Ccne2	cyclin E2	12448	2.40302	2.29415	69.4518	1.32333e-08	1.69879e-06
Nrbp2	nuclear receptor binding protein 2	223649	1.96466	3.68944	70.0989	1.35851e-08	1.72825e-06
Top2a	topoisomerase (DNA) II alpha	21973	1.8522	7.33894	73.6583	1.52972e-08	1.91491e-06
Melk	maternal embryonic leucine zipper kinase	17279	1.68299	2.92784	68.2798	1.54592e-08	1.91491e-06
Dhrs3	dehydrogenase/reductase (SDR family) member 3	20148	1.33144	4.68929	68.1137	1.58063e-08	1.94087e-06
Hist1h2ap	NA	NA	1.90218	4.31988	69.6007	1.61595e-08	1.96714e-06
Hif1a	hypoxia inducible factor 1, alpha subunit	15251	1.12282	8.97073	67.7346	1.6879e-08	2.03717e-06
Hist1h2ag	NA	NA	1.8779	3.84449	67.7189	1.82947e-08	2.17092e-06
Ahi1	Abelson helper integration site 1	52906	0.79769	4.51838	66.8086	1.88443e-08	2.19918e-06
Penk	preproenkephalin	18619	1.64967	3.73203	66.7168	1.93174e-08	2.2359e-06
Fancd2	Fanconi anemia, complementation group D2	211651	1.56174	3.07421	66.4182	1.98718e-08	2.28138e-06
Stil	Scl/Tal1 interrupting locus	20460	2.13201	3.23862	66.4535	2.01567e-08	2.29543e-06
Plek	pleckstrin	56193	1.89627	6.76495	69.4963	2.13509e-08	2.38646e-06
Cks2	CDC28 protein kinase regulatory subunit 2	66197	1.47636	3.33723	65.8548	2.14631e-08	2.38646e-06
E2f7	E2F transcription factor 7	52679	2.37571	2.36815	65.576	2.23009e-08	2.42441e-06
Ncapd2	non-SMC condensin I complex, subunit D2	68298	1.03844	6.57306	65.6798	2.23049e-08	2.42441e-06
Cenph	centromere protein H	26886	2.44751	1.84315	65.57	2.23195e-08	2.42441e-06
Ska3	spindle and kinetochore associated complex subunit 3	219114	2.05346	2.32559	65.486	2.2579e-08	2.43387e-06
Platr11	pluripotency associated transcript 11	102635911	2.16382	1.5995	70.3662	2.29006e-08	2.44984e-06
Mcm3	minichromosome maintenance complex component 3	17215	0.902031	6.14604	65.1606	2.36157e-08	2.50579e-06
Clspn	claspin	269582	2.27468	4.30001	67.8702	2.45691e-08	2.56992e-06
Dscc1	DNA replication and sister chromatid cohesion 1	72107	1.99839	1.00454	64.517	2.58215e-08	2.65247e-06
Ccnf	cyclin F	12449	1.6903	3.45342	64.491	2.59153e-08	2.65247e-06
Aurkb	aurora kinase B	20877	1.67193	3.57447	64.4892	2.59217e-08	2.65247e-06
Cep55	centrosomal protein 55	74107	2.29671	3.30407	65.1645	2.67413e-08	2.71665e-06
Neil3	nei like 3 (E. coli)	234258	2.00513	2.87201	64.1635	2.71272e-08	2.73616e-06
Hist1h2ao	NA	NA	1.85049	4.31043	65.5656	2.75017e-08	2.75427e-06
Rad54b	RAD54 homolog B (S. cerevisiae)	623474	2.17313	1.88521	64.0046	2.77372e-08	2.75829e-06
Kif22	kinesin family member 22	110033	1.62044	4.18574	64.0273	2.84149e-08	2.78643e-06
Dlgap5	DLG associated protein 5	218977	1.54374	3.99255	63.7139	2.92661e-08	2.84519e-06
Pou2af1	POU domain, class 2, associating factor 1	18985	1.89043	5.69557	67.7428	3.06343e-08	2.94277e-06
Sgol1	NA	NA	2.22305	2.71338	63.2427	3.08755e-08	2.9459e-06
Hist1h2ah	NA	NA	1.94276	3.53	63.3292	3.19804e-08	2.99851e-06
Aspm	abnormal spindle microtubule assembly	12316	2.12875	4.42971	65.6356	3.28877e-08	3.05531e-06
Cdh23	cadherin 23 (otocadherin)	22295	2.70167	4.43385	65.5408	3.38718e-08	3.12617e-06
Arhgap11a	Rho GTPase activating protein 11A	228482	1.41158	5.27074	62.8727	3.85957e-08	3.49365e-06
Phactr2	phosphatase and actin regulator 2	215789	1.1317	6.69315	61.8433	4.22125e-08	3.7967e-06
Cdc25c	cell division cycle 25C	12532	2.42575	1.48404	61.0109	4.25005e-08	3.79842e-06
LOC108168790	NA	NA	1.82766	1.40562	60.7992	4.3828e-08	3.89242e-06
Litaf	LPS-induced TN factor	56722	1.33903	4.34474	60.2112	4.77555e-08	4.21472e-06
Depdc1a	DEP domain containing 1a	76131	2.24801	2.7791	60.0853	4.92979e-08	4.32383e-06
Tm6sf1	transmembrane 6 superfamily member 1	107769	1.13223	4.3213	59.919	4.98477e-08	4.34506e-06
Rfc5	replication factor C (activator 1) 5	72151	0.795781	4.39685	59.8246	5.05446e-08	4.37877e-06
Tox	thymocyte selection-associated high mobility group box	252838	1.00078	7.41836	59.7092	5.23152e-08	4.45988e-06
Eea1	early endosome antigen 1	216238	1.29071	8.01336	61.3699	5.24283e-08	4.45988e-06
Mki67	antigen identified by monoclonal antibody Ki 67	17345	1.93821	8.38281	64.1626	5.39736e-08	4.56384e-06
Cks1b	CDC28 protein kinase 1b	54124	1.51243	3.40074	59.3257	5.44069e-08	4.5731e-06
Plxdc2	plexin domain containing 2	67448	1.57958	2.30693	59.0861	5.63748e-08	4.69266e-06
Casc5	NA	NA	2.35783	4.26679	62.1722	5.65244e-08	4.69266e-06
Shmt1	serine hydroxymethyltransferase 1 (soluble)	20425	1.65912	2.65908	59.0324	5.68264e-08	4.69266e-06
Prim1	DNA primase, p49 subunit	19075	1.0244	4.20494	58.9079	5.78882e-08	4.75256e-06
Ptpn5	protein tyrosine phosphatase, non-receptor type 5	19259	1.49541	3.49577	58.8435	5.84459e-08	4.77061e-06
Scd2	stearoyl-Coenzyme A desaturase 2	20250	0.717987	7.86873	58.7706	5.90837e-08	4.79495e-06
Mybl2	myeloblastosis oncogene-like 2	17865	1.62121	3.19819	58.581	6.07797e-08	4.9044e-06
Gpsm2	G-protein signalling modulator 2 (AGS3-like, C. elegans)	76123	1.03317	3.53864	58.4471	6.20087e-08	4.94703e-06
Ezh2	enhancer of zeste 2 polycomb repressive complex 2 subunit	14056	0.824898	6.48482	58.0913	6.5408e-08	5.15992e-06
Tipin	timeless interacting protein	66131	0.810236	4.49678	57.9098	6.7219e-08	5.27333e-06
Gm5593	NA	NA	1.80109	2.0646	57.7638	6.87158e-08	5.36097e-06
Cenpk	centromere protein K	60411	2.95275	1.23525	56.81	7.94236e-08	6.09533e-06
Tuba1b	tubulin, alpha 1B	22143	0.661352	8.5481	56.6366	8.15569e-08	6.20269e-06
Mastl	microtubule associated serine/threonine kinase-like	67121	2.15	2.09507	56.6251	8.1701e-08	6.20269e-06
Gm6750	predicted gene 6750	627375	0.973312	3.78216	55.9699	9.03588e-08	6.821e-06
Apitd1	NA	NA	1.96071	1.02882	55.4751	9.75548e-08	7.25434e-06
Spc25	SPC25, NDC80 kinetochore complex component, homolog (S. cerevisiae)	66442	1.92043	2.6141	55.4716	9.76082e-08	7.25434e-06
Lnx2	ligand of numb-protein X 2	140887	0.615359	6.60066	55.3951	9.87751e-08	7.30263e-06
Ptms	parathymosin	69202	1.16163	6.85713	56.3563	1.01041e-07	7.43128e-06
Nrn1	neuritin 1	68404	1.24097	6.06135	55.7021	1.12685e-07	8.18028e-06
Cit	citron	12704	1.90494	4.26342	56.2066	1.12963e-07	8.18028e-06
Cenpf	centromere protein F	108000	2.25941	4.82777	58.4307	1.15076e-07	8.29072e-06
Tnfrsf8	tumor necrosis factor receptor superfamily, member 8	21941	1.92751	1.63308	54.2891	1.17457e-07	8.41935e-06
Mis18bp1	MIS18 binding protein 1	217653	2.30487	3.17288	55.1679	1.20515e-07	8.59489e-06
Hist1h2ac	NA	NA	1.87137	3.64251	54.702	1.22453e-07	8.64581e-06
Incenp	inner centromere protein	16319	1.03122	6.01281	53.7191	1.33884e-07	9.31318e-06
Hist1h2ai	NA	NA	1.91024	3.37954	53.845	1.36029e-07	9.41603e-06
Gm2762	predicted gene 2762	100040421	4.844	0.071363	52.7279	1.50635e-07	1.03762e-05
Atad5	ATPase family, AAA domain containing 5	237877	0.971368	4.67344	52.672	1.51998e-07	1.04193e-05
Ccnb2	cyclin B2	12442	1.88569	3.99829	53.6432	1.59243e-07	1.08631e-05
Mrps6	mitochondrial ribosomal protein S6	121022	1.10203	4.08621	52.0447	1.68237e-07	1.14215e-05
Kif18b	kinesin family member 18B	70218	2.21384	3.26289	52.6682	1.75797e-07	1.18776e-05
Tuba1c	tubulin, alpha 1C	22146	0.651502	8.29753	51.5404	1.82652e-07	1.2282e-05
Kif18a	kinesin family member 18A	228421	1.4252	2.79785	51.2111	1.92787e-07	1.29021e-05
Brca2	breast cancer 2, early onset	12190	1.34554	3.81596	51.0707	1.97289e-07	1.30794e-05
Tnfrsf9	tumor necrosis factor receptor superfamily, member 9	21942	1.1106	4.78612	51.0916	1.98873e-07	1.31228e-05
Pola1	polymerase (DNA directed), alpha 1	18968	0.824302	5.21637	50.8307	2.05255e-07	1.34809e-05
Sccpdh	saccharopine dehydrogenase (putative)	109232	1.54441	4.00359	51.259	2.07974e-07	1.35336e-05
Plagl1	pleiomorphic adenoma gene-like 1	22634	2.19463	4.19886	53.1252	2.10579e-07	1.36403e-05
Spag5	sperm associated antigen 5	54141	1.9814	4.03841	52.0208	2.16954e-07	1.39659e-05
Ttk	Ttk protein kinase	22137	2.11169	2.36869	50.4784	2.17583e-07	1.39659e-05
Larp7	La ribonucleoprotein domain family, member 7	28036	0.688288	5.84557	50.2335	2.26625e-07	1.44696e-05
Smc2	structural maintenance of chromosomes 2	14211	1.11433	6.04477	51.0597	2.2748e-07	1.44696e-05
Sgol2a	NA	NA	2.06417	3.16681	50.6559	2.33267e-07	1.47052e-05
Knstrn	kinetochore-localized astrin/SPAG5 binding	51944	1.24537	3.92667	49.8232	2.42694e-07	1.50973e-05
Bcl6	B cell leukemia/lymphoma 6	12053	1.46453	6.60447	52.1854	2.44142e-07	1.51208e-05
Rfc4	replication factor C (activator 1) 4	106344	1.10524	3.22393	49.1089	2.73695e-07	1.68037e-05
Hist1h2ad	NA	NA	1.89927	3.57555	49.7476	2.81894e-07	1.71782e-05
Mcm5	minichromosome maintenance complex component 5	17218	1.05642	5.92775	49.4561	2.82228e-07	1.71782e-05
Arhgap19	Rho GTPase activating protein 19	71085	1.30339	3.93489	48.5091	3.03051e-07	1.82101e-05
Hmgn2	high mobility group nucleosomal binding domain 2	15331	0.759482	7.23955	48.0632	3.27075e-07	1.94879e-05
Pdk3	pyruvate dehydrogenase kinase, isoenzyme 3	236900	0.638307	4.91286	48.002	3.30529e-07	1.96109e-05
Prelid2	PRELI domain containing 2	77619	1.37474	3.11325	47.8696	3.3814e-07	1.99786e-05
Timm8b	translocase of inner mitochondrial membrane 8B	30057	0.642278	3.67899	47.688	3.48892e-07	2.05279e-05
Cenpi	centromere protein I	102920	1.64231	2.10392	46.9838	3.9421e-07	2.2908e-05
Bard1	BRCA1 associated RING domain 1	12021	1.12792	3.78008	46.8848	4.01078e-07	2.30169e-05
Gm20875	predicted gene, 20875	100041490	1.26109	6.49443	48.4313	4.02232e-07	2.30169e-05
Kntc1	kinetochore associated 1	208628	1.39777	4.02589	46.9423	4.02605e-07	2.30169e-05
Slc29a1	solute carrier family 29 (nucleoside transporters), member 1	63959	0.881911	5.77532	46.8212	4.07721e-07	2.30178e-05
Racgap1	Rac GTPase-activating protein 1	26934	0.895788	5.76578	46.782	4.0879e-07	2.30178e-05
C330027C09Rik	NA	NA	1.56845	3.90247	47.267	4.09139e-07	2.30178e-05
Anln	anillin, actin binding protein	68743	1.88587	2.93891	46.6513	4.22184e-07	2.34053e-05
Alcam	activated leukocyte cell adhesion molecule	11658	1.22644	5.78449	47.6569	4.22467e-07	2.34053e-05
Endod1	endonuclease domain containing 1	71946	0.773157	6.4358	46.5852	4.22659e-07	2.34053e-05
Gm34335	predicted gene, 34335	102637557	4.28427	0.22751	55.2088	4.28812e-07	2.36534e-05
BC030867	NA	NA	2.71813	1.28052	46.4395	4.336e-07	2.37576e-05
Hells	helicase, lymphoid specific	15201	1.25361	5.04132	47.2117	4.34068e-07	2.37576e-05
Polq	polymerase (DNA directed), theta	77782	1.10794	3.61663	46.0818	4.61801e-07	2.4985e-05
Gucy2g	guanylate cyclase 2g	73707	2.82742	0.895776	50.4352	4.67628e-07	2.52037e-05
H2afx	NA	NA	0.788522	5.32048	45.8987	4.76999e-07	2.5514e-05
Myo1b	myosin IB	17912	3.20159	2.14702	45.4283	5.18581e-07	2.71278e-05
Dock4	dedicator of cytokinesis 4	238130	1.47846	3.70175	45.4271	5.18696e-07	2.71278e-05
Parpbp	PARP1 binding protein	75317	2.15396	2.5255	45.3636	5.30215e-07	2.76279e-05
Slc43a3	solute carrier family 43, member 3	58207	1.18718	3.56866	45.2789	5.32592e-07	2.76498e-05
Gm13237	predicted gene 13237	666390	1.24995	6.55528	46.5541	5.55141e-07	2.84806e-05
Gjb2	gap junction protein, beta 2	14619	1.40238	1.77065	45.0278	5.57086e-07	2.84806e-05
Brca1	breast cancer 1, early onset	12189	1.56667	3.73839	45.3101	5.5868e-07	2.84806e-05
Hist1h2ab	NA	NA	1.84421	3.2706	45.4461	5.61151e-07	2.85036e-05
Arc	activity regulated cytoskeletal-associated protein	11838	1.24941	3.4041	44.8722	5.7287e-07	2.89946e-05
Vat1l	vesicle amine transport protein 1 like	270097	2.46585	1.00287	44.7692	5.83586e-07	2.94315e-05
Slc25a13	solute carrier family 25 (mitochondrial carrier, adenine nucleotide translocator), member 13	50799	0.97293	3.43975	44.6906	5.91902e-07	2.95345e-05
Dut	deoxyuridine triphosphatase	110074	0.711991	5.09	44.3975	6.2409e-07	3.0922e-05
Cdc20	cell division cycle 20	107995	1.38296	3.62783	44.1286	6.55285e-07	3.23541e-05
Pdzk1ip1	PDZK1 interacting protein 1	67182	1.79128	0.757311	44.0599	6.63531e-07	3.26471e-05
St13	suppression of tumorigenicity 13	70356	0.718849	7.04676	44.0089	6.69712e-07	3.28368e-05
BC055324	cDNA sequence BC055324	381306	0.886408	2.62454	43.9586	6.75874e-07	3.30243e-05
E2f1	E2F transcription factor 1	13555	1.55007	2.72053	43.6653	7.13074e-07	3.46025e-05
Espl1	extra spindle pole bodies 1, separase	105988	1.8329	4.00176	44.5338	7.42573e-07	3.57879e-05
Depdc1b	DEP domain containing 1B	218581	1.87263	2.17929	43.3147	7.60465e-07	3.64094e-05
Adamts3	a disintegrin-like and metallopeptidase (reprolysin type) with thrombospondin type 1 motif, 3	330119	1.45025	1.55911	43.2616	7.67935e-07	3.66351e-05
Hist1h2ae	NA	NA	1.91264	3.31107	43.8561	7.77084e-07	3.68228e-05
E2f3	E2F transcription factor 3	13557	0.630679	4.29532	43.1425	7.84991e-07	3.70731e-05
Trim37	tripartite motif-containing 37	68729	0.624895	5.15553	43.0678	7.95879e-07	3.73463e-05
Syna	syncytin a	214292	2.74857	-0.190312	45.5311	7.96065e-07	3.73463e-05
Hist1h2ak	NA	NA	2.09402	2.13237	43.0073	8.04835e-07	3.76327e-05
Tbc1d31	TBC1 domain family, member 31	210544	1.1521	4.02951	42.8994	8.2107e-07	3.82651e-05
Troap	trophinin associated protein	78733	2.13449	1.83506	42.77	8.41003e-07	3.90651e-05
Sox4	SRY (sex determining region Y)-box 4	20677	2.2782	2.29597	42.8016	8.63656e-07	3.98136e-05
Chek2	checkpoint kinase 2	50883	0.912361	3.0592	42.6236	8.64187e-07	3.98136e-05
Rilpl2	Rab interacting lysosomal protein-like 2	80291	0.880917	5.95054	42.6663	8.65574e-07	3.98136e-05
Shtn1	shootin 1	71653	1.87028	5.02958	44.6004	9.27535e-07	4.25251e-05
Nefh	neurofilament, heavy polypeptide	380684	1.0622	4.08115	42.0279	9.65919e-07	4.41416e-05
Hist1h2an	NA	NA	1.68527	3.25488	42.0683	9.79432e-07	4.44713e-05
Hspd1	heat shock protein 1 (chaperonin)	15510	0.605617	7.28612	41.9038	9.88704e-07	4.47484e-05
Smim3	small integral membrane protein 3	106878	1.06982	2.79027	41.7622	1.01542e-06	4.5665e-05
Tmem38b	transmembrane protein 38B	52076	0.775721	4.72705	41.7413	1.01944e-06	4.56998e-05
Tada2a	transcriptional adaptor 2A	217031	0.652375	3.40581	41.5599	1.05495e-06	4.71422e-05
Tex15	testis expressed gene 15	104271	2.22061	2.27944	41.313	1.11571e-06	4.95864e-05
Dbi	diazepam binding inhibitor	13167	0.781347	5.00183	41.2599	1.11667e-06	4.95864e-05
Cdkn2c	cyclin dependent kinase inhibitor 2C	12580	1.06588	4.22632	41.1204	1.14668e-06	5.07595e-05
Hmgb2	high mobility group box 2	97165	1.15711	8.09047	42.1636	1.19079e-06	5.2221e-05
LOC108167886	NA	NA	2.36703	0.0886691	40.8063	1.21754e-06	5.32289e-05
Ppa1	pyrophosphatase (inorganic) 1	67895	0.604367	4.51902	40.6567	1.25293e-06	5.46069e-05
Dna2	DNA replication helicase/nuclease 2	327762	1.4873	4.51376	40.8623	1.29573e-06	5.61259e-05
Angptl2	angiopoietin-like 2	26360	1.90623	7.2747	43.5291	1.43041e-06	6.07128e-05
Gins2	GINS complex subunit 2 (Psf2 homolog)	272551	1.64304	1.77331	39.965	1.43172e-06	6.07128e-05
Gapdh-ps15	glyceraldehyde-3-phosphate dehydrogenase, pseudogene 15	100042025	0.798258	6.84111	39.8346	1.48152e-06	6.26365e-05
Nsl1	NSL1, MIS12 kinetochore complex component	381318	1.34633	2.32748	39.5401	1.55512e-06	6.53566e-05
Aicda	activation-induced cytidine deaminase	11628	2.18473	1.01817	39.386	1.60267e-06	6.69567e-05
Nek2	NIMA (never in mitosis gene a)-related expressed kinase 2	18005	2.03292	3.19031	39.9136	1.67009e-06	6.90986e-05
Padi4	peptidyl arginine deiminase, type IV	18602	2.98544	3.27014	41.4028	1.67352e-06	6.90986e-05
Plk4	polo like kinase 4	20873	0.870071	4.20883	39.1482	1.6792e-06	6.91312e-05
Pask	PAS domain containing serine/threonine kinase	269224	2.08299	1.87517	39.0907	1.69827e-06	6.97129e-05
Mcm7	minichromosome maintenance complex component 7	17220	0.804091	6.01248	39.0355	1.73183e-06	7.0476e-05
Usp54	ubiquitin specific peptidase 54	78787	0.692658	4.00773	38.7992	1.79872e-06	7.27787e-05
Cenpn	centromere protein N	72155	1.54657	2.2238	38.4264	1.9367e-06	7.7037e-05
Wdhd1	WD repeat and HMG-box DNA binding protein 1	218973	0.627608	5.09456	38.4007	1.94662e-06	7.72143e-05
Ublcp1	ubiquitin-like domain containing CTD phosphatase 1	79560	0.640919	4.53865	38.3701	1.95851e-06	7.74681e-05
Crtam	cytotoxic and regulatory T cell molecule	54698	1.92279	2.36789	38.0678	2.08208e-06	8.14433e-05
Ppfibp1	PTPRF interacting protein, binding protein 1 (liprin beta 1)	67533	0.79201	4.84923	38.0293	2.09633e-06	8.17744e-05
Ccp110	centriolar coiled coil protein 110	101565	0.847121	4.2146	37.9828	2.11594e-06	8.219e-05
Kdelc2	NA	NA	1.10823	3.75651	37.9491	2.13027e-06	8.219e-05
Znhit1	zinc finger, HIT domain containing 1	70103	0.614623	3.6405	37.8617	2.16794e-06	8.32212e-05
Fam83d	family with sequence similarity 83, member D	71878	1.70708	0.620065	37.8392	2.17778e-06	8.33399e-05
Pou2f2	POU domain, class 2, transcription factor 2	18987	0.781784	7.31595	37.4944	2.35616e-06	8.96802e-05
Ybx1	Y box protein 1	22608	0.832147	8.49462	37.3483	2.43337e-06	9.237e-05
Gal	galanin and GMAP prepropeptide	14419	3.84914	-0.777505	37.1903	2.48255e-06	9.3615e-05
Aunip	aurora kinase A and ninein interacting protein	69885	3.30752	0.027263	37.1833	2.48606e-06	9.3615e-05
Arfgef3	ARFGEF family member 3	215821	2.0433	0.676545	37.0722	2.54281e-06	9.54975e-05
Kif20b	kinesin family member 20B	240641	1.02076	4.87815	37.0708	2.61542e-06	9.79637e-05
Cebpa	CCAAT/enhancer binding protein (C/EBP), alpha	12606	1.49065	4.79279	37.6949	2.85319e-06	0.000105196
Myb	myeloblastosis oncogene	17863	1.80043	5.49454	39.034	2.93711e-06	0.000107313
Tcf19	transcription factor 19	106795	0.939204	4.32346	36.1848	3.04992e-06	0.000110105
Gins1	GINS complex subunit 1 (Psf1 homolog)	69270	1.7715	1.73578	36.162	3.06431e-06	0.000110105
Ankle1	ankyrin repeat and LEM domain containing 1	234396	1.91317	1.89411	35.9822	3.18041e-06	0.000113698
Slc25a42	solute carrier family 25, member 42	73095	0.736559	4.09884	35.9168	3.22384e-06	0.00011467
Fam20c	FAM20C, golgi associated secretory pathway kinase	80752	2.98946	-0.297428	35.902	3.23372e-06	0.000114732
Icam5	intercellular adhesion molecule 5, telencephalin	15898	1.24119	1.36916	35.7418	3.34318e-06	0.000116854
Rfc3	replication factor C (activator 1) 3	69263	0.812026	3.6222	35.5988	3.44424e-06	0.000119793
Fam162a	family with sequence similarity 162, member A	70186	0.619338	4.21539	35.5606	3.47182e-06	0.000120456
Pdcd1lg2	programmed cell death 1 ligand 2	58205	0.95697	4.7301	35.5314	3.50305e-06	0.000121241
Bcl2a1d	B cell leukemia/lymphoma 2 related protein A1d	12047	0.861732	6.47234	35.5989	3.64785e-06	0.000125945
Tk1	thymidine kinase 1	21877	0.980907	3.95938	35.2641	3.69398e-06	0.000126917
Hsp90aa1	heat shock protein 90, alpha (cytosolic), class A member 1	15519	0.622348	8.71375	35.2353	3.7164e-06	0.000127377
Gabarapl1	gamma-aminobutyric acid (GABA) A receptor-associated protein-like 1	57436	0.68968	3.77477	35.1063	3.8185e-06	0.00012993
Gen1	GEN1, Holliday junction 5' flap endonuclease	209334	1.37853	2.89103	34.9841	3.91801e-06	0.000132677
Chtf18	CTF18, chromosome transmission fidelity factor 18	214901	1.18381	2.59943	34.8775	4.00716e-06	0.000135048
Cdca7	cell division cycle associated 7	66953	1.0598	4.51009	34.5895	4.32226e-06	0.000144632
Wbp5	NA	NA	1.15228	3.88596	34.1157	4.74725e-06	0.000156993
Mtfr2	mitochondrial fission regulator 2	71804	1.89952	1.43899	34.0112	4.81835e-06	0.000158972
Hist1h2af	NA	NA	1.42594	2.90653	33.9958	4.8343e-06	0.000159126
Atpif1	ATPase inhibitory factor 1	11983	0.896313	4.50739	33.9487	4.88345e-06	0.00016037
Pmf1	polyamine-modulated factor 1	67037	0.692632	3.57795	33.7725	5.07197e-06	0.00016579
Serpinc1	serine (or cysteine) peptidase inhibitor, clade C (antithrombin), member 1	11905	1.58097	1.95212	33.5453	5.32694e-06	0.000172132
Tjp2	tight junction protein 2	21873	1.04741	5.96445	34.2563	5.36982e-06	0.000173122
Whsc1	NA	NA	0.634191	7.0074	33.4935	5.38696e-06	0.000173279
Hspa4l	heat shock protein 4 like	18415	0.653933	5.66006	33.3906	5.50838e-06	0.00017638
Il2	interleukin 2	16183	1.79305	1.57434	33.3659	5.53792e-06	0.000176925
Ranbp1	RAN binding protein 1	19385	0.815079	5.78102	33.3367	5.64929e-06	0.000179158
Etv5	ets variant 5	104156	0.881069	3.51862	33.2614	5.66507e-06	0.000179158
Gm42035	NA	NA	0.746146	7.75058	33.2069	5.78942e-06	0.000182483
Krt83	keratin 83	100126226	2.21958	0.589193	33.0643	5.91345e-06	0.000185829
Ska2	spindle and kinetochore associated complex subunit 2	66140	0.820883	3.80638	32.8772	6.16019e-06	0.000192068
Slc9b2	solute carrier family 9, subfamily B (NHA2, cation proton antiporter 2), member 2	97086	0.935924	2.78792	32.8662	6.17512e-06	0.000192068
Npnt	nephronectin	114249	2.06486	2.58958	32.909	6.29899e-06	0.00019549
Slc9a5	solute carrier family 9 (sodium/hydrogen exchanger), member 5	277973	1.52651	1.27421	32.717	6.38046e-06	0.000197152
Anp32b	acidic (leucine-rich) nuclear phosphoprotein 32 family, member B	67628	0.638401	7.95492	32.6965	6.40925e-06	0.00019751
Alms1	ALMS1, centrosome and basal body associated	236266	0.841774	4.51037	32.6793	6.43339e-06	0.00019751
Nasp	nuclear autoantigenic sperm protein (histone-binding)	50927	0.643989	5.80992	32.4425	6.77774e-06	0.000206714
Pif1	PIF1 5'-to-3' DNA helicase	208084	1.82326	2.51673	32.3461	6.97275e-06	0.000211747
Ece1	endothelin converting enzyme 1	230857	0.60741	6.4628	32.0651	7.36839e-06	0.000221853
Wee1	WEE 1 homolog 1 (S. pombe)	22390	0.872127	3.33506	31.9381	7.57941e-06	0.000226414
Wdr62	WD repeat domain 62	233064	0.923934	3.01047	31.9354	7.58401e-06	0.000226414
Hook1	hook microtubule tethering protein 1	77963	0.676445	5.28136	31.9122	7.6233e-06	0.000226629
Snrpd1	small nuclear ribonucleoprotein D1	20641	0.753825	5.07537	31.8777	7.68217e-06	0.000227899
Ube2n	ubiquitin-conjugating enzyme E2N	93765	0.585644	6.65735	31.8424	7.74282e-06	0.000229217
Sh3rf1	SH3 domain containing ring finger 1	59009	0.829881	5.22663	31.5734	8.27968e-06	0.000242065
Ccdc50	coiled-coil domain containing 50	67501	0.614895	7.67642	31.2624	8.81867e-06	0.000255181
Tubb6	tubulin, beta 6 class V	67951	2.44199	1.31876	31.2407	8.86178e-06	0.000255904
Rbbp8	retinoblastoma binding protein 8, endonuclease	225182	0.605676	4.69096	31.2068	8.92999e-06	0.000256824
Gm12070	glyceraldehyde-3-phosphate dehydrogenase pseudogene	654472	0.59986	7.9888	31.1649	9.01471e-06	0.000258733
Pfdn1	prefoldin 1	67199	0.686364	4.37616	31.0728	9.20455e-06	0.000263248
D830030K20Rik	RIKEN cDNA D830030K20 gene	320333	1.34188	1.44651	30.8434	9.69613e-06	0.000274938
Shisa6	shisa family member 6	380702	2.65029	-0.30981	37.3058	1.04032e-05	0.000292636
Nek7	NIMA (never in mitosis gene a)-related expressed kinase 7	59125	0.588763	7.87246	30.3512	1.08497e-05	0.000302783
Sema7a	sema domain, immunoglobulin domain (Ig), and GPI membrane anchor, (semaphorin) 7A	20361	2.57832	4.29111	32.001	1.10499e-05	0.000307156
Iqgap3	IQ motif containing GTPase activating protein 3	404710	1.86458	2.19081	30.2539	1.10947e-05	0.000307795
Nutf2	nuclear transport factor 2	68051	0.595561	5.21087	30.2016	1.12291e-05	0.000310304
Hk2	hexokinase 2	15277	0.867	4.04687	30.0234	1.17e-05	0.000320806
Mrpl42	mitochondrial ribosomal protein L42	67270	0.613344	4.72964	30.0119	1.17309e-05	0.000321032
Zgrf1	zinc finger, GRF-type containing 1	71643	0.928253	3.56044	29.9658	1.18565e-05	0.00032384
Btf3l4	basic transcription factor 3-like 4	70533	0.654825	5.20685	29.7728	1.23985e-05	0.000337991
Arl3	ADP-ribosylation factor-like 3	56350	0.806933	3.03206	29.752	1.24586e-05	0.000338975
Tnfaip8	tumor necrosis factor, alpha-induced protein 8	106869	0.756779	7.2371	29.9154	1.25499e-05	0.000340801
Bcl2a1a	B cell leukemia/lymphoma 2 related protein A1a	12044	0.817257	6.01769	29.9029	1.26539e-05	0.000341395
Hmgn3	high mobility group nucleosomal binding domain 3	94353	1.6091	3.11975	29.8576	1.26675e-05	0.000341395
Egr4	early growth response 4	13656	3.1771	0.133289	30.8592	1.29841e-05	0.000348572
Cdk6	cyclin-dependent kinase 6	12571	0.622987	6.82358	29.5096	1.31812e-05	0.000353192
Ccdc28b	coiled coil domain containing 28B	66264	0.967448	3.9874	29.3758	1.35995e-05	0.000362338
Fhdc1	FH2 domain containing 1	229474	1.3142	1.64514	29.3482	1.36878e-05	0.000363318
Il21	interleukin 21	60505	1.82007	6.65414	31.6097	1.3971e-05	0.000369462
Prx	periaxin	19153	1.62686	1.95672	29.2507	1.40039e-05	0.000369626
Chn1	chimerin 1	108699	2.01449	2.49569	29.5487	1.413e-05	0.000372257
Pdcd5	programmed cell death 5	56330	0.64314	4.95776	29.1641	1.42911e-05	0.000375799
Fam64a	NA	NA	1.67409	1.85658	29.1449	1.43556e-05	0.000376795
Zwilch	zwilch kinetochore protein	68014	1.33895	2.8068	29.0719	1.46041e-05	0.000382572
Bora	bora, aurora kinase A activator	77744	0.66899	4.40704	28.9656	1.49742e-05	0.000390029
Rel	reticuloendotheliosis oncogene	19696	0.774406	5.68557	29.008	1.49979e-05	0.000390029
Lancl2	LanC (bacterial lantibiotic synthetase component C)-like 2	71835	0.661211	3.46792	28.9132	1.51604e-05	0.00039353
Bcl2a1b	B cell leukemia/lymphoma 2 related protein A1b	12045	0.800108	6.58255	28.996	1.57308e-05	0.000403148
Dbf4	DBF4 zinc finger	27214	0.627826	5.07602	28.5183	1.66471e-05	0.000424964
Cetn4	centrin 4	207175	2.62902	0.0475771	28.5119	1.66723e-05	0.000424964
Eif1ax	eukaryotic translation initiation factor 1A, X-linked	66235	0.715181	5.29243	28.3216	1.74456e-05	0.000436696
Pdlim7	PDZ and LIM domain 7	67399	0.846094	3.63387	28.2582	1.77118e-05	0.000439558
Tank	TRAF family member-associated Nf-kappa B activator	21353	0.634706	7.00813	28.244	1.77833e-05	0.000440559
Tpmt	thiopurine methyltransferase	22017	1.74057	0.751543	28.0342	1.86887e-05	0.000457973
Arhgef9	CDC42 guanine nucleotide exchange factor (GEF) 9	236915	1.71512	1.00434	28.0087	1.88033e-05	0.000458688
Tg	thyroglobulin	21819	1.56352	1.62165	27.97	1.8979e-05	0.000461278
Ispd	NA	NA	1.37875	4.34376	28.327	1.9187e-05	0.000464734
Cd83	CD83 antigen	12522	1.10832	5.43022	28.6308	1.93571e-05	0.000467251
Ccdc34	coiled-coil domain containing 34	68201	1.07543	3.17545	27.8508	1.95315e-05	0.000470656
Ehd1	EH-domain containing 1	13660	0.626974	4.992	27.83	1.96295e-05	0.00047221
Sapcd2	suppressor APC domain containing 2	72080	1.79766	1.36917	27.8224	1.96654e-05	0.00047227
Gtse1	G two S phase expressed protein 1	29870	1.25537	2.77738	27.7812	1.98622e-05	0.00047538
Ccdc18	coiled-coil domain containing 18	73254	1.84841	1.35641	27.727	2.01238e-05	0.000479204
Myh3	myosin, heavy polypeptide 3, skeletal muscle, embryonic	17883	1.5353	2.35249	27.72	2.01578e-05	0.000479205
Fanci	Fanconi anemia, complementation group I	208836	0.867351	3.25083	27.6308	2.05973e-05	0.000486627
C1d	C1D nuclear receptor co-repressor	57316	0.586943	4.7277	27.6287	2.06078e-05	0.000486627
A630034I12Rik	RIKEN cDNA A630034I12 gene	329790	1.0403	2.57659	27.4688	2.14223e-05	0.000501666
Nutf2-ps1	nuclear transport factor 2, pseudogene 1	100043462	0.727242	4.56439	27.4188	2.16843e-05	0.000504887
Palld	palladin, cytoskeletal associated protein	72333	1.13492	2.34948	27.4096	2.17331e-05	0.000504887
Lyar	Ly1 antibody reactive clone	17089	0.630609	4.63946	27.405	2.17572e-05	0.000504887
Gm31264	NA	NA	1.27493	3.61962	27.5041	2.22474e-05	0.000513325
Gm3002	alpha-takusan pseudogene	100040852	0.656851	4.966	27.2591	2.25441e-05	0.000518179
Lsm3	LSM3 homolog, U6 small nuclear RNA and mRNA degradation associated	67678	0.694254	4.52586	27.1752	2.30106e-05	0.000524932
Mnd1	meiotic nuclear divisions 1	76915	2.65564	-0.357267	27.1197	2.33248e-05	0.000528683
D430020J02Rik	RIKEN cDNA D430020J02 gene	319545	1.51808	2.30182	27.1109	2.33755e-05	0.000528984
Tmem29	transmembrane protein 29	382245	0.968254	2.64088	26.973	2.41784e-05	0.000545265
Gstt3	glutathione S-transferase, theta 3	103140	1.10592	2.7207	26.9676	2.42108e-05	0.000545265
Gm2483	NA	NA	3.14752	-0.463872	26.8974	2.46314e-05	0.000552486
Sbk2	SH3-binding domain kinase family, member 2	381836	2.04378	0.24848	26.8266	2.50638e-05	0.000560009
Prnp	prion protein	19122	0.701527	4.23511	26.759	2.54849e-05	0.000568518
Ndufa5	NADH:ubiquinone oxidoreductase subunit A5	68202	0.660295	4.16927	26.7364	2.56271e-05	0.000570789
1700019D03Rik	RIKEN cDNA 1700019D03 gene	67080	1.47755	4.71724	27.682	2.60364e-05	0.000577719
AI662270	expressed sequence AI662270	100043636	0.640576	6.47612	26.665	2.61957e-05	0.000579795
Cenpm	centromere protein M	66570	2.03035	1.07189	26.5153	2.70665e-05	0.000592879
Gm21596	predicted gene, 21596	100862258	0.804446	6.88436	26.8648	2.70807e-05	0.000592879
Mcm8	minichromosome maintenance 8 homologous recombination repair factor	66634	1.12814	2.00726	26.3273	2.83591e-05	0.000615144
Timeless	timeless circadian clock 1	21853	0.693558	4.78592	26.1342	2.97565e-05	0.000638222
Tnfsf8	tumor necrosis factor (ligand) superfamily, member 8	21949	1.00052	7.73467	26.8773	3.00047e-05	0.000640025
Trpm1	transient receptor potential cation channel, subfamily M, member 1	17364	2.53779	0.218647	25.9792	3.09326e-05	0.000655854
Eomes	eomesodermin	13813	2.43481	4.7638	28.0153	3.11339e-05	0.000658158
Gm3558	predicted gene 3558	100041874	0.788559	3.89985	25.9532	3.11345e-05	0.000658158
Tpi1	triosephosphate isomerase 1	21991	0.793071	6.18742	26.1654	3.1499e-05	0.00066487
Smarcc1	SWI/SNF related, matrix associated, actin dependent regulator of chromatin, subfamily c, member 1	20588	0.602683	6.92336	25.7666	3.26281e-05	0.000684608
Cdkn3	cyclin-dependent kinase inhibitor 3	72391	1.52002	1.44614	25.7241	3.29795e-05	0.000690954
Abracl	ABRA C-terminal like	73112	0.805182	6.04826	26.0057	3.30585e-05	0.000691276
Maf	avian musculoaponeurotic fibrosarcoma oncogene homolog	17132	0.86762	8.19777	26.1374	3.3358e-05	0.000692719
Ptprs	protein tyrosine phosphatase, receptor type, S	19280	1.02302	6.26725	26.3613	3.37565e-05	0.000699963
Gm7931	predicted pseudogene 7931	100503799	0.912581	5.70449	26.0281	3.41981e-05	0.00070601
Ifih1	interferon induced with helicase C domain 1	71586	0.702719	6.19965	25.5911	3.47319e-05	0.00071494
Eme1	essential meiotic structure-specific endonuclease 1	268465	1.67497	1.84359	25.273	3.69669e-05	0.000753261
Hirip3	HIRA interacting protein 3	233876	0.644467	4.25185	25.2364	3.73122e-05	0.000759201
Tshz2	teashirt zinc finger family member 2	228911	1.08276	4.24432	25.1538	3.99035e-05	0.000803819
Gnaq	guanine nucleotide binding protein, alpha q polypeptide	14682	0.774461	5.72065	24.7191	4.45594e-05	0.000883741
Srgn	serglycin	19073	0.744669	8.62176	24.6786	4.50222e-05	0.00088793
Casp4	caspase 4, apoptosis-related cysteine peptidase	12363	0.684973	6.30048	24.5602	4.51499e-05	0.000888391
Cc2d2a	coiled-coil and C2 domain containing 2A	231214	2.34505	3.23924	25.2962	4.51714e-05	0.000888391
Ssx2ip	synovial sarcoma, X 2 interacting protein	99167	0.70866	2.90992	24.4406	4.57664e-05	0.000898842
Gas2l3	growth arrest-specific 2 like 3	237436	1.1733	2.22257	24.3701	4.66097e-05	0.00091034
Trp53inp2	transformation related protein 53 inducible nuclear protein 2	68728	1.11533	2.50964	24.3461	4.69011e-05	0.000914767
Akr1e1	aldo-keto reductase family 1, member E1	56043	0.692833	3.54112	24.3229	4.71845e-05	0.000917698
Ggct	gamma-glutamyl cyclotransferase	110175	0.70853	3.84195	24.1196	4.97456e-05	0.000959641
Scg2	secretogranin II	20254	3.11263	0.40833	26.6746	5.14464e-05	0.000987058
Neto2	neuropilin (NRP) and tolloid (TLL)-like 2	74513	1.26822	1.05082	23.9823	5.15613e-05	0.000987921
Kirrel3	kirre like nephrin family adhesion molecule 3	67703	2.39512	2.0913	24.2315	5.26301e-05	0.00100567
Nrgn	neurogranin	64011	1.87814	2.60752	24.1701	5.32619e-05	0.00101363
Ldlrad3	low density lipoprotein receptor class A domain containing 3	241576	2.49438	1.62042	23.8472	5.37637e-05	0.00101906
Gm13528	predicted gene 13528	105244118	1.79708	1.47074	23.5139	5.83162e-05	0.00109071
Gucy2e	guanylate cyclase 2e	14919	1.68359	0.110312	23.3063	6.16114e-05	0.00114476
Btla	B and T lymphocyte associated	208154	0.598962	7.82944	23.2984	6.20387e-05	0.00115118
Paqr4	progestin and adipoQ receptor family member IV	76498	1.11737	3.157	23.2734	6.21526e-05	0.00115178
Fabp5	fatty acid binding protein 5, epidermal	16592	1.03268	3.23157	23.1105	6.49061e-05	0.00118855
Nap1l1	nucleosome assembly protein 1-like 1	53605	0.616876	8.19042	23.1193	6.50627e-05	0.00118855
Phf6	PHD finger protein 6	70998	0.604436	6.15706	23.0895	6.55541e-05	0.0011956
Lif	leukemia inhibitory factor	16878	1.66065	2.68598	23.2576	6.62119e-05	0.00120332
Cxcr5	chemokine (C-X-C motif) receptor 5	12145	0.820038	7.62926	23.386	6.70632e-05	0.00121255
4930427A07Rik	NA	NA	1.10215	3.32689	22.837	6.98301e-05	0.00125614
Traip	TRAF-interacting protein	22036	0.981061	2.41994	22.7596	7.1297e-05	0.00127765
Phf19	PHD finger protein 19	74016	0.731333	3.25585	22.7318	7.18313e-05	0.00128559
1110038B12Rik	RIKEN cDNA 1110038B12 gene	68763	0.793666	3.01469	22.7216	7.20288e-05	0.00128749
Cobll1	Cobl-like 1	319876	0.890387	5.14956	22.8695	7.4096e-05	0.00131611
Oip5	Opa interacting protein 5	70645	1.52104	1.09448	22.5809	7.48115e-05	0.00131722
Anxa2	annexin A2	12306	0.810419	6.96511	22.8517	7.66983e-05	0.00134374
Dnph1	2'-deoxynucleoside 5'-phosphate N-hydrolase 1	381101	1.30127	0.883897	22.448	7.75462e-05	0.00135691
Acy3	aspartoacylase (aminoacylase) 3	71670	2.9217	-0.958806	22.4214	7.81059e-05	0.00136333
Suv39h2	suppressor of variegation 3-9 2	64707	1.32051	1.05517	22.3538	7.95513e-05	0.00138173
Lima1	LIM domain and actin binding 1	65970	0.91709	3.13638	22.3288	8.00916e-05	0.0013877
Smpdl3b	sphingomyelin phosphodiesterase, acid-like 3B	100340	1.06229	4.17181	22.5331	8.08784e-05	0.0013979
Hmgb1	high mobility group box 1	15289	0.733513	8.33296	22.452	8.23441e-05	0.00141803
Gm36417	predicted gene, 36417	102640320	0.909371	3.86484	22.1705	8.39933e-05	0.00143766
Zfp367	zinc finger protein 367	238673	0.856171	4.27873	22.1426	8.46316e-05	0.00144683
Psrc1	proline/serine-rich coiled-coil 1	56742	1.18342	1.62994	22.0781	8.57471e-05	0.00146236
D130043K22Rik	RIKEN cDNA D130043K22 gene	210108	1.84497	-0.552803	22.0425	8.65846e-05	0.00146978
Cycs	cytochrome c, somatic	13063	0.589024	5.9701	21.9443	8.89821e-05	0.00149942
Arhgap40	Rho GTPase activating protein 40	545481	6.24426	-0.842265	26.5113	8.93162e-05	0.00150326
2700099C18Rik	NDC80 homolog, kinetochore complex component pseudogene	77022	1.33564	2.0024	21.7514	9.37752e-05	0.00156156
Ptgfrn	prostaglandin F2 receptor negative regulator	19221	0.873931	4.58399	21.8517	9.42309e-05	0.00156418
Hmgn5	high-mobility group nucleosome binding domain 5	50887	1.13728	5.23166	22.4303	9.43842e-05	0.00156418
Spred1	sprouty protein with EVH-1 domain 1, related sequence	114715	1.02151	4.18869	21.8566	9.47094e-05	0.00156603
Dnajc2	DnaJ heat shock protein family (Hsp40) member C2	22791	0.619217	6.39251	21.6828	9.61181e-05	0.00158191
Npm1	nucleophosmin 1	18148	0.632469	9.06991	21.5847	9.86133e-05	0.00160896
Slc5a3	solute carrier family 5 (inositol transporters), member 3	53881	0.608927	5.19376	21.5625	9.87869e-05	0.00160896
Obscn	obscurin, cytoskeletal calmodulin and titin-interacting RhoGEF	380698	2.2848	2.35458	22.3272	9.96737e-05	0.00161967
Kcnc1	potassium voltage gated channel, Shaw-related subfamily, member 1	16502	2.65757	1.46859	21.8159	0.000100124	0.00162325
BC052040	NA	NA	0.649616	3.50707	21.4834	0.000100971	0.00163511
Mxd3	Max dimerization protein 3	17121	1.3492	1.75848	21.465	0.000101487	0.001641
Ntn4	netrin 4	57764	1.26548	1.1698	21.4622	0.000101567	0.001641
Gm8493	predicted gene 8493	667171	0.832421	2.32377	21.3848	0.000103768	0.00167463
Dynlt3	dynein light chain Tctex-type 3	67117	0.783884	5.31983	21.5444	0.000104761	0.00168484
2007-09-01	NA	NA	0.805141	7.98255	21.7163	0.000104877	0.00168484
Tbc1d4	TBC1 domain family, member 4	210789	0.692518	8.86253	21.4557	0.00010534	0.00168844
Chd3os	NA	NA	0.892786	1.83711	21.291	0.000106507	0.00170521
Cxcl10	chemokine (C-X-C motif) ligand 10	15945	1.44275	3.10805	21.3096	0.000111723	0.00176273
Krt17	keratin 17	16667	2.76792	0.279618	22.2173	0.000112531	0.00177192
Psmc3ip	proteasome (prosome, macropain) 26S subunit, ATPase 3, interacting protein	19183	1.06695	1.41629	21.0928	0.000112556	0.00177192
Nudt4	nudix (nucleoside diphosphate linked moiety X)-type motif 4	71207	0.590019	6.48414	21.0239	0.000115229	0.00180494
Grhl1	grainyhead like transcription factor 1	195733	0.727581	3.79123	20.9729	0.000116395	0.00182017
4921524J17Rik	RIKEN cDNA 4921524J17 gene	66714	0.684397	4.45283	20.9655	0.000116636	0.00182138
Cacna1d	calcium channel, voltage-dependent, L type, alpha 1D subunit	12289	1.56533	6.11174	22.1189	0.000120756	0.00187512
Cntln	centlein, centrosomal protein	338349	0.843406	4.3094	20.8148	0.000122344	0.00189432
Tmem237	transmembrane protein 237	381259	0.893995	2.26049	20.7715	0.000123166	0.00189871
Ptpn11	protein tyrosine phosphatase, non-receptor type 11	19247	0.725182	8.51713	20.973	0.000123568	0.00190284
Ung	uracil DNA glycosylase	22256	0.685283	3.12919	20.6358	0.000127967	0.00195565
Stfa3	stefin A3	20863	2.14835	2.74078	20.763	0.000129955	0.00197747
Gna14	guanine nucleotide binding protein, alpha 14	14675	1.46477	1.97801	20.5646	0.000130571	0.00198257
Gm17745	predicted gene, 17745	432488	1.07614	1.8684	20.4674	0.000134214	0.00202437
Ascl2	achaete-scute family bHLH transcription factor 2	17173	1.55318	2.8056	20.6126	0.000135214	0.00203557
Gcsh	glycine cleavage system protein H (aminomethyl carrier)	68133	0.595052	3.04163	20.4242	0.000135868	0.00204106
Samd3	sterile alpha motif domain containing 3	268288	2.08785	2.35511	20.6275	0.000140244	0.0020962
Dstn	destrin	56431	0.627229	4.85588	20.2482	0.000142841	0.00212571
Syce2	synaptonemal complex central element protein 2	71846	1.28825	1.53598	20.2404	0.000143159	0.00212571
Myo1h	myosin 1H	231646	0.843698	4.32319	20.1381	0.000148179	0.00218417
Ap3s1	adaptor-related protein complex 3, sigma 1 subunit	11777	0.870857	5.08831	20.3732	0.000149062	0.0021926
Sumo2	small ubiquitin-like modifier 2	170930	0.667638	7.54133	20.2349	0.000150679	0.00221314
Pxmp2	peroxisomal membrane protein 2	19301	1.24784	0.938909	20.0591	0.000150771	0.00221314
Cybb	cytochrome b-245, beta polypeptide	13058	1.01073	7.18995	20.6988	0.000152833	0.00223436
Sh3d21	SH3 domain containing 21	66938	1.33979	0.464186	19.918	0.000156998	0.0022879
3110082I17Rik	RIKEN cDNA 3110082I17 gene	73212	1.23908	0.894461	19.8404	0.000160542	0.00232039
Gm3667	predicted gene 3667	100042100	0.835257	3.10007	19.8127	0.000161829	0.00233182
Cacybp	calcyclin binding protein	12301	0.732467	5.7754	20.0043	0.000162216	0.00233501
Notch3	notch 3	18131	2.38412	0.948199	20.4194	0.000162953	0.00234324
Tubg2	tubulin, gamma 2	103768	0.963773	2.43664	19.774	0.000163642	0.00234837
Pla2g4f	phospholipase A2, group IVF	271844	1.66769	0.541317	19.729	0.000165778	0.0023646
Zranb3	zinc finger, RAN-binding domain containing 3	226409	0.80114	3.03633	19.7009	0.000167129	0.00237666
Gc	vitamin D binding protein	14473	2.61267	-0.851849	22.7271	0.000167458	0.00237731
Ncl	nucleolin	17975	0.639584	9.42222	19.6835	0.000168831	0.00238289
Xcl1	chemokine (C motif) ligand 1	16963	4.16457	2.88001	20.4825	0.000169086	0.00238289
Ap1s3	adaptor-related protein complex AP-1, sigma 3	252903	0.856195	5.33099	19.884	0.000172204	0.00240761
Eldr	Egfr long non-coding downstream RNA	72735	2.36872	1.65801	19.5771	0.000173225	0.00241949
Fbxo5	F-box protein 5	67141	0.762014	4.14663	19.5664	0.000173761	0.00242036
Gm36401	predicted gene, 36401	102640298	1.42517	0.12172	19.5657	0.000173801	0.00242036
Tox2	TOX high mobility group box family member 2	269389	0.903862	6.00506	19.9884	0.000174851	0.00243066
Dynlrb1	dynein light chain roadblock-type 1	67068	0.59335	6.09755	19.4835	0.00017889	0.00247023
Blm	Bloom syndrome, RecQ like helicase	12144	0.662426	3.94527	19.4649	0.000178956	0.00247023
Rida	reactive intermediate imine deaminase A homolog	15473	0.774328	2.76283	19.4592	0.000179253	0.00247191
Lpar3	lysophosphatidic acid receptor 3	65086	1.6753	1.81641	19.4624	0.000179774	0.00247667
Gm32819	predicted gene, 32819	102635498	1.63368	0.697553	19.4086	0.00018191	0.00250122
Snrpf	small nuclear ribonucleoprotein polypeptide F	69878	0.924732	5.22171	19.739	0.000182518	0.0025064
Ptma	prothymosin alpha	19231	0.753128	9.80785	19.5368	0.000183773	0.00251703
Thop1	thimet oligopeptidase 1	50492	0.683052	2.624	19.3318	0.000186028	0.00253765
Tnfsf4	tumor necrosis factor (ligand) superfamily, member 4	22164	1.74201	0.513647	19.329	0.000186177	0.00253765
Fam20a	FAM20A, golgi associated secretory pathway pseudokinase	208659	1.36398	3.70699	19.5421	0.00019269	0.00260535
Zfpm1	zinc finger protein, multitype 1	22761	0.627318	6.94598	19.3224	0.000192823	0.00260535
Rasgef1a	RasGEF domain family, member 1A	70727	0.744527	3.3569	19.2059	0.000192989	0.00260535
Ube2t	ubiquitin-conjugating enzyme E2T	67196	0.824327	2.17668	19.1228	0.000197743	0.00265683
Synpo	synaptopodin	104027	0.654205	5.85559	19.2014	0.000199202	0.00266823
Dusp14	dual specificity phosphatase 14	56405	1.25144	2.19187	19.0152	0.000204085	0.0027162
Pdap1	PDGFA associated protein 1	231887	0.703257	5.75041	19.0274	0.000212898	0.00280703
Prim2	DNA primase, p58 subunit	19076	0.651159	3.79983	18.8459	0.000214518	0.0028205
Sh3gl3	SH3-domain GRB2-like 3	20408	0.709154	3.27468	18.8422	0.00021475	0.00282091
Gm29835	predicted gene, 29835	102631516	2.16861	-0.280042	18.8292	0.000215577	0.00282915
Gm3043	predicted gene 3043	100040923	1.15746	0.727875	18.817	0.000216359	0.00283152
Itgb8	integrin beta 8	320910	0.788679	4.28603	18.811	0.000217534	0.00283669
Tnfsf14	tumor necrosis factor (ligand) superfamily, member 14	50930	0.65375	5.19369	18.8028	0.000218062	0.00283669
4930579G24Rik	RIKEN cDNA 4930579G24 gene	75939	0.830169	2.3303	18.6751	0.000225634	0.00290148
Chaf1b	chromatin assembly factor 1, subunit B (p60)	110749	0.605922	4.09633	18.6724	0.000225814	0.00290148
Art3	ADP-ribosyltransferase 3	109979	1.46329	1.5193	18.6554	0.000226957	0.00291086
Sptbn2	spectrin beta, non-erythrocytic 2	20743	1.15398	1.54283	18.5883	0.000231516	0.00296126
Nfia	nuclear factor I/A	18027	0.652626	4.52592	18.4847	0.000238762	0.00303519
Acta2	actin alpha 2, smooth muscle, aorta	11475	2.64762	0.58289	18.4842	0.0002388	0.00303519
2008-03-01	NA	NA	1.42169	0.713894	18.3883	0.000245724	0.00310087
Rnf128	ring finger protein 128	66889	1.00636	3.71026	18.3387	0.000253005	0.00316727
Gm34150	predicted gene, 34150	102637304	1.28629	1.3841	18.175	0.000261929	0.00325269
Spin4	spindlin family, member 4	270624	1.24523	1.01454	18.1374	0.000264902	0.00328045
Uchl5	ubiquitin carboxyl-terminal esterase L5	56207	0.588893	4.83137	18.1353	0.000265066	0.00328045
Ube2e3	ubiquitin-conjugating enzyme E2E 3	22193	0.607919	3.91392	18.064	0.000270814	0.00333988
Uqcrb	ubiquinol-cytochrome c reductase binding protein	67530	0.613025	5.44118	17.9786	0.000279143	0.00340153
Ntf5	neurotrophin 5	78405	2.07974	0.0711349	17.9602	0.000279422	0.00340153
Fen1	flap structure specific endonuclease 1	14156	0.588458	4.64807	17.9431	0.000280868	0.00341319
Pex11a	peroxisomal biogenesis factor 11 alpha	18631	1.16669	3.60788	18.0304	0.000281986	0.0034209
Exph5	exophilin 5	320051	1.27628	2.03069	17.9008	0.000284486	0.00343647
Klrb1c	killer cell lectin-like receptor subfamily B member 1C	17059	1.73396	4.2019	18.6736	0.000286023	0.00345208
Ces2c	carboxylesterase 2C	234671	0.650044	4.54151	17.8502	0.000288868	0.00346568
Gm35498	Sp140 nuclear body protein pseudogene	102639105	0.760261	4.11264	17.8381	0.000289935	0.00347553
Jdp2	Jun dimerization protein 2	81703	1.41947	2.67309	17.8556	0.000290308	0.00347704
Gpr153	G protein-coupled receptor 153	100129	1.59583	0.484408	17.804	0.000292944	0.00349085
Gpm6b	glycoprotein m6b	14758	1.09783	7.66508	18.5504	0.000293368	0.00349295
Rad51b	RAD51 paralog B	19363	1.61301	1.24744	17.7818	0.000294924	0.00350584
Rpgrip1l	Rpgrip1-like	244585	0.730676	2.76062	17.725	0.000300045	0.00355448
Fbn2	fibrillin 2	14119	2.36301	4.20621	18.7446	0.000301702	0.00356812
Rab39b	RAB39B, member RAS oncogene family	67790	0.894886	2.86657	17.6904	0.000303218	0.00358305
Gm31718	predicted gene, 31718	102634034	0.822086	3.57186	17.6616	0.000305886	0.00360552
Zfand4	zinc finger, AN1-type domain 4	67492	0.942931	2.05913	17.6144	0.000310316	0.00364556
Ercc6l	excision repair cross-complementing rodent repair deficiency complementation group 6 like	236930	0.744607	3.31683	17.5717	0.000314374	0.00367493
Gm10409	predicted pseudogene 8348	100041530	0.604171	3.67926	17.5619	0.000315317	0.00367493
Cep128	centrosomal protein 128	75216	0.696343	3.77738	17.5381	0.000317615	0.00369443
2610318N02Rik	RIKEN cDNA 2610318N02 gene	70458	1.19462	1.73988	17.532	0.000318212	0.00369833
Gm10408	predicted gene 10408	100041840	1.12997	0.997821	17.512	0.000320159	0.00370571
Srxn1	sulfiredoxin 1 homolog (S. cerevisiae)	76650	0.869543	2.84982	17.4814	0.00032316	0.00373127
Abcc3	ATP-binding cassette, sub-family C (CFTR/MRP), member 3	76408	1.51213	3.81546	17.9365	0.000327075	0.00376417
Lrr1	leucine rich repeat protein 1	69706	2.27865	0.408328	17.4085	0.000330449	0.00379063
Kcnj10	potassium inwardly-rectifying channel, subfamily J, member 10	16513	2.71881	-0.510939	17.3919	0.000332139	0.00380693
Serpine1	serine (or cysteine) peptidase inhibitor, clade E, member 1	18787	2.3261	-0.297392	17.3486	0.000336576	0.0038453
Serbp1	serpine1 mRNA binding protein 1	66870	0.626738	8.80426	17.3651	0.000344561	0.00392343
Ddias	DNA damage-induced apoptosis suppressor	74041	1.13147	2.30074	17.2231	0.000349802	0.00396433
Klf10	Kruppel-like factor 10	21847	0.60618	4.97504	17.1836	0.000354086	0.00400004
Gmnn	geminin	57441	0.748971	3.55684	17.1516	0.000357596	0.0040204
Ngfrap1	NA	NA	0.592219	4.67296	17.1018	0.000363138	0.00406974
Cenpp	centromere protein P	66336	1.36046	0.672221	17.0221	0.000372188	0.00414812
Gm3837	NA	NA	1.18715	1.62827	16.9985	0.000374919	0.00417197
Gas2l1	growth arrest-specific 2 like 1	78926	1.00379	2.60297	16.94	0.000381771	0.00423486
Cep83	centrosomal protein 83	77048	0.612186	5.41995	16.9409	0.000384655	0.00425683
Ccdc141	coiled-coil domain containing 141	545428	0.678411	3.91308	16.832	0.000394793	0.00433843
Tmem63c	transmembrane protein 63c	217733	2.03065	1.64431	16.9186	0.000396333	0.00434871
Rad51c	RAD51 paralog C	114714	0.911574	2.07607	16.8194	0.000396345	0.00434871
Anapc10	anaphase promoting complex subunit 10	68999	0.644798	3.50012	16.8076	0.000397802	0.00436131
Slc7a10	solute carrier family 7 (cationic amino acid transporter, y+ system), member 10	53896	1.55763	2.48286	16.9187	0.000402488	0.00439562
Akap6	A kinase (PRKA) anchor protein 6	238161	1.69503	0.763507	16.7088	0.000410242	0.00445961
Rnf157	ring finger protein 157	217340	0.756166	4.6859	16.7422	0.000413895	0.00448614
Nmral1	NmrA-like family domain containing 1	67824	0.72649	3.06916	16.6592	0.000416649	0.00450843
Dctpp1	dCTP pyrophosphatase 1	66422	0.703811	2.87962	16.6073	0.000423464	0.00456817
Top1	topoisomerase (DNA) I	21969	0.668795	7.48762	16.7924	0.000426273	0.00458447
Cmc2	COX assembly mitochondrial protein 2	66531	0.607305	3.10246	16.5013	0.000437767	0.00466895
Gtf2ird1	general transcription factor II I repeat domain-containing 1	57080	0.657195	2.86292	16.4636	0.000442978	0.00470677
Igfbp7	insulin-like growth factor binding protein 7	29817	1.8758	1.0221	16.4407	0.000447417	0.00474322
Gm13498	heat shock protein 90 alpha (cytosolic), class B member 1 pseudogene	227885	0.595751	3.58015	16.4049	0.000451222	0.00477281
Fam72a	family with sequence similarity 72, member A	108900	1.15829	0.808325	16.3964	0.000452437	0.00478209
Il1rn	interleukin 1 receptor antagonist	16181	2.02427	1.50464	16.3836	0.000455648	0.00480882
Dio2	deiodinase, iodothyronine, type II	13371	1.56031	-0.13366	16.3296	0.000462056	0.0048545
B930095G15Rik	RIKEN cDNA B930095G15 gene	320268	0.808556	5.32567	16.5471	0.000462887	0.00485619
Spp1	secreted phosphoprotein 1	20750	2.78076	6.09766	17.4214	0.000463366	0.00485761
Map2	microtubule-associated protein 2	17756	1.22634	3.29538	16.4019	0.00047197	0.00492222
Col5a3	collagen, type V, alpha 3	53867	2.55241	0.387494	16.2642	0.000473106	0.00493043
Chrm4	cholinergic receptor, muscarinic 4	12672	0.971789	2.20414	16.1864	0.000483432	0.00502122
Tubb2b	tubulin, beta 2B class IIB	73710	1.35651	3.13263	16.369	0.000484843	0.00502613
Muc16	mucin 16	73732	2.66641	-0.192574	17.3576	0.000502857	0.00512804
Stc2	stanniocalcin 2	20856	1.67303	2.71152	16.2511	0.000510563	0.00516682
Map1a	microtubule-associated protein 1 A	17754	1.57371	0.819979	15.977	0.000516644	0.00520824
Gm15918	predicted gene 15918	105245780	1.41837	1.45424	15.9725	0.000517386	0.00521113
Dusp18	dual specificity phosphatase 18	75219	1.43067	0.237457	15.9208	0.000525983	0.00528641
Rap1a	RAS-related protein 1a	109905	0.667559	7.51325	16.0539	0.000537283	0.00537702
Cd22	CD22 antigen	12483	0.774972	6.43585	16.0806	0.000545008	0.00542357
Klrc1	killer cell lectin-like receptor subfamily C, member 1	16641	5.40781	1.74605	16.3457	0.000556637	0.00551211
Cenpu	centromere protein U	71876	0.790247	1.94579	15.7251	0.000559937	0.00553704
Ccdc80	coiled-coil domain containing 80	67896	2.19194	3.02169	16.1181	0.000560066	0.00553704
Alpl	alkaline phosphatase, liver/bone/kidney	11647	2.02233	0.705624	15.7229	0.000560331	0.00553704
Dram1	DNA-damage regulated autophagy modulator 1	71712	1.58914	1.31808	15.6368	0.000576047	0.00564886
Gm5796	predicted gene 5796	545007	0.614738	3.65513	15.6331	0.00057672	0.00565153
Cd38	CD38 antigen	12494	0.661326	4.27473	15.6238	0.000578443	0.00566448
Tmem2	NA	NA	0.682499	5.749	15.739	0.000584262	0.00570565
Irf8	interferon regulatory factor 8	15900	1.061	6.04854	16.0392	0.000584737	0.00570634
Dleu2	deleted in lymphocytic leukemia, 2	668253	0.732036	3.21352	15.5623	0.000590009	0.0057454
Nanos1	nanos C2HC-type zinc finger 1	332397	0.684324	4.65281	15.5634	0.000592005	0.00575737
Gm3164	predicted gene 3164	100504488	0.796191	2.76169	15.5306	0.000596067	0.00578534
Gm38794	predicted gene, 38794	105242635	2.48723	-0.759943	15.5282	0.00059652	0.00578534
Gm5643	heterogeneous nuclear ribonucleoprotein A1 pseudogene	434858	0.599947	7.02843	15.6378	0.000599827	0.00580346
Ndufa12	NADH:ubiquinone oxidoreductase subunit A12	66414	0.659346	4.79496	15.4915	0.00060694	0.00584327
Prrg4	proline rich Gla (G-carboxyglutamic acid) 4 (transmembrane)	228413	1.09905	1.9259	15.4359	0.000614563	0.00588356
Clip3	CAP-GLY domain containing linker protein 3	76686	0.791628	3.83483	15.4295	0.000617565	0.00589232
Gm3591	NA	NA	0.74746	2.49541	15.4055	0.000620634	0.00591761
Cd68	CD68 antigen	12514	1.06502	4.75026	15.4906	0.000629114	0.00597425
BC049352	cDNA sequence BC049352	408059	1.16201	1.43248	15.3592	0.000630011	0.00597875
BC002163	NA	NA	0.791402	2.66372	15.3001	0.000642188	0.00606914
Gm38418	predicted gene, 38418	100042304	0.746083	3.01982	15.2523	0.000652224	0.00613724
Lxn	latexin	17035	0.746403	3.56909	15.1965	0.00066417	0.00622346
Ndufaf2	NADH:ubiquinone oxidoreductase complex assembly factor 2	75597	0.733849	2.36401	15.0419	0.000698518	0.0064574
Dek	DEK proto-oncogene (DNA binding)	110052	0.644764	7.72023	15.2154	0.000699326	0.0064574
Wnt10a	wingless-type MMTV integration site family, member 10A	22409	1.0993	1.08715	15.0352	0.000700046	0.0064574
Csf1	colony stimulating factor 1 (macrophage)	12977	0.776649	5.45805	15.2495	0.000700569	0.0064574
Serf1	small EDRK-rich factor 1	20365	1.64502	-0.0103787	15.0237	0.000702667	0.00646408
Dsp	desmoplakin	109620	1.44042	1.64601	14.8938	0.0007352	0.0067109
BC018473	cDNA sequence BC018473	193217	4.42358	0.49733	15.0104	0.000737545	0.00672795
Gm3264	predicted gene 3264	100041306	0.643456	4.03601	14.8457	0.00074489	0.00676872
Tbc1d7	TBC1 domain family, member 7	67046	0.635959	2.50877	14.8384	0.00074669	0.00677636
Vcam1	vascular cell adhesion molecule 1	22329	1.45916	2.11229	14.7768	0.000764982	0.00686297
LOC100861615	NA	NA	0.677949	3.48594	14.6913	0.00078375	0.00700464
Slit3	slit guidance ligand 3	20564	3.08259	0.13445	14.6863	0.000785066	0.00701197
Ak7	adenylate kinase 7	78801	1.8098	-0.511842	14.615	0.000803762	0.00713383
Arhgap20	Rho GTPase activating protein 20	244867	1.62033	0.0360176	14.5659	0.000816954	0.0072282
Spry4	sprouty RTK signaling antagonist 4	24066	3.36162	-1.1602	14.9263	0.000817815	0.00723129
Chst2	carbohydrate sulfotransferase 2	54371	1.00719	6.13756	15.0087	0.000820729	0.00724596
Sptb	spectrin beta, erythrocytic	20741	0.789812	4.17119	14.4954	0.000853929	0.00750363
Lgalsl	lectin, galactoside binding-like	216551	0.631466	4.32699	14.3347	0.000882208	0.00769466
Mybl1	myeloblastosis oncogene-like 1	17864	1.05965	1.68112	14.3281	0.000884147	0.00770681
Fxyd6	FXYD domain-containing ion transport regulator 6	59095	1.20161	0.379056	14.6429	0.000895055	0.00776833
LOC108167658	NA	NA	1.84814	0.354059	14.1852	0.000927411	0.00796592
Neurl1b	neuralized E3 ubiquitin protein ligase 1B	240055	1.45139	1.34897	14.1796	0.000929156	0.00797606
Coro2b	coronin, actin binding protein, 2B	235431	0.728835	4.86838	14.2598	0.000933831	0.00800646
Serpinb6b	serine (or cysteine) peptidase inhibitor, clade B, member 6b	20708	0.677211	4.92624	14.2232	0.000936053	0.00801587
Edn3	endothelin 3	13616	0.92564	3.09923	14.165	0.000936064	0.00801587
Gm35748	predicted gene, 35748	102639434	1.82296	-0.395299	14.1489	0.000938761	0.00802922
Ebi3	Epstein-Barr virus induced gene 3	50498	0.641173	3.32866	14.1352	0.0009431	0.00804243
Lpp	LIM domain containing preferred translocation partner in lipoma	210126	0.610465	6.62109	14.2542	0.00094787	0.00807291
Pole2	polymerase (DNA directed), epsilon 2 (p59 subunit)	18974	0.615061	3.0999	14.0785	0.000961237	0.00814744
Gm3005	predicted gene 3005	100040870	0.683925	3.9146	13.9436	0.00100837	0.00842557
Gsto1	glutathione S-transferase omega 1	14873	0.617946	3.18151	13.8923	0.00102349	0.0085267
Gm9234	predicted pseudogene 9234	668548	0.951069	4.90894	14.1715	0.00103209	0.00858818
LOC102636299	NA	NA	0.755198	6.75167	14.1066	0.00104695	0.00866588
Gm2956	predicted gene 2956	102640268	0.769721	3.61475	13.7966	0.0010605	0.00873761
LOC108169001	NA	NA	0.701046	1.81361	13.7411	0.00107725	0.00884926
Mir703	microRNA 703	735265	1.49127	3.86791	14.0524	0.00112691	0.00913583
Gm3252	predicted gene 3252	100041283	0.817148	2.57763	13.6084	0.00112702	0.00913583
Gm3696	predicted gene 3696	100042149	0.62931	3.40964	13.584	0.00113641	0.00919325
Mns1	meiosis-specific nuclear structural protein 1	17427	0.772086	4.28875	13.5634	0.00117005	0.00939832
Sostdc1	sclerostin domain containing 1	66042	1.48325	6.86515	14.1677	0.00117156	0.00940343
Kcnq3	potassium voltage-gated channel, subfamily Q, member 3	110862	1.59003	0.714074	13.487	0.00117471	0.00941437
Gm36897	predicted gene, 36897	102640956	0.593262	3.4225	13.4844	0.00117573	0.0094172
Fst	follistatin	14313	1.24228	-0.171501	13.7907	0.0011797	0.00944363
Cmss1	cms small ribosomal subunit 1	66497	0.591695	2.70552	13.4688	0.00118202	0.00945049
Hgfac	hepatocyte growth factor activator	54426	0.872358	1.08112	13.4168	0.00120327	0.00957801
Gm12666	predicted gene 12666	68280	1.42019	0.347659	13.377	0.00121983	0.0096825
Frmpd4	FERM and PDZ domain containing 4	333605	1.84028	-1.08458	14.2864	0.00122655	0.00973039
LOC105243374	NA	NA	1.15943	3.56701	13.5365	0.00123432	0.00977211
Kcnb1	potassium voltage gated channel, Shab-related subfamily, member 1	16500	1.37401	0.0393111	13.2945	0.0012549	0.00990521
Reep2	receptor accessory protein 2	225362	1.55229	1.61844	13.2651	0.00127157	0.00998659
5330417C22Rik	NA	NA	1.62018	1.01747	13.205	0.00129419	0.0101192
Celf5	CUGBP, Elav-like family member 5	319586	1.34308	1.19288	13.1704	0.00130978	0.0102123
Dmwd	dystrophia myotonica-containing WD repeat motif	13401	1.84311	1.48005	13.1659	0.00131479	0.0102405
Hmox1	heme oxygenase 1	15368	0.786128	3.22681	13.1556	0.00131649	0.0102482
Gm3020	predicted gene 3020	100040880	0.587632	2.80416	13.1361	0.00132538	0.0103004
Gm32276	predicted gene, 32276	102634773	0.763839	2.0539	13.1221	0.00133181	0.0103332
Dclk1	doublecortin-like kinase 1	13175	2.04986	2.17046	13.1556	0.00134278	0.0103946
Lag3	lymphocyte-activation gene 3	16768	1.21773	6.88396	13.6636	0.00134726	0.0104134
Gm33933	predicted gene, 33933	102637020	0.618556	2.52865	13.0641	0.00135884	0.010479
Fam160a1	NA	NA	0.686176	3.50334	13.0567	0.00136233	0.0104951
Dixdc1	DIX domain containing 1	330938	1.75598	-0.476794	13.0109	0.00138413	0.0106224
Gm29485	predicted gene 29485	102634727	0.66645	2.13264	12.9542	0.00141168	0.0107695
Lamp2	lysosomal-associated membrane protein 2	16784	0.743399	6.24636	13.1869	0.0014138	0.010773
Fanca	Fanconi anemia, complementation group A	14087	0.997564	3.37542	12.9681	0.00142059	0.0108024
Vwde	von Willebrand factor D and EGF domains	232585	2.276	2.56487	13.026	0.00145873	0.0110508
Fam92a	NA	NA	0.61342	4.23618	12.8228	0.00147779	0.0111652
Spock2	sparc/osteonectin, cwcv and kazal-like domains proteoglycan 2	94214	0.611934	6.77393	12.9102	0.00150372	0.0113009
Gm3383	predicted gene 3383	100041515	0.605907	4.17213	12.6567	0.00156798	0.0116412
Recql4	RecQ protein-like 4	79456	0.73499	2.33994	12.6446	0.00157293	0.0116712
Cap2	CAP, adenylate cyclase-associated protein, 2 (yeast)	67252	1.02445	0.221483	12.6043	0.00159537	0.0117825
Gm5458	predicted gene 5458	432825	0.873562	0.912659	12.5848	0.00160634	0.0118573
Gm684	NA	NA	3.13284	-0.541822	12.581	0.00160851	0.0118672
Ell2	elongation factor for RNA polymerase II 2	192657	0.644687	4.41636	12.5837	0.00161147	0.0118766
Man1c1	mannosidase, alpha, class 1C, member 1	230815	0.654297	4.47978	12.5931	0.00161324	0.0118773
Zfyve28	zinc finger, FYVE domain containing 28	231125	0.670115	3.4017	12.5367	0.00163379	0.0120035
Zfp52	zinc finger protein 52	22710	0.811169	5.18907	12.7295	0.00163957	0.0120334
Gm39939	predicted gene, 39939	105244302	0.945836	1.24165	12.5047	0.00165231	0.0121025
Tnfsf9	tumor necrosis factor (ligand) superfamily, member 9	21950	0.854122	1.92577	12.492	0.00165972	0.0121372
Gfod1	glucose-fructose oxidoreductase domain containing 1	328232	0.741393	5.13695	12.6175	0.00167392	0.0122157
Slc2a6	solute carrier family 2 (facilitated glucose transporter), member 6	227659	1.57886	2.48834	12.4784	0.00169838	0.012375
Gm31814	predicted gene, 31814	102634162	1.96861	1.3248	12.3721	0.0017352	0.0125591
Ptprk	protein tyrosine phosphatase, receptor type, K	19272	1.12229	0.51931	12.3415	0.00175044	0.012636
Hist1h1a	NA	NA	2.16369	-0.0621588	12.3026	0.00177478	0.01278
Hist1h3g	NA	NA	2.54547	0.184533	12.3046	0.00177715	0.0127906
Cd109	CD109 antigen	235505	2.13785	2.09721	12.5413	0.00178341	0.0128291
Dusp4	dual specificity phosphatase 4	319520	1.0794	4.18086	12.5045	0.00180109	0.0129168
Ctdspl	CTD (carboxy-terminal domain, RNA polymerase II, polypeptide A) small phosphatase-like	69274	0.864969	1.54308	12.1954	0.00184371	0.0131689
Galnt3	polypeptide N-acetylgalactosaminyltransferase 3	14425	2.50996	1.59286	12.1841	0.00185117	0.0132156
Ift22	intraflagellar transport 22	67286	0.791375	1.67636	12.1754	0.00185694	0.0132433
Gm3373	predicted gene 3373	100036568	0.605052	3.67885	12.0998	0.0019077	0.0135234
Ap1s2	adaptor-related protein complex 1, sigma 2 subunit	108012	0.782061	5.78086	12.3366	0.00191329	0.0135562
Bcl2l15	BCLl2-like 15	229672	1.36892	0.603289	12.0816	0.00192016	0.0135844
Amotl2	angiomotin-like 2	56332	1.9479	-0.543877	12.0573	0.00193685	0.0136683
Fam81a	family with sequence similarity 81, member A	76886	0.991226	0.598207	12.0531	0.00193978	0.0136821
2010300C02Rik	NA	NA	1.03907	1.41203	11.9807	0.00199074	0.0139857
Olr1	oxidized low density lipoprotein (lectin-like) receptor 1	108078	3.44133	-0.375886	11.8518	0.00209266	0.0145283
Gm2897	predicted gene 2897	100040671	0.641835	3.71701	11.8334	0.00209903	0.0145296
Rian	RNA imprinted and accumulated in nucleus	75745	1.23638	2.13933	11.8074	0.0021551	0.0148627
Actg2	actin, gamma 2, smooth muscle, enteric	11468	0.866163	2.10815	11.741	0.00217015	0.0149413
Fbln1	fibulin 1	14114	1.47897	0.308817	11.6072	0.00227794	0.0155121
Anxa3	annexin A3	11745	1.54687	1.94707	11.6136	0.00227832	0.0155121
6330403K07Rik	RIKEN cDNA 6330403K07 gene	103712	0.831772	2.97954	11.597	0.00229076	0.0155593
Kif24	kinesin family member 24	109242	0.807925	1.88985	11.5707	0.0023083	0.0156348
Rab36	RAB36, member RAS oncogene family	76877	1.3584	0.0699872	11.554	0.00232241	0.0157051
Klrc2	killer cell lectin-like receptor subfamily C, member 2	16642	5.20946	0.0963455	11.6871	0.0023491	0.0158027
Rtl1	retrotransposon Gaglike 1	353326	2.34915	-0.907728	11.5098	0.00236002	0.01586
Spin2c	spindlin family, member 2C	278240	0.937743	1.04506	11.5089	0.00236087	0.01586
Rgs8	regulator of G-protein signaling 8	67792	1.32352	1.66391	11.5063	0.00236634	0.0158892
Lox	lysyl oxidase	16948	3.46427	2.06748	12.1744	0.0023911	0.0160335
Adarb1	adenosine deaminase, RNA-specific, B1	110532	0.634128	2.38629	11.4382	0.00242248	0.0162199
1810009J06Rik	RIKEN cDNA 1810009J06 gene	73626	3.28423	4.49422	12.5079	0.00251165	0.0166819
Klk1b27	kallikrein 1-related peptidase b27	16619	1.00571	2.12034	11.3196	0.00252987	0.0167641
Gm6445	predicted gene 6445	623688	1.40297	0.341957	11.3026	0.00254568	0.0168136
Dgki	diacylglycerol kinase, iota	320127	1.47449	4.70496	11.6353	0.00257392	0.0169447
Rgs16	regulator of G-protein signaling 16	19734	1.6598	5.44559	11.7839	0.00259785	0.0170783
S100a11	S100 calcium binding protein A11	20195	0.615132	8.11728	11.3556	0.00263063	0.0172297
Ppig	peptidyl-prolyl isomerase G (cyclophilin G)	228005	0.594261	7.23343	11.2998	0.00267176	0.0174263
Nsun7	NOL1/NOP2/Sun domain family, member 7	70918	0.956405	1.18468	11.1668	0.00267599	0.0174458
Gm8271	predicted gene 8271	666750	1.39269	-0.114946	11.1479	0.00269468	0.0175369
Bnipl	BCL2/adenovirus E1B 19kD interacting protein like	171388	2.02333	-0.900535	11.1304	0.00271212	0.0176037
LOC108168162	NA	NA	0.604887	7.70106	11.2586	0.0027206	0.0176389
Mphosph6	M phase phosphoprotein 6	68533	0.594757	4.85786	11.1512	0.00272936	0.0176644
ND6	NADH dehydrogenase subunit 6	17722	1.22484	6.93284	11.5418	0.00274808	0.0177519
Gm16440	predicted gene 16440	544998	1.39089	-0.153668	11.0327	0.00281179	0.0180397
Hist1h1b	NA	NA	1.52902	1.13065	10.9442	0.00290552	0.0185148
Gm2244	predicted gene 2244	100039452	1.33327	-0.0989988	10.8557	0.00300273	0.0189716
Gm40925	predicted gene, 40925	105245476	2.38488	1.29813	11.1853	0.00304568	0.0191726
Klrc3	killer cell lectin-like receptor subfamily C, member 3	58179	4.77508	-0.242801	10.8768	0.00308797	0.0193801
Rbm44	RNA binding motif protein 44	329207	1.11277	1.17291	10.7714	0.00309857	0.0194207
Akap1	A kinase (PRKA) anchor protein 1	11640	0.735994	1.83661	10.7685	0.00310195	0.0194292
Sytl3	synaptotagmin-like 3	83672	0.999063	4.89495	10.856	0.00322095	0.01994
Ift43	intraflagellar transport 43	76411	1.17062	0.667237	10.6575	0.00323339	0.0199815
Asns	asparagine synthetase	27053	0.87419	1.62679	10.6572	0.00323378	0.0199815
Gm2663	predicted gene 2663	100040208	3.13009	4.69933	11.6903	0.00324285	0.0199815
Adamdec1	ADAM-like, decysin 1	58860	2.59352	-0.236523	11.0635	0.00329625	0.0202192
Lix1l	Lix1-like	280411	0.921592	1.11995	10.5729	0.00333781	0.0203863
Gm34316	predicted gene, 34316	102637530	1.42219	-0.470981	10.4887	0.00344529	0.0207912
Slc40a1	solute carrier family 40 (iron-regulated transporter), member 1	53945	1.58245	1.06504	10.4846	0.00345621	0.0208302
Zeb2	zinc finger E-box binding homeobox 2	24136	1.53162	4.6895	10.7301	0.00346655	0.0208726
Ticam2	toll-like receptor adaptor molecule 2	225471	1.0912	3.06138	10.4865	0.00346737	0.0208726
Sphkap	SPHK1 interactor, AKAP domain containing	77629	3.04133	0.224559	11.0713	0.00348245	0.0209258
Map9	microtubule-associated protein 9	213582	0.744818	1.59762	10.4079	0.00355195	0.02128
Fam71b	family with sequence similarity 71, member B	432552	1.31575	2.98682	10.4792	0.00357845	0.0214297
Xcr1	chemokine (C motif) receptor 1	23832	1.48069	-0.585805	10.3669	0.00360743	0.0215393
Slc27a6	solute carrier family 27 (fatty acid transporter), member 6	225579	1.84328	0.528851	10.5833	0.00362959	0.0216077
Wdr35	WD repeat domain 35	74682	0.831458	1.55041	10.335	0.00365131	0.0217268
Ptprn2	protein tyrosine phosphatase, receptor type, N polypeptide 2	19276	1.87076	-0.637166	10.2804	0.00372771	0.0220523
D830031N03Rik	RIKEN cDNA D830031N03 gene	442834	0.728479	2.2552	10.2792	0.00372942	0.0220532
Lad1	ladinin	16763	1.54854	1.85467	10.3674	0.00373569	0.0220811
Wdr31	WD repeat domain 31	71354	1.61009	-0.279277	10.253	0.00376672	0.0222209
Tmevpg1	NA	NA	1.46425	2.17197	10.2754	0.00377789	0.022256
LOC108168050	NA	NA	1.06149	2.75302	10.2903	0.00378789	0.0222963
Lamb1	laminin B1	16777	2.3644	-1.08214	10.2367	0.00379016	0.0223003
Pbx3	pre B cell leukemia homeobox 3	18516	0.756769	3.15423	10.2327	0.00379591	0.0223249
Sspo	SCO-spondin	243369	1.14067	3.33242	10.3032	0.00380089	0.0223449
Tspan2	tetraspanin 2	70747	0.908542	4.02886	10.2727	0.00382555	0.0224278
Akap5	A kinase (PRKA) anchor protein 5	238276	2.04407	0.629098	10.2142	0.00382685	0.0224278
Ino80dos	INO80 complex subunit D, opposite strand	100380944	0.650819	1.04241	10.1865	0.00386327	0.0225241
C3	complement component 3	12266	3.15326	4.39747	10.6343	0.00388841	0.0226426
Fgf2	fibroblast growth factor 2	14173	1.65967	0.522202	10.1452	0.00392459	0.022825
Pcdhgc3	protocadherin gamma subfamily C, 3	93706	0.678308	3.33763	10.1046	0.00398598	0.0231404
Efcab11	EF-hand calcium binding domain 11	78767	1.47058	0.165835	10.0786	0.00402575	0.0232959
Gm38506	predicted gene, 38506	102638167	0.73029	2.14397	10.0778	0.004027	0.0232959
Gm5486	predicted gene 5486	433024	2.06469	4.47416	10.4132	0.00403712	0.0233331
Gm33141	predicted gene, 33141	102635929	0.886617	0.851305	10.0227	0.00411282	0.0236354
Gm40576	predicted gene, 40576	105245074	0.850776	1.81259	9.99415	0.00415814	0.0238002
Ppfibp2	PTPRF interacting protein, binding protein 2 (liprin beta 2)	19024	1.22889	2.22768	9.95633	0.00421896	0.0240614
6430562O15Rik	RIKEN cDNA 6430562O15 gene	320893	1.52206	0.791073	9.92151	0.00427582	0.0243267
A630089N07Rik	RIKEN cDNA A630089N07 gene	320586	0.941927	2.44412	9.91456	0.00429374	0.0243994
Chn1os3	chimerin 1, opposite strand 3	329427	0.829326	2.77422	9.91387	0.00429488	0.0243994
Spry1	sprouty RTK signaling antagonist 1	24063	0.977828	5.08661	10.1597	0.00431134	0.0244795
Wnt3	wingless-type MMTV integration site family, member 3	22415	1.58761	0.843199	9.90203	0.00433882	0.0245689
Chpt1	choline phosphotransferase 1	212862	0.619506	2.96083	9.88324	0.00433926	0.0245689
Dhdh	dihydrodiol dehydrogenase (dimeric)	71755	0.84785	1.91722	9.85746	0.00438258	0.0247348
Lacc1	laccase domain containing 1	210808	1.05465	3.09477	9.84805	0.00439851	0.0248147
Fam43a	family with sequence similarity 43, member A	224093	1.36699	4.41707	10.1496	0.00443918	0.0250043
Gm36227	predicted gene, 36227	102640071	0.774876	3.78391	9.76719	0.0045927	0.0256338
Gab2	growth factor receptor bound protein 2-associated protein 2	14389	1.52881	2.64761	9.73398	0.00459674	0.0256462
Cbfa2t3	CBFA2/RUNX1 translocation partner 3	12398	0.898947	5.66457	9.84296	0.00463098	0.0257964
Cdkn1a	cyclin-dependent kinase inhibitor 1A (P21)	12575	1.1775	1.80377	9.67409	0.00470472	0.0261248
Pcdhgc5	protocadherin gamma subfamily C, 5	93708	1.47384	-0.678817	9.67076	0.0047108	0.026138
Galnt14	polypeptide N-acetylgalactosaminyltransferase 14	71685	1.69189	1.51055	9.65827	0.00474269	0.026284
Gm29719	synaptotagmin-like 3 pseudogene	101055731	1.10529	3.54191	9.71009	0.00475177	0.026293
Chst11	carbohydrate sulfotransferase 11	58250	0.94303	4.09489	9.77228	0.00476463	0.0263332
Pcdhgc4	protocadherin gamma subfamily C, 4	93707	0.967637	0.244571	9.63989	0.00476762	0.0263394
Dpysl5	dihydropyrimidinase-like 5	65254	2.02198	-0.595505	9.59347	0.00485446	0.0267355
Gm10505	predicted gene 10505	100038429	0.624732	2.40747	9.57847	0.0048829	0.026842
Lrrc49	leucine rich repeat containing 49	102747	1.1256	1.19028	9.57826	0.00488331	0.026842
Gm3239	predicted gene 3239	100041262	0.61257	2.864	9.5665	0.00490572	0.0269423
Zan	zonadhesin	22635	0.991064	4.93262	9.72602	0.00490728	0.0269423
Morn1	MORN repeat containing 1	76866	0.621486	1.75186	9.52951	0.00497699	0.0272614
Poc1a	POC1 centriolar protein A	70235	0.716874	2.01585	9.51192	0.00501126	0.027396
LOC108168820	NA	NA	1.23213	0.222496	9.49063	0.00505312	0.0275391
Luzp1	leucine zipper protein 1	269593	0.596989	4.7309	9.52804	0.00506862	0.0275709
Gm3095	predicted gene 3095	100041012	0.603257	3.09896	9.40456	0.00522621	0.0282431
Ociad2	OCIA domain containing 2	433904	1.78425	0.192342	9.38678	0.00526277	0.0284081
8030451A03Rik	RIKEN cDNA 8030451A03 gene	100504061	1.61381	0.989161	9.3713	0.00530455	0.028579
Mir6999	microRNA 6999	102465604	1.33102	0.135297	9.36307	0.00531197	0.0285953
Lpl	lipoprotein lipase	16956	2.83006	-0.495308	9.33102	0.00537926	0.0288494
Plpp1	phospholipid phosphatase 1	19012	1.11962	1.12699	9.30163	0.00544178	0.0290853
Nt5dc2	5'-nucleotidase domain containing 2	70021	1.79507	-0.385648	9.29068	0.00546528	0.0291483
Cxxc5	CXXC finger 5	67393	1.56719	4.47684	9.6061	0.00546801	0.0291483
Dync2li1	dynein cytoplasmic 2 light intermediate chain 1	213575	1.05945	0.911953	9.27597	0.00549702	0.0292808
Otx1	orthodenticle homeobox 1	18423	2.17041	0.00126497	9.27137	0.00551456	0.02933
Rec8	REC8 meiotic recombination protein	56739	0.588741	2.53807	9.24037	0.00557468	0.0295607
Gm31616	predicted gene, 31616	102633901	1.5627	-0.096975	9.23773	0.00558049	0.0295763
Stk3	serine/threonine kinase 3	56274	0.681066	3.27134	9.23714	0.00558181	0.0295763
Boc	biregional cell adhesion molecule-related/down-regulated by oncogenes (Cdon) binding protein	117606	2.46829	0.176789	9.37738	0.00562327	0.0297593
Hist1h3h	NA	NA	2.01128	0.75023	9.22971	0.00564709	0.0298438
Klf9	Kruppel-like factor 9	16601	0.663714	2.57232	9.17968	0.00570987	0.0300967
Sap30	sin3 associated polypeptide	60406	0.633741	2.51289	9.17768	0.0057144	0.0301093
Pgam2	phosphoglycerate mutase 2	56012	2.15469	-0.556562	9.16242	0.00574898	0.0302139
Pdcd1	programmed cell death 1	18566	0.90302	7.27943	9.43001	0.00574922	0.0302139
C1qc	complement component 1, q subcomponent, C chain	12262	1.06659	0.904005	9.15482	0.00576629	0.0302811
Hk1os	hexokinase 1, opposite strand	70162	1.21698	0.181971	9.14689	0.0057844	0.0303536
Gm32438	predicted gene, 32438	102634989	3.94086	-0.712636	9.38208	0.00581199	0.0304694
Zfp948	zinc finger protein 948	381066	0.820478	2.91237	9.13253	0.0058252	0.0305151
Alox12	arachidonate 12-lipoxygenase	11684	1.87876	-0.686285	9.11211	0.00586462	0.030672
Gm8203	H2A histone family, member Z pseudogene	666634	0.604544	6.50295	9.21717	0.00589806	0.0308012
Mtmr7	myotubularin related protein 7	54384	0.626022	2.50763	9.08826	0.00592033	0.0308604
Cd160	CD160 antigen	54215	1.63269	3.52863	9.32987	0.00597002	0.0309822
Gm8050	predicted gene 8050	100504200	1.21589	-0.0600491	9.01733	0.00608949	0.0315096
Klrb1a	killer cell lectin-like receptor subfamily B member 1A	17057	1.70206	-0.428933	8.97982	0.00618108	0.0318614
Rph3a	rabphilin 3A	19894	1.96862	1.76037	9.28993	0.00618914	0.0318734
Tubb2a	tubulin, beta 2A class IIA	22151	0.871992	3.78849	9.02221	0.00626316	0.0320908
Ift74	intraflagellar transport 74	67694	0.751778	1.85465	8.94264	0.00627334	0.0321196
LOC108168828	NA	NA	1.4198	-0.399115	8.93707	0.00628728	0.0321793
Rgl1	ral guanine nucleotide dissociation stimulator,-like 1	19731	1.25729	4.27109	8.95264	0.00640925	0.0325184
9030617O03Rik	NA	NA	0.645306	3.59225	8.89133	0.00641111	0.0325184
Bend4	BEN domain containing 4	666938	0.934852	3.04708	8.88354	0.00642312	0.0325473
9630013D21Rik	RIKEN cDNA 9630013D21 gene	319743	0.902731	1.78716	8.88331	0.00642372	0.0325473
Gm26782	predicted gene, 26782	102640338	0.741235	1.90964	8.8814	0.00642861	0.0325604
Susd1	sushi domain containing 1	634731	0.973814	1.50619	8.84313	0.00652779	0.0329446
Ctla2b	cytotoxic T lymphocyte-associated protein 2 beta	13025	1.04157	2.14543	8.838	0.00654121	0.0329964
Evpl	envoplakin	14027	1.68695	-0.107848	8.79389	0.00665787	0.0334457
Klf12	Kruppel-like factor 12	16597	0.733664	2.65853	8.78067	0.00669328	0.0335877
Mfsd2a	major facilitator superfamily domain containing 2A	76574	0.829901	1.54593	8.74488	0.00679018	0.0338764
Ccdc112	coiled-coil domain containing 112	240261	1.03383	1.47656	8.74203	0.00679794	0.0338841
Ccdc57	coiled-coil domain containing 57	71276	1.74949	-0.54161	8.70051	0.00691243	0.0342854
Jup	junction plakoglobin	16480	0.96128	1.69739	8.69041	0.00694061	0.0343889
Tnip3	TNFAIP3 interacting protein 3	414084	1.28842	0.703565	8.67532	0.00698291	0.0344775
9530082P21Rik	RIKEN cDNA 9530082P21 gene	638247	1.01271	1.32168	8.63667	0.0070926	0.0349702
Hist1h3f	NA	NA	1.92288	0.611862	8.62059	0.0071507	0.0351952
Ctnnbip1	catenin beta interacting protein 1	67087	0.758967	2.08085	8.60297	0.00718976	0.0353628
Gm34770	predicted gene, 34770	102638134	1.39451	0.230766	8.56136	0.00731178	0.0359129
Fhl2	four and a half LIM domains 2	14200	0.871438	1.48884	8.53929	0.00737741	0.0362101
Mid2	midline 2	23947	0.988903	2.62827	8.45408	0.00771007	0.0373367
Filip1	filamin A interacting protein 1	70598	1.20607	-0.0187459	8.41871	0.00774758	0.0374798
Enkd1	enkurin domain containing 1	102124	0.947619	1.25822	8.41368	0.00776347	0.0375181
Fbxo48	F-box protein 48	319701	0.830657	1.85376	8.40699	0.00778465	0.037569
Smim24	small integral membrane protein 24	72273	0.689165	1.78633	8.39682	0.00781693	0.0376693
Gm32912	predicted gene, 32912	102635624	0.981462	0.269255	8.36991	0.00790314	0.0379328
Cd93	CD93 antigen	17064	3.74995	0.680835	8.47123	0.00798073	0.0382207
Mir684-2	microRNA 684-2	735261	2.56412	0.449759	8.44711	0.008048	0.0384198
Ppic	peptidylprolyl isomerase C	19038	0.75518	3.40577	8.35734	0.00806058	0.0384539
Scml2	Scm polycomb group protein like 2	107815	1.90422	-0.636294	8.3035	0.0081204	0.038687
Gm7846	predicted gene 7846	665903	0.78867	1.2746	8.19908	0.00847533	0.0400253
Nos1ap	nitric oxide synthase 1 (neuronal) adaptor protein	70729	0.654461	2.62439	8.19888	0.00847602	0.0400253
Gem	GTP binding protein (gene overexpressed in skeletal muscle)	14579	1.17952	3.44486	8.29877	0.00851191	0.0401458
Klrk1	killer cell lectin-like receptor subfamily K, member 1	27007	2.94319	3.33488	8.45612	0.00852323	0.0401693
Serpina9	serine (or cysteine) peptidase inhibitor, clade A (alpha-1 antiproteinase, antitrypsin), member 9	71907	1.14068	2.76681	8.26735	0.00852541	0.0401693
Egr1	early growth response 1	13653	1.07836	7.66446	8.43135	0.00859743	0.0404007
Cilp2	cartilage intermediate layer protein 2	68709	2.69134	1.78923	8.23771	0.00862806	0.0405042
Klhl4	kelch-like 4	237010	1.05479	1.65686	8.15168	0.00865187	0.0405891
Hist1h2bm	NA	NA	1.23652	0.359443	8.05304	0.00900065	0.0417948
Mir684-1	microRNA 684-1	735274	2.32232	1.35015	8.20297	0.00904404	0.0419274
Tbc1d19	TBC1 domain family, member 19	67249	0.673453	2.2815	8.00256	0.00919047	0.0424252
Hemgn	hemogen	93966	1.9532	-0.396878	7.96526	0.0093438	0.0430345
LOC105247253	NA	NA	0.827706	2.24361	7.95566	0.00937074	0.0430883
Nfe2	nuclear factor, erythroid derived 2	18022	2.03104	0.203346	7.95446	0.00937543	0.0430958
Smtn	smoothelin	29856	0.906561	4.1715	8.07585	0.00939355	0.043123
Gm9457	ribosomal protein L22 pseudogene	669393	0.782788	2.79162	7.94994	0.00940656	0.0431687
Chml	choroideremia-like	12663	0.708407	3.65255	7.95783	0.00945208	0.0433213
Tmem163	transmembrane protein 163	72160	1.65573	1.83334	7.93537	0.00946028	0.0433398
Atp6v1g3	ATPase, H+ transporting, lysosomal V1 subunit G3	338375	1.42689	-0.461978	7.92196	0.00950271	0.0434546
Snord13	small nucleolar RNA, C/D box 13	100217422	1.25661	2.29801	7.96306	0.00956828	0.0436273
Zbtb32	zinc finger and BTB domain containing 32	58206	0.85955	4.72067	8.01923	0.00963631	0.0438667
Fhad1	forkhead-associated (FHA) phosphopeptide binding domain 1	329977	1.66188	0.77813	7.88312	0.00967468	0.0439811
Plod2	procollagen lysine, 2-oxoglutarate 5-dioxygenase 2	26432	0.699612	2.86883	7.87571	0.00968712	0.0440008
Tnp2	transition protein 2	21959	1.35447	-0.483422	7.84133	0.00982675	0.0443051
Gm17202	predicted gene 17202	102636836	1.50372	-0.601734	7.81339	0.00994188	0.0446247
Ifng	interferon gamma	15978	1.96129	4.80549	8.09057	0.00998209	0.0447625
Ypel1	yippee like 1	106369	1.33322	0.577189	7.74276	0.0102395	0.0455024
Mrc1	mannose receptor, C type 1	17533	1.29429	0.726256	7.74258	0.0102403	0.0455024
Mstn	myostatin	17700	2.34683	-0.586328	7.72574	0.0103127	0.045665
Snn	stannin	20621	0.604395	4.25759	7.75151	0.0103194	0.0456804
Slc16a14	solute carrier family 16 (monocarboxylic acid transporters), member 14	71781	2.03136	0.98847	7.65755	0.0106117	0.0466196
Pilra	paired immunoglobin-like type 2 receptor alpha	231805	2.50635	-0.307212	7.65508	0.0106227	0.046643
Sema4c	sema domain, immunoglobulin domain (Ig), transmembrane domain (TM) and short cytoplasmic domain, (semaphorin) 4C	20353	1.14139	2.60065	7.68643	0.0106979	0.0468709
C1qb	complement component 1, q subcomponent, beta polypeptide	12260	1.33619	0.868041	7.63026	0.0107341	0.0469711
Klk1b9	kallikrein 1-related peptidase b9	13648	2.17267	0.194323	7.62545	0.0107669	0.0470822
Nfe2l3	nuclear factor, erythroid derived 2, like 3	18025	3.72645	-0.647168	7.80045	0.0107694	0.0470822
Renbp	renin binding protein	19703	0.761654	1.55889	7.61483	0.0108039	0.0471977
Nfil3	nuclear factor, interleukin 3, regulated	18030	0.67962	4.24261	7.66138	0.0108297	0.047232
Cyp11a1	cytochrome P450, family 11, subfamily a, polypeptide 1	13070	2.38138	-0.207427	7.59266	0.0109063	0.0474747
Bmp1	bone morphogenetic protein 1	12153	1.88183	0.334016	7.58545	0.010944	0.0476093
Hist2h2aa2	NA	NA	0.737652	3.03202	7.5862	0.0109494	0.0476184
Tnnt1	troponin T1, skeletal, slow	21955	1.00138	0.68824	7.56544	0.0110309	0.0478575
B230118I11Rik	RIKEN cDNA B230118I11 gene	109304	0.606432	4.57185	7.59846	0.0110947	0.0480874
2700081O15Rik	NA	NA	1.0201	0.314801	7.54448	0.0111288	0.0481786
AI607873	NA	NA	1.35814	3.31593	7.53528	0.0111721	0.0483484
Odc1	ornithine decarboxylase, structural 1	18263	0.770954	7.00914	7.67473	0.0113325	0.0489076
Gm31546	predicted gene, 31546	102633812	1.27009	-0.124791	7.50019	0.0113388	0.0489202
Myom1	myomesin 1	17929	1.40091	-0.0709576	7.47369	0.0114666	0.0493797
Gm39499	predicted gene, 39499	105243668	0.964873	-0.182107	7.83913	0.0115239	0.0495673

## Sheet: down_in_DP_cf_SP
SYMBOL	GENENAME	ENTREZID	logFC	logCPM	F	PValue	FDR
Trib2	tribbles pseudokinase 2	217410	-0.945265	8.11484	108.406	1.82422e-10	1.71732e-07
Tgtp1	T cell specific GTPase 1	21822	-0.886877	7.74335	86.4147	1.69914e-09	5.57991e-07
Rasgrp2	RAS, guanyl releasing protein 2	19395	-0.811246	7.68259	83.9866	2.23347e-09	6.06515e-07
Fam65b	NA	NA	-0.632793	9.06301	80.6496	3.28595e-09	6.97913e-07
Tgtp2	T cell specific GTPase 2	100039796	-0.852742	7.8376	79.5053	3.7619e-09	6.99137e-07
Pnpla7	patatin-like phospholipase domain containing 7	241274	-0.7946	6.40302	78.8158	4.08432e-09	7.20933e-07
Pik3r5	phosphoinositide-3-kinase regulatory subunit 5	320207	-0.841216	7.20328	75.7144	5.95409e-09	9.6641e-07
Rhobtb2	Rho-related BTB domain containing 2	246710	-0.601439	5.88733	72.0417	9.45059e-09	1.36175e-06
Ifngr1	interferon gamma receptor 1	15979	-0.98666	7.22186	67.4235	1.73408e-08	2.07516e-06
Acss2	acyl-CoA synthetase short-chain family member 2	60525	-0.99644	5.09941	66.9018	1.86078e-08	2.18967e-06
Itgb7	integrin beta 7	16421	-0.775813	9.28884	65.1109	2.37785e-08	2.50579e-06
Slc17a9	solute carrier family 17, member 9	228993	-0.779288	5.40793	63.899	2.81508e-08	2.77984e-06
Deptor	DEP domain containing MTOR-interacting protein	97998	-1.85845	2.90542	63.1839	3.11332e-08	2.95055e-06
Arhgef18	rho/rac guanine nucleotide exchange factor (GEF) 18	102098	-0.679594	7.90766	62.9759	3.20639e-08	2.99851e-06
Epas1	endothelial PAS domain protein 1	13819	-1.53395	4.74231	63.325	3.44807e-08	3.1617e-06
Itgb3	integrin beta 3	16416	-0.835995	6.46405	61.8026	3.79092e-08	3.45365e-06
Ldlr	low density lipoprotein receptor	16835	-0.940211	5.33799	58.1715	6.46248e-08	5.12678e-06
Axin2	axin 2	12006	-0.686671	6.80532	56.8706	7.8692e-08	6.07219e-06
1600014C10Rik	RIKEN cDNA 1600014C10 gene	72244	-0.690317	6.03885	55.9375	9.08114e-08	6.821e-06
Grap2	GRB2-related adaptor protein 2	17444	-0.638673	8.45934	54.9999	1.05053e-07	7.68629e-06
Coro2a	coronin, actin binding protein 2A	107684	-0.935824	6.28207	54.1439	1.21644e-07	8.6318e-06
Dgkd	diacylglycerol kinase, delta	227333	-0.734992	7.76331	53.9248	1.24421e-07	8.74101e-06
Fam78a	family with sequence similarity 78, member A	241303	-0.681387	7.91337	53.7111	1.28713e-07	8.99783e-06
Stk38	serine/threonine kinase 38	106504	-0.600566	8.55683	50.7988	2.06336e-07	1.34892e-05
Fam101b	NA	NA	-1.02382	7.48221	50.612	2.36314e-07	1.4831e-05
Gm11346	X-linked lymphocyte-regulated 5 pseudogene	76024	-0.847371	5.21495	49.9147	2.39007e-07	1.49337e-05
Eya2	EYA transcriptional coactivator and phosphatase 2	14049	-0.894796	4.08697	49.6397	2.50279e-07	1.54331e-05
Acss1	acyl-CoA synthetase short-chain family member 1	68738	-0.68913	5.60981	48.6766	2.94521e-07	1.78495e-05
Pag1	phosphoprotein associated with glycosphingolipid microdomains 1	94212	-0.607814	7.27549	48.5637	3.00239e-07	1.81183e-05
Bcl9l	B cell CLL/lymphoma 9-like	80288	-0.604783	7.51845	48.2138	3.18735e-07	1.90714e-05
2610020H08Rik	NA	NA	-0.757276	4.83368	47.5499	3.57314e-07	2.08497e-05
Etv3	ets variant 3	27049	-0.601833	7.09772	46.9369	3.97444e-07	2.30013e-05
Ust	uronyl-2-sulfotransferase	338362	-1.19151	3.09687	46.6135	4.20566e-07	2.34053e-05
Lrrc75b	leucine rich repeat containing 75B	192734	-1.74644	2.86566	45.9238	4.74883e-07	2.54974e-05
Rtn4rl1	reticulon 4 receptor-like 1	237847	-0.834316	4.42531	45.7896	4.86312e-07	2.58166e-05
Osm	oncostatin M	18413	-0.971661	4.22585	45.2167	5.38555e-07	2.78569e-05
Phf1	PHD finger protein 1	21652	-0.678979	7.09974	45.0215	5.57715e-07	2.84806e-05
Nckap5l	NCK-associated protein 5-like	380969	-1.04367	4.94541	44.7739	5.88971e-07	2.95345e-05
Ctdsp1	CTD (carboxy-terminal domain, RNA polymerase II, polypeptide A) small phosphatase 1	227292	-0.662031	7.19496	44.7005	5.90845e-07	2.95345e-05
Zfp658	zinc finger protein 658	210104	-0.840069	3.66445	43.3136	7.60624e-07	3.64094e-05
Abca7	ATP-binding cassette, sub-family A (ABC1), member 7	27403	-0.691791	7.78091	40.2544	1.35376e-06	5.82817e-05
L1cam	L1 cell adhesion molecule	16728	-0.746055	5.63785	39.9686	1.43071e-06	6.07128e-05
Trim65	tripartite motif-containing 65	338364	-0.616478	4.71872	39.523	1.56032e-06	6.53808e-05
Irak3	interleukin-1 receptor-associated kinase 3	73914	-1.11924	3.08169	39.0086	1.72594e-06	7.04393e-05
Sema4b	sema domain, immunoglobulin domain (Ig), transmembrane domain (TM) and short cytoplasmic domain, (semaphorin) 4B	20352	-0.645527	5.94823	38.7424	1.81903e-06	7.339e-05
Sgf29	SAGA complex associated factor 29	75565	-0.624456	3.94493	38.7139	1.82934e-06	7.35957e-05
Gpr132	G protein-coupled receptor 132	56696	-0.817108	7.44872	38.7058	1.86177e-06	7.46875e-05
Itga7	integrin alpha 7	16404	-1.15653	4.99044	38.821	1.9921e-06	7.85765e-05
Il1rl1	interleukin 1 receptor-like 1	17082	-1.88454	4.70656	40.1868	2.06274e-06	8.11363e-05
Irgm2	immunity-related GTPase family M member 2	54396	-0.786595	6.6781	36.7855	2.71941e-06	0.000101055
Scml4	Scm polycomb group protein like 4	268297	-0.778773	6.65174	36.765	2.72939e-06	0.000101159
Fam102a	family with sequence similarity 102, member A	98952	-0.600095	8.19574	36.3679	2.93697e-06	0.000107313
Gpr146	G protein-coupled receptor 146	80290	-0.97199	5.32325	36.65	2.94103e-06	0.000107313
Cpne4	copine IV	74020	-1.69365	2.54979	36.3244	2.96338e-06	0.00010785
Acp5	acid phosphatase 5, tartrate resistant	11433	-0.608568	6.89021	36.3047	2.9754e-06	0.000108009
A430078G23Rik	NA	NA	-0.777362	5.97325	35.8836	3.27196e-06	0.000115508
Acsbg1	acyl-CoA synthetase bubblegum family member 1	94180	-0.973232	5.12072	35.8493	3.35835e-06	0.000117095
Adrb2	adrenergic receptor, beta 2	11555	-1.22974	4.02008	35.3203	3.68839e-06	0.000126917
Tdrp	testis development related protein	72148	-1.06171	4.97936	35.2331	3.97975e-06	0.000134445
Chst10	carbohydrate sulfotransferase 10	98388	-0.697502	5.33041	34.5322	4.31124e-06	0.000144606
Thra	thyroid hormone receptor alpha	21833	-0.833124	3.9819	33.6073	5.25601e-06	0.00017023
Fbxo17	F-box protein 17	50760	-1.34765	2.68231	32.761	6.31907e-06	0.000195683
Itga6	integrin alpha 6	16403	-0.590782	6.88682	32.287	7.01467e-06	0.000212563
Fbxl4	F-box and leucine-rich repeat protein 4	269514	-0.881856	3.89242	32.2703	7.04064e-06	0.000212893
Sit1	suppression inducing transmembrane adaptor 1	54390	-0.849598	5.09278	32.1935	7.21196e-06	0.000217607
Fpgs	folylpolyglutamyl synthetase	14287	-0.818097	3.13553	31.9135	7.62114e-06	0.000226629
Klf13	Kruppel-like factor 13	50794	-0.596751	8.4606	31.6525	8.07846e-06	0.000238154
Rundc3b	RUN domain containing 3B	242819	-0.790914	4.7213	31.4623	8.43058e-06	0.00024546
Arv1	ARV1 homolog, fatty acid homeostasis modulator	68865	-0.616301	4.75784	31.4449	8.4636e-06	0.000245915
Man2c1	mannosidase, alpha, class 2C, member 1	73744	-0.638717	6.22715	31.0705	9.20929e-06	0.000263248
Fam46c	NA	NA	-0.594003	7.47178	30.423	1.06724e-05	0.000299018
Mettl20	NA	NA	-0.812477	3.62162	30.3524	1.08466e-05	0.000302783
Cbx7	chromobox 7	52609	-0.616102	7.50483	30.1216	1.14378e-05	0.000315455
Gtpbp6	GTP binding protein 6 (putative)	107999	-0.641557	4.55312	28.9624	1.49858e-05	0.000390029
9930012K11Rik	RIKEN cDNA 9930012K11 gene	268759	-0.932344	3.10889	28.8731	1.53046e-05	0.000395817
Pde4d	phosphodiesterase 4D, cAMP specific	238871	-0.643247	5.81171	28.8349	1.54433e-05	0.000398674
Slc22a21	solute carrier family 22 (organic cation transporter), member 21	56517	-0.802411	2.68101	28.8057	1.55503e-05	0.000400704
Gm1043	predicted gene 1043	381634	-0.774826	3.26877	28.4712	1.68347e-05	0.000427558
Esyt1	extended synaptotagmin-like protein 1	23943	-0.626212	8.84024	28.4527	1.69091e-05	0.000428677
Slc22a5	solute carrier family 22 (organic cation transporter), member 5	20520	-0.590371	4.40099	28.4037	1.71076e-05	0.000431386
Gm12250	predicted gene 12250	631323	-0.879184	5.68559	28.7087	1.71687e-05	0.000431588
Bcorl1	BCL6 co-repressor-like 1	320376	-0.625402	4.28188	28.2779	1.76287e-05	0.000438264
Ramp3	receptor (calcitonin) activity modifying protein 3	56089	-1.09136	2.71924	28.1583	1.81404e-05	0.000447834
Itga2	integrin alpha 2	16398	-1.19962	3.37699	27.679	2.03584e-05	0.000483161
Il4ra	interleukin 4 receptor, alpha	16190	-0.820928	6.65885	27.9975	2.05502e-05	0.000486627
Arrdc2	arrestin domain containing 2	70807	-0.589365	4.14187	27.4957	2.1283e-05	0.000499231
Cd1d2	CD1d2 antigen	12480	-0.625894	3.27249	27.4536	2.15018e-05	0.000502694
Ppp1r3f	protein phosphatase 1, regulatory subunit 3F	54646	-1.03402	3.14542	27.4018	2.17744e-05	0.000504887
Dhcr24	24-dehydrocholesterol reductase	74754	-0.619008	5.03928	27.2924	2.23619e-05	0.000515127
Klf2	Kruppel-like factor 2 (lung)	16598	-0.834711	8.25631	27.5421	2.31027e-05	0.000526183
Dtx4	deltex 4, E3 ubiquitin ligase	207521	-1.18267	4.67828	27.4001	2.47613e-05	0.000554127
Ovgp1	oviductal glycoprotein 1	12659	-0.878985	2.43379	26.7048	2.58276e-05	0.000574348
Mrm1	mitochondrial rRNA methyltransferase 1	217038	-0.697469	3.78577	26.6684	2.6061e-05	0.000577719
Nhsl2	NHS-like 2	100042480	-1.16474	4.25296	26.7698	2.63535e-05	0.000582376
Gramd1a	GRAM domain containing 1A	52857	-0.693262	8.49696	26.5615	2.6957e-05	0.000592879
Nrros	negative regulator of reactive oxygen species	224109	-0.654729	6.4903	26.5101	2.72236e-05	0.000595084
Arl4c	ADP-ribosylation factor-like 4C	320982	-0.969841	8.81879	26.8546	2.86704e-05	0.000620944
Txnip	thioredoxin interacting protein	56338	-0.814169	8.92951	26.5003	2.90228e-05	0.000627613
Myo6	myosin VI	17920	-1.33049	2.99768	26.2079	2.93766e-05	0.000633324
S1pr1	sphingosine-1-phosphate receptor 1	13609	-0.611519	8.69985	26.1311	2.97798e-05	0.000638222
Cyp2s1	cytochrome P450, family 2, subfamily s, polypeptide 1	74134	-0.705477	4.05156	26.1281	2.98021e-05	0.000638222
Rassf1	Ras association (RalGDS/AF-6) domain family member 1	56289	-0.715072	5.42198	26.1465	2.98298e-05	0.000638222
1600020E01Rik	RIKEN cDNA 1600020E01 gene	72012	-0.615593	3.61792	25.8542	3.19177e-05	0.000672701
Pkd1	polycystin 1, transient receptor potential channel interacting	18763	-0.757201	7.75413	26.0411	3.25929e-05	0.000684608
Parp16	poly (ADP-ribose) polymerase family, member 16	214424	-0.632756	3.74593	25.7104	3.30927e-05	0.000691276
Slc22a4	solute carrier family 22 (organic cation transporter), member 4	30805	-3.24011	1.48891	25.6831	3.33212e-05	0.000692719
Fam46a	NA	NA	-0.824669	5.23449	25.6773	3.41473e-05	0.000705994
Rhebl1	Ras homolog enriched in brain like 1	69159	-0.968238	2.40116	25.4231	3.55848e-05	0.000729308
Adcy3	adenylate cyclase 3	104111	-0.610753	5.2867	25.3818	3.59593e-05	0.000735914
Rgl2	ral guanine nucleotide dissociation stimulator-like 2	19732	-0.659881	6.71909	24.805	4.19547e-05	0.000840344
Ifit1bl1	interferon induced protein with tetratricpeptide repeats 1B like 1	667373	-0.823074	6.29319	24.9844	4.35979e-05	0.000868331
S1pr4	sphingosine-1-phosphate receptor 4	13611	-0.755506	6.91448	24.8013	4.46798e-05	0.000884636
Ttll3	tubulin tyrosine ligase-like family, member 3	101100	-0.62569	4.72846	24.3966	4.62903e-05	0.000905353
Kbtbd11	kelch repeat and BTB (POZ) domain containing 11	74901	-0.61944	9.57764	24.0134	5.11446e-05	0.000982603
Vipr1	vasoactive intestinal peptide receptor 1	22354	-0.89819	5.74219	24.2827	5.30725e-05	0.00101238
Relt	RELT tumor necrosis factor receptor	320100	-0.630537	5.18923	23.7817	5.43439e-05	0.00102867
Sag	S-antigen, retina and pineal gland (arrestin)	20215	-0.917077	2.62642	23.7499	5.47999e-05	0.00103592
Socs3	suppressor of cytokine signaling 3	12702	-1.28405	7.18143	24.5459	6.12815e-05	0.00114013
Fam84b	NA	NA	-0.640361	4.42361	23.2253	6.29521e-05	0.00116051
Pim1	proviral integration site 1	18712	-0.805745	7.52922	23.5593	6.37756e-05	0.00117262
Acvr1b	activin A receptor, type 1B	11479	-0.724349	4.47493	23.1613	6.4033e-05	0.00117583
F730311O21Rik	RIKEN cDNA F730311O21 gene	622304	-1.34445	1.93662	23.0009	6.68328e-05	0.00120993
Rnf213	ring finger protein 213	672511	-0.649853	9.30217	22.7267	7.22649e-05	0.00129008
Impdh1	inosine monophosphate dehydrogenase 1	23917	-0.667062	5.61571	22.6042	7.471e-05	0.00131708
Tmppe	transmembrane protein with metallophosphoesterase domain	100504715	-0.593525	5.82869	22.4399	7.77169e-05	0.00135822
Pgs1	phosphatidylglycerophosphate synthase 1	74451	-0.614385	5.36554	22.3785	7.90204e-05	0.0013742
Fcgrt	Fc fragment of IgG receptor and transporter	14132	-1.97664	2.93391	22.2089	8.27451e-05	0.0014232
Rimkla	ribosomal modification protein rimK-like family member A	194237	-1.61915	1.02388	21.978	8.81253e-05	0.00148676
Cacnb3	calcium channel, voltage-dependent, beta 3 subunit	12297	-0.966594	3.41841	21.8838	9.04275e-05	0.00151834
Taf4b	TATA-box binding protein associated factor 4b	72504	-0.637909	4.00692	21.7331	9.42484e-05	0.00156418
Dtx1	deltex 1, E3 ubiquitin ligase	14357	-0.605825	8.24075	21.7429	9.44382e-05	0.00156418
Rnf32	ring finger protein 32	56874	-1.3522	1.86324	21.5946	9.79153e-05	0.00160216
Gm10499	predicted gene 10499	69717	-1.0258	4.11359	21.7001	9.85139e-05	0.00160896
LOC108168823	NA	NA	-1.04481	2.30419	21.28	0.000106835	0.00170658
Carns1	carnosine synthase 1	107239	-0.63196	5.0868	21.2229	0.000108546	0.00172804
Pik3ip1	phosphoinositide-3-kinase interacting protein 1	216505	-0.874015	5.58307	21.3585	0.000115293	0.00180494
Abhd15	abhydrolase domain containing 15	67477	-1.06639	3.14691	20.7016	0.000125614	0.00192804
Znrf1	zinc and ring finger 1	170737	-0.629199	7.3154	20.789	0.000126332	0.00193485
Sema4f	sema domain, immunoglobulin domain (Ig), TM domain, and short cytoplasmic domain	20355	-0.674759	4.79281	20.4926	0.000133258	0.0020147
LOC105243127	NA	NA	-0.977496	1.71515	20.3117	0.000140281	0.0020962
Alkbh4	alkB homolog 4, lysine demethylase	72041	-0.60834	4.86694	20.2718	0.000141886	0.00211571
AA415398	NA	NA	-0.824136	1.6142	20.1493	0.000146932	0.0021726
B430306N03Rik	RIKEN cDNA B430306N03 gene	320148	-1.3624	1.97332	20.0532	0.000151025	0.00221457
Mmp25	matrix metallopeptidase 25	240047	-1.79815	1.99415	19.8476	0.000160207	0.00231935
Ccdc142	coiled-coil domain containing 142	243510	-0.66836	4.20161	19.7674	0.000163955	0.00235046
Klhl21	kelch-like 21	242785	-0.749528	4.79664	19.7384	0.00016653	0.00237053
H2-K2	histocompatibility 2, K region locus 2	630499	-0.600239	6.74912	19.707	0.000168986	0.00238289
Rasal1	RAS protein activator like 1 (GAP1 like)	19415	-0.669548	4.54814	19.616	0.000171286	0.00239953
Mars2	methionine-tRNA synthetase 2 (mitochondrial)	212679	-0.647415	3.68669	19.6033	0.000171916	0.00240597
B930041F14Rik	NA	NA	-0.848017	1.88353	19.3938	0.000182694	0.0025064
Spns1	spinster homolog 1	73658	-0.587667	5.31957	19.3106	0.000187179	0.00254884
Gm6455	predicted gene 6455	623849	-2.19348	0.0439913	19.1123	0.00019835	0.00265993
Cecr5	NA	NA	-0.60907	6.47011	19.1423	0.000200264	0.0026729
Nr1d1	nuclear receptor subfamily 1, group D, member 1	217166	-0.879335	1.98272	19.0296	0.000203222	0.00270726
Lfng	LFNG O-fucosylpeptide 3-beta-N-acetylglucosaminyltransferase	16848	-0.669588	7.60046	19.1801	0.000205384	0.00273091
Il7r	interleukin 7 receptor	16197	-0.940086	8.92256	19.4045	0.000209531	0.00277299
Gm30603	predicted gene, 30603	102632562	-0.772133	3.53631	18.7802	0.000218721	0.00284136
Usp28	ubiquitin specific peptidase 28	235323	-0.668483	5.66034	18.8504	0.000221224	0.00286596
Gpr15	G protein-coupled receptor 15	71223	-1.19608	2.85269	18.7566	0.000221812	0.00286768
Dennd6b	DENN/MADD domain containing 6B	69440	-0.606924	4.59976	18.5812	0.000232006	0.00296484
Ltb	lymphotoxin B	16994	-0.625158	8.00897	18.4915	0.000247593	0.00311888
Paqr7	progestin and adipoQ receptor family member VII	71904	-0.59882	4.889	18.3224	0.00025061	0.0031476
Nr2c2ap	nuclear receptor 2C2-associated protein	75692	-0.616931	4.02781	18.1131	0.000266845	0.00329669
Sgk1	serum/glucocorticoid regulated kinase 1	20393	-0.700882	6.27767	18.26	0.000270364	0.00333725
Mapk12	mitogen-activated protein kinase 12	29857	-0.803096	3.29277	17.9763	0.000278067	0.0033967
Ccr2	chemokine (C-C motif) receptor 2	12772	-0.909549	6.80499	18.429	0.000281936	0.0034209
Rabac1	Rab acceptor 1 (prenylated)	14470	-0.949017	5.51344	18.3367	0.0002844	0.00343647
Lama5	laminin, alpha 5	16776	-2.0186	-0.25271	17.87	0.00028714	0.00345376
1110034G24Rik	NA	NA	-0.661844	4.30709	17.8258	0.00029101	0.0034825
Gm41331	predicted gene, 41331	105245960	-1.20194	1.01514	17.8074	0.00029264	0.00349085
Rrad	Ras-related associated with diabetes	56437	-0.71996	3.85355	17.5466	0.000316797	0.00368796
H2-Bl	histocompatibility 2, blastocyst	14963	-1.00014	3.94514	17.594	0.000324377	0.00374227
Pydc3	NA	NA	-0.684866	6.5718	17.6467	0.000325933	0.00375408
Dirc2	NA	NA	-0.731975	4.13916	17.2699	0.000344804	0.00392343
Alg1	asparagine-linked glycosylation 1 (beta-1,4-mannosyltransferase)	208211	-0.690716	4.24037	17.259	0.000345962	0.00393344
Tle1	transducin-like enhancer of split 1	21885	-1.10175	2.45984	17.1577	0.000356924	0.00401924
Gm36279	predicted gene, 36279	102640142	-1.05398	0.866684	17.0552	0.000368396	0.0041156
Jag2	jagged 2	16450	-1.08151	1.43362	17.0292	0.000371378	0.00414237
Tlr12	toll-like receptor 12	384059	-1.07077	2.42675	16.9676	0.000378524	0.00420877
Sfxn2	sideroflexin 2	94279	-0.669666	3.30503	16.9314	0.000382795	0.0042429
Gm30215	predicted gene, 30215	102632040	-1.0928	1.86637	16.9005	0.000386486	0.00427039
Slc16a5	solute carrier family 16 (monocarboxylic acid transporters), member 5	217316	-1.30522	3.60674	17.1351	0.000389832	0.00430401
Col6a4	collagen, type VI, alpha 4	68553	-1.3109	3.02998	16.9098	0.000407867	0.0044372
Tbxa2r	thromboxane A2 receptor	21390	-0.818201	3.75242	16.6869	0.000413707	0.00448614
Neb	nebulin	17996	-0.639011	5.32387	16.6191	0.000431693	0.00463148
Parp10	poly (ADP-ribose) polymerase family, member 10	671535	-0.588699	6.42819	16.6091	0.000433975	0.00463904
B3gnt3	UDP-GlcNAc:betaGal beta-1,3-N-acetylglucosaminyltransferase 3	72297	-0.702041	2.51279	16.4996	0.000437996	0.00466895
Sh2d4b	SH2 domain containing 4B	328381	-0.790714	3.73551	16.3677	0.000456538	0.00481462
Ap5b1	adaptor-related protein complex 5, beta 1 subunit	381201	-0.68916	4.39552	16.2744	0.000470315	0.00491586
Tmem80	transmembrane protein 80	71448	-0.615631	3.89349	16.2215	0.000478087	0.00497866
Tango6	transport and golgi organization 6	272538	-0.610626	3.16235	16.1445	0.000489881	0.00505503
Col11a2	collagen, type XI, alpha 2	12815	-1.06279	3.52346	16.228	0.000495196	0.00508599
Fuk	NA	NA	-0.69471	3.69585	16.0722	0.000501257	0.00512405
Smad7	SMAD family member 7	17131	-0.811292	5.9093	16.3495	0.00050473	0.00513124
Tppp	tubulin polymerization promoting protein	72948	-0.800213	2.13816	16.0156	0.000510351	0.00516682
Wdr89	WD repeat domain 89	72338	-0.600928	2.54282	15.8643	0.00053556	0.00536358
Trib3	tribbles pseudokinase 3	228775	-1.1768	0.845112	15.8147	0.0005441	0.0054206
Msantd1	Myb/SANT-like DNA-binding domain containing 1	403174	-0.775814	2.50424	15.755	0.000554607	0.0055005
Gm5113	predicted gene 5113	330503	-0.741587	1.58704	15.755	0.000554612	0.0055005
Il17rb	interleukin 17 receptor B	50905	-1.10725	3.29431	15.8048	0.000569355	0.0056109
Gm20605	predicted gene 20605	100316903	-0.954843	3.36437	15.6607	0.000573413	0.00563531
Als2cl	ALS2 C-terminal like	235633	-0.845703	7.48956	16.0528	0.000574723	0.00563979
Wfikkn2	WAP, follistatin/kazal, immunoglobulin, kunitz and netrin domain containing 2	278507	-0.932575	5.55968	15.8586	0.000609004	0.00585415
Gm30368	predicted gene, 30368	102632234	-0.639825	3.97634	15.4498	0.000611804	0.00586908
Sp6	trans-acting transcription factor 6	83395	-1.20571	3.19089	15.5629	0.000616236	0.0058876
Dnah17	dynein, axonemal, heavy chain 17	69926	-1.15475	1.68873	15.3781	0.00062617	0.0059566
She	src homology 2 domain-containing transforming protein E	214547	-1.1768	1.5186	15.2582	0.000650975	0.00613555
Cd55	CD55 molecule, decay accelerating factor for complement	13136	-0.755217	5.47088	15.4506	0.000652362	0.00613724
B3galt4	UDP-Gal:betaGlcNAc beta 1,3-galactosyltransferase, polypeptide 4	54218	-0.627568	3.54684	15.132	0.000678265	0.00631363
Inpp5a	inositol polyphosphate-5-phosphatase A	212111	-0.630714	3.21965	15.0794	0.000690013	0.00640726
Dgat1	diacylglycerol O-acyltransferase 1	13350	-0.65118	4.52219	14.9784	0.00071509	0.00655275
Gm35065	predicted gene, 35065	102638522	-1.04512	2.68056	14.8723	0.000738407	0.00673147
Sez6l2	seizure related 6 homolog like 2	233878	-0.735994	1.888	14.7871	0.0007594	0.00684332
Gm40892	predicted gene, 40892	105245436	-0.980453	2.91743	14.6274	0.000800479	0.00711872
Ppm1l	protein phosphatase 1 (formerly 2C)-like	242083	-0.953643	2.4521	14.5509	0.000821013	0.00724596
Mief2	mitochondrial elongation factor 2	237781	-0.597837	3.74843	14.4787	0.000840922	0.00740316
Stx1a	syntaxin 1A (brain)	20907	-0.95723	2.8171	14.4394	0.000851968	0.00749106
Rims3	regulating synaptic membrane exocytosis 3	242662	-0.85118	1.99353	14.379	0.000869274	0.00761005
Tsc22d3	TSC22 domain family, member 3	14605	-1.07396	6.2828	14.8021	0.000899768	0.00779965
Wrb	NA	NA	-0.604103	3.13541	14.2614	0.000904066	0.00782249
Them6	thioesterase superfamily member 6	223626	-0.613091	3.72669	14.1855	0.000927336	0.00796592
Cyb5rl	cytochrome b5 reductase-like	230582	-0.617785	3.0546	14.1314	0.000944294	0.0080473
Dbndd2	dysbindin (dystrobrevin binding protein 1) domain containing 2	52840	-0.868959	2.7273	14.0807	0.000960519	0.00814624
Trp53i13	transformation related protein 53 inducible protein 13	216964	-0.623826	3.32097	14.0528	0.000969582	0.0082034
Bst2	bone marrow stromal cell antigen 2	69550	-0.884919	4.84344	14.2091	0.000979503	0.00826551
Pygm	muscle glycogen phosphorylase	19309	-0.931114	1.93384	13.9743	0.000995523	0.00834289
Src	Rous sarcoma oncogene	20779	-0.914968	1.72774	13.9615	0.000999846	0.00835928
Gm11944	predicted gene 11944	100302648	-0.879184	1.61737	13.8348	0.00104358	0.00864307
Anks6	ankyrin repeat and sterile alpha motif domain containing 6	75691	-4.76238	-0.155273	14.3161	0.00105821	0.00872836
Clcf1	cardiotrophin-like cytokine factor 1	56708	-0.622617	5.18377	13.7941	0.00108062	0.00885115
Ttc28	tetratricopeptide repeat domain 28	209683	-0.708423	5.62113	13.8877	0.00109178	0.00892193
Tpbgl	trophoblast glycoprotein-like	100503386	-1.15706	0.987815	13.642	0.00111417	0.00906812
Speer1	spermatogenesis associated glutamate (E)-rich protein 1	70896	-1.68653	-0.0485257	13.5675	0.00114284	0.0092323
Dnhd1	dynein heavy chain domain 1	77505	-0.710045	2.38105	13.5604	0.0011456	0.00924933
Plp1	proteolipid protein (myelin) 1	18823	-0.751756	1.83354	13.5093	0.00116579	0.00938012
Gm36117	predicted gene, 36117	102639918	-0.668325	2.89755	13.2951	0.00125465	0.00990521
Gm40773	predicted gene, 40773	105245298	-1.46955	0.24065	13.2441	0.00127687	0.0100059
Satb1	special AT-rich sequence binding protein 1	20230	-0.708145	7.85724	13.4128	0.00130569	0.0101922
Gm40902	predicted gene, 40902	105245449	-0.989247	2.6978	13.1314	0.00132751	0.0103112
Gm8926	predicted gene 8926	668017	-1.82232	-0.114391	12.9766	0.00140071	0.0107089
Snora65	small nucleolar RNA, H/ACA box 65	104367	-0.660703	2.36368	12.746	0.00151803	0.011384
Ggt5	gamma-glutamyltransferase 5	23887	-1.07969	3.87554	12.8747	0.00152549	0.0114278
Mmp17	matrix metallopeptidase 17	23948	-1.5467	-0.31399	12.7006	0.00154235	0.0115175
Col23a1	collagen, type XXIII, alpha 1	237759	-0.665418	2.06647	12.6564	0.00156643	0.0116412
Thsd1	thrombospondin, type I, domain 1	56229	-1.02665	0.266829	12.6388	0.00157616	0.0116712
Cacna1i	calcium channel, voltage-dependent, alpha 1I subunit	239556	-1.55774	1.32119	12.6373	0.00157699	0.0116712
Prss12	protease, serine 12 neurotrypsin (motopsin)	19142	-0.913468	2.84006	12.5104	0.001649	0.0120964
Mfsd3	major facilitator superfamily domain containing 3	69572	-0.766227	1.71956	12.331	0.00175701	0.0126714
Zmynd10	zinc finger, MYND domain containing 10	114602	-1.16063	0.0982066	12.2873	0.00178444	0.01283
Egfl8	EGF-like domain 8	81701	-0.777003	1.85702	12.2083	0.00183528	0.0131221
4933402N22Rik	RIKEN cDNA 4933402N22 gene	545732	-1.87827	-0.113857	12.1523	0.00187225	0.0133256
Gm42141	predicted gene, 42141	105246948	-0.757928	1.83274	12.1133	0.00189849	0.0134823
Peg13	paternally expressed 13	353342	-0.610292	6.42461	12.1255	0.00197634	0.0138984
Gm11725	predicted gene 11725	100503754	-0.899889	1.09774	11.9816	0.00199011	0.0139857
Itga2b	integrin alpha 2b	16399	-0.989577	0.818784	11.9392	0.00202064	0.0141185
Rorc	RAR-related orphan receptor gamma	19885	-1.0328	2.18962	11.878	0.00206553	0.0143823
Aqp3	aquaporin 3	11828	-0.880497	1.95342	11.8707	0.00207099	0.0144132
Ttyh2	tweety family member 2	117160	-0.798338	1.94723	11.7966	0.00212702	0.0146945
BC106179	cDNA sequence BC106179	320099	-0.736025	2.8679	11.7854	0.00213567	0.0147471
Camkk1	calcium/calmodulin-dependent protein kinase kinase 1, alpha	55984	-0.662773	2.64699	11.5529	0.00232335	0.0157051
Prr7	proline rich 7 (synaptic)	432763	-0.671842	3.43087	11.5238	0.00234802	0.0158027
Ly6i	lymphocyte antigen 6 complex, locus I	57248	-1.85306	-0.200748	13.1735	0.0023501	0.0158027
Mob3b	MOB kinase activator 3B	214944	-0.644183	3.21219	11.4224	0.00243645	0.016298
Ccr7	chemokine (C-C motif) receptor 7	12775	-0.753368	6.78987	11.611	0.0024947	0.0166023
Pydc4	NA	NA	-0.693142	6.90127	11.5491	0.00251195	0.0166819
G430095P16Rik	RIKEN cDNA G430095P16 gene	619292	-0.696182	1.80532	11.3136	0.00253541	0.0167772
Lrp12	low density lipoprotein-related protein 12	239393	-0.71442	2.28048	11.2708	0.00257558	0.0169477
Tnfrsf25	tumor necrosis factor receptor superfamily, member 25	85030	-0.638267	5.5053	11.2525	0.00269749	0.0175455
Gorasp1	golgi reassembly stacking protein 1	74498	-0.664572	2.70436	10.8987	0.00295507	0.0187628
Gm41348	predicted gene, 41348	105245980	-1.05412	1.83172	10.8662	0.00299096	0.0189311
Clstn3	calsyntenin 3	232370	-1.62679	0.206926	10.842	0.00301801	0.0190341
Mir8113	microRNA 8113	102465901	-1.43386	1.02163	10.7573	0.00311493	0.0194714
Gm34065	predicted gene, 34065	102637188	-0.658116	1.73102	10.6945	0.00318898	0.0197854
Gm15735	NA	NA	-1.31385	-0.07339	10.692	0.00319186	0.0197946
Trim17	tripartite motif-containing 17	56631	-1.07944	0.247127	10.6508	0.00324157	0.0199815
Cish	cytokine inducible SH2-containing protein	12700	-0.874166	5.15207	10.8511	0.00327111	0.0201007
Sec31b	Sec31 homolog B (S. cerevisiae)	240667	-0.760525	1.86618	10.5444	0.00337375	0.0205308
P4htm	prolyl 4-hydroxylase, transmembrane (endoplasmic reticulum)	74443	-0.593972	2.5983	10.5019	0.00342812	0.0207406
Gm39334	predicted gene, 39334	105243402	-0.899784	0.922463	10.4905	0.00344297	0.0207912
Cyp2d22	cytochrome P450, family 2, subfamily d, polypeptide 22	56448	-0.882561	1.56309	10.4714	0.00346782	0.0208726
Trmt61a	tRNA methyltransferase 61A	328162	-0.607806	3.0715	10.3848	0.00358317	0.0214376
Irs2	insulin receptor substrate 2	384783	-1.07391	3.0525	10.4212	0.00362306	0.021587
Gm31850	predicted gene, 31850	102634210	-1.1623	0.402902	10.3508	0.00362956	0.0216077
Tmem240	transmembrane protein 240	381582	-1.25072	-0.215551	10.334	0.00365268	0.0217268
LOC102636309	NA	NA	-0.767387	1.5717	10.2926	0.00371053	0.0219644
Gm12107	predicted gene 12107	102638676	-1.48417	-0.29659	10.2414	0.00378345	0.0222795
St5	NA	NA	-1.77977	-0.317223	10.2217	0.00381184	0.0223999
Tdrkh	tudor and KH domain containing protein	72634	-0.834054	2.05075	10.1973	0.00384741	0.0224873
Spata5l1	spermatogenesis associated 5-like 1	214616	-0.726372	3.37505	10.1805	0.00387655	0.0225922
Gprasp2	G protein-coupled receptor associated sorting protein 2	245607	-0.70109	3.46879	10.1271	0.00395597	0.0229886
Lypd1	Ly6/Plaur domain containing 1	72585	-2.59993	-0.813382	10.3689	0.00403344	0.0233236
Adam4	a disintegrin and metallopeptidase domain 4	11498	-0.952993	1.23182	10.0641	0.00404816	0.02338
Snord14e	small nucleolar RNA, C/D box 14E	100302594	-1.43483	-0.0937398	10.0184	0.00411967	0.0236479
Abhd8	abhydrolase domain containing 8	64296	-0.598645	6.37657	10.0808	0.00420831	0.0240103
C130036L24Rik	RIKEN cDNA C130036L24 gene	319336	-0.922068	0.694837	9.95522	0.00422076	0.0240619
Cysltr1	cysteinyl leukotriene receptor 1	58861	-1.29285	2.15203	9.95864	0.00422367	0.0240688
Gm41678	predicted gene, 41678	105246383	-0.89088	1.28159	9.9415	0.00424307	0.0241598
Slc7a4	solute carrier family 7 (cationic amino acid transporter, y+ system), member 4	224022	-1.36596	-0.308724	9.83021	0.00442888	0.0249662
Gm32374	predicted gene, 32374	102634899	-1.84687	-0.281007	9.82828	0.00443219	0.0249748
Gfod2	glucose-fructose oxidoreductase domain containing 2	70575	-0.822645	2.16663	9.76535	0.00454127	0.0254373
Gm30455	predicted gene, 30455	115489503	-0.99045	0.862358	9.74345	0.00457991	0.0255827
Gm33126	predicted gene, 33126	102635909	-0.922493	0.211994	10.2622	0.00467787	0.0259962
Znrf3	zinc and ring finger 3	407821	-0.644882	4.18188	9.68085	0.00474818	0.0262916
Gm32178	predicted gene, 32178	102634642	-0.784031	0.686313	9.44568	0.00514272	0.027888
Tmem141	transmembrane protein 141	51875	-1.15493	0.916248	10.7724	0.00521146	0.0281742
Pcx	pyruvate carboxylase	18563	-0.653462	2.00211	9.35253	0.00533399	0.0286671
Tmem221	transmembrane protein 221	434325	-0.897301	2.48079	9.29323	0.00545981	0.0291382
Morc1	microrchidia 1	17450	-1.52717	-0.351192	9.43523	0.00562479	0.0297593
AI854703	expressed sequence AI854703	243373	-0.972819	2.12849	9.11302	0.00586252	0.030672
Pde2a	phosphodiesterase 2A, cGMP-stimulated	207728	-0.620462	7.51223	9.24035	0.00590677	0.0308218
Gm40468	predicted gene, 40468	105244946	-0.585909	2.23169	9.08622	0.00592513	0.0308741
Rps6ka2	ribosomal protein S6 kinase, polypeptide 2	20112	-0.613759	2.61201	8.98337	0.00617235	0.0318333
Pros1	protein S (alpha)	19128	-0.810177	2.87646	8.89527	0.00640279	0.0325184
Mir7050	microRNA 7050	102465635	-1.09211	-0.0743751	8.88824	0.00641108	0.0325184
Gm42278	predicted gene, 42278	105247121	-1.11388	-0.346227	9.20607	0.00641489	0.0325259
Gm42111	predicted gene, 42111	105246915	-0.967465	0.313295	8.86339	0.00647507	0.0327595
Gm31815	predicted gene, 31815	102634163	-0.926192	1.41089	8.81909	0.00659094	0.0332039
Arrdc4	arrestin domain containing 4	66412	-0.647126	4.62054	8.86772	0.00661588	0.0333058
Gm6460	predicted gene 6460	623898	-1.42706	0.0842685	8.80783	0.00662076	0.0333171
1700016G14Rik	NA	NA	-0.867965	1.88747	8.79701	0.00664955	0.0334339
Afp	alpha fetoprotein	11576	-0.669243	2.30466	8.7721	0.00671634	0.0336317
Fam114a1	family with sequence similarity 114, member A1	68303	-0.905339	1.46583	8.7637	0.00673904	0.0337095
BC030499	NA	NA	-1.03509	-0.185679	9.00685	0.00677338	0.0338453
Ddr1	discoidin domain receptor family, member 1	12305	-0.591383	4.99607	8.76621	0.00680146	0.0338897
Phf11c	PHD finger protein 11C	628705	-0.936638	0.511466	8.7195	0.00685981	0.0340962
LOC102634968	NA	NA	-1.30085	-0.123144	8.6961	0.00692473	0.0343343
Ankrd9	ankyrin repeat domain 9	74251	-0.759368	0.952806	8.68448	0.00695719	0.0344358
Chil5	chitinase-like 5	229687	-0.805498	2.8818	8.68401	0.00695852	0.0344358
Mmp15	matrix metallopeptidase 15	17388	-0.940367	0.421996	8.62639	0.00712209	0.0350911
Mocos	molybdenum cofactor sulfurase	68591	-0.634739	2.65014	8.48889	0.00752972	0.0367652
Hpgds	hematopoietic prostaglandin D synthase	54486	-0.846907	2.89946	8.48592	0.00754832	0.0367932
Mamdc4	MAM domain containing 4	381352	-0.703087	2.00606	8.45265	0.00764137	0.0370806
Piwil2	piwi-like RNA-mediated gene silencing 2	57746	-1.09188	-0.0185202	8.4424	0.00767329	0.0371969
Gm20219	NA	NA	-0.592187	2.07617	8.41387	0.00776287	0.0375181
Grin2d	glutamate receptor, ionotropic, NMDA2D (epsilon 4)	14814	-0.892735	1.31287	8.40357	0.0077955	0.0376085
Erp27	endoplasmic reticulum protein 27	69187	-0.719186	1.42914	8.36746	0.00791107	0.0379328
Nphp3	nephronophthisis 3 (adolescent)	74025	-0.747317	2.01114	8.33905	0.00800329	0.0382787
Tbc1d16	TBC1 domain family, member 16	207592	-0.835545	3.42444	8.33563	0.00805736	0.0384515
LOC108167433	NA	NA	-0.844513	2.16566	8.32066	0.00806363	0.0384554
Ifngr2	interferon gamma receptor 2	15980	-0.907964	4.70528	8.41088	0.0082659	0.0392346
Rita1	RBPJ interacting and tubulin associated 1	100764	-0.749145	1.54878	8.24161	0.00832874	0.039493
Kcnh3	potassium voltage-gated channel, subfamily H (eag-related), member 3	16512	-1.24918	-0.307622	8.18252	0.00853319	0.0401706
Gm38424	predicted gene, 38424	100503002	-0.613799	1.70986	8.1681	0.00858388	0.040364
Gm26583	predicted gene, 26583	328166	-0.770856	1.17245	8.11891	0.00875941	0.0409731
9330175E14Rik	RIKEN cDNA 9330175E14 gene	320377	-0.825268	2.00555	8.1046	0.0088112	0.0411724
Gm36695	predicted gene, 36695	102640683	-0.721276	1.83783	8.09057	0.00886233	0.0413232
Dcdc2b	doublecortin domain containing 2b	100504491	-0.834712	1.35565	8.08791	0.00887203	0.0413232
Gm34428	predicted gene, 34428	102637677	-1.38081	0.0157365	8.05609	0.00898931	0.041756
LOC105247125	NA	NA	-0.810672	5.04405	8.17834	0.00905289	0.0419547
Cd33	CD33 antigen	12489	-1.93099	1.94251	10.3674	0.00909111	0.0420765
Nxpe4	neurexophilin and PC-esterase domain family, member 4	244853	-0.979157	2.1977	7.97315	0.00933037	0.0429867
Gm8890	predicted gene 8890	667948	-1.51387	-0.460836	7.95214	0.00938444	0.0430965
Map3k9	mitogen-activated protein kinase kinase kinase 9	338372	-0.632099	2.8669	7.93011	0.00947061	0.043364
LOC108168905	NA	NA	-0.671001	1.72227	7.91002	0.00954992	0.0435858
Ppp1r3b	protein phosphatase 1, regulatory subunit 3B	244416	-0.76525	2.07408	7.8941	0.0096133	0.0437901
Sytl1	synaptotagmin-like 1	269589	-0.788784	4.72611	7.9922	0.00967259	0.0439811
Gm30461	predicted gene, 30461	102632372	-0.784094	1.88165	7.85968	0.00975196	0.0441087
Slc25a29	solute carrier family 25 (mitochondrial carrier, palmitoylcarnitine transporter), member 29	214663	-0.82191	1.89772	7.85721	0.00976197	0.0441257
Rdh5	retinol dehydrogenase 5	19682	-0.767678	1.2804	7.85369	0.0097763	0.0441764
Cyp2u1	cytochrome P450, family 2, subfamily u, polypeptide 1	71519	-0.976885	0.44952	7.83264	0.00986242	0.0443809
Gm5134	predicted gene 5134	333669	-0.701012	1.24288	7.826	0.00988972	0.044459
Gm38641	predicted gene, 38641	102642877	-1.46546	-0.147232	7.79047	0.0100374	0.044982
Gm36738	predicted gene, 36738	102640742	-0.701186	1.23023	7.75404	0.0101913	0.0454266
Sarm1	sterile alpha and HEAT/Armadillo motif containing 1	237868	-0.630779	1.61806	7.74265	0.01024	0.0455024
Gm6566	predicted gene 6566	625237	-0.67949	1.02307	7.74125	0.010246	0.0455024
Mir7115	microRNA 7115	102465670	-1.00411	1.18835	7.67026	0.0105553	0.0464334
Gm20544	predicted gene 20544	102636262	-0.857278	1.86263	7.64835	0.0106528	0.0467314
Tspo	translocator protein	12257	-0.601357	5.77936	7.73192	0.0107162	0.0469222
Fbxl22	F-box and leucine-rich repeat protein 22	74165	-1.12739	0.0909997	7.56598	0.0110284	0.0478575
Snord37	small nucleolar RNA, C/D box 37	100217454	-0.877976	0.751722	7.55965	0.0110578	0.0479569
Adam1a	a disintegrin and metallopeptidase domain 1a	280668	-0.6587	1.70578	7.54443	0.011129	0.0481786
Hs3st3a1	heparan sulfate (glucosamine) 3-O-sulfotransferase 3A1	15478	-0.893194	0.887292	7.47497	0.0114604	0.0493692
