# Supplementary material for: Memory Phenotype Tfh Cells Develop Without Overt Infection and Support Germinal Center Formation and B Cell Responses to Viral Infection
Source: Eur J Immunol. 2024 Nov 20;55(1):e202451291. doi: 10.1002/eji.202451291 (PMC11739680; doi:10.1002/eji.202451291)
Supplement: Supplementary file 3 — Supporting information [file EJI-55-e202451291-s003.xlsx]

## Sheet: up_in_DP_cf_DN
SYMBOL	GENENAME	ENTREZID	logFC	logCPM	F	PValue	FDR
Tnfsf11	tumor necrosis factor (ligand) superfamily, member 11	21943	3.08239	5.77689	740.088	8.76062e-20	6.18544e-16
Ikzf2	IKAROS family zinc finger 2	22779	3.24227	8.49201	712.303	1.37779e-19	6.48524e-16
Izumo1r	IZUMO1 receptor, JUNO	64931	4.94564	8.04039	695.104	4.43809e-19	1.56676e-15
Prkca	protein kinase C, alpha	18750	1.87104	7.90875	580.732	1.52876e-18	2.69846e-15
Tiam1	T cell lymphoma invasion and metastasis 1	21844	1.98453	7.77099	466.16	1.99429e-17	1.56452e-14
Npas4	neuronal PAS domain protein 4	225872	4.23114	4.90268	452.953	2.92564e-17	1.81303e-14
Rnf19a	ring finger protein 19A	30945	1.793	7.27596	436.09	4.3254e-17	2.0545e-14
Ces2c	carboxylesterase 2C	234671	4.07135	4.54151	432.497	4.76066e-17	2.0545e-14
Gm3002	alpha-takusan pseudogene	100040852	2.95109	4.966	431.816	4.84843e-17	2.0545e-14
Sh3gl3	SH3-domain GRB2-like 3	20408	4.85709	3.27468	419.043	6.86378e-17	2.25403e-14
Itgb8	integrin beta 8	320910	6.30018	4.28603	410.083	9.23706e-17	2.52141e-14
Ces2d-ps	carboxylesterase 2D, pseudogene	667754	3.60544	4.46164	407.734	9.41694e-17	2.52141e-14
Igf1r	insulin-like growth factor I receptor	16001	1.81111	7.64747	402.638	1.08888e-16	2.69755e-14
Ptpn5	protein tyrosine phosphatase, non-receptor type 5	19259	5.71073	3.49577	398.367	1.23146e-16	2.88717e-14
Cd200	CD200 antigen	17470	3.14377	6.58617	406.28	1.35935e-16	3.0469e-14
Nrn1	neuritin 1	68404	4.331	6.06135	417.93	1.3981e-16	3.08478e-14
Slc9b2	solute carrier family 9, subfamily B (NHA2, cation proton antiporter 2), member 2	97086	4.3455	2.78792	375.05	2.46653e-16	4.24755e-14
Lax1	lymphocyte transmembrane adaptor 1	240754	1.74206	7.65058	373.495	2.58721e-16	4.29811e-14
Nfatc1	nuclear factor of activated T cells, cytoplasmic, calcineurin dependent 1	18018	1.79165	9.06813	369.212	2.95382e-16	4.68662e-14
Endod1	endonuclease domain containing 1	71946	2.31412	6.4358	366.334	3.23151e-16	4.96001e-14
Synj2	synaptojanin 2	20975	1.39583	6.06116	362.103	3.69243e-16	5.54689e-14
Tnfrsf9	tumor necrosis factor receptor superfamily, member 9	21942	3.45427	4.78612	361.823	3.89453e-16	5.72861e-14
Synpo	synaptopodin	104027	3.39088	5.85559	371.181	3.98641e-16	5.80331e-14
Zfp831	zinc finger protein 831	100043757	1.21076	8.14618	358.764	4.10629e-16	5.82063e-14
Tox	thymocyte selection-associated high mobility group box	252838	2.63112	7.41836	360.044	4.1786e-16	5.82063e-14
Mmd	monocyte to macrophage differentiation-associated	67468	2.10023	6.05299	356.85	4.36602e-16	5.82063e-14
Egr2	early growth response 2	13654	3.33938	4.84841	350.657	5.57426e-16	6.90474e-14
Gm3636	predicted gene 3636	100041151	2.43896	4.61668	345.489	6.32387e-16	7.69822e-14
Gm10409	predicted pseudogene 8348	100041530	3.1366	3.67926	341.789	7.15242e-16	8.42037e-14
Fam160a1	NA	NA	6.05176	3.50334	335.033	8.98466e-16	9.98995e-14
Tigit	T cell immunoreceptor with Ig and ITIM domains	100043314	2.94978	6.8217	344.078	9.3868e-16	1.03555e-13
Penk	preproenkephalin	18619	5.10222	3.73203	333.09	9.95226e-16	1.05666e-13
Adamts6	a disintegrin-like and metallopeptidase (reprolysin type) with thrombospondin type 1 motif, 6	108154	1.63064	5.94631	323.999	1.31631e-15	1.31827e-13
Lnx2	ligand of numb-protein X 2	140887	1.5149	6.60066	315.16	1.80327e-15	1.73225e-13
Gm3317	predicted gene 3317	666329	2.71399	4.01461	302.856	2.83423e-15	2.49963e-13
Gm3558	predicted gene 3558	100041874	3.12141	3.89985	302.047	2.92142e-15	2.52127e-13
Slamf6	SLAM family member 6	30925	1.43369	9.13485	301.986	2.92818e-15	2.52127e-13
Gm3020	predicted gene 3020	100040880	3.44731	2.80416	296.67	3.58067e-15	2.99188e-13
Gm34828	predicted gene, 34828	102638215	6.89087	5.50134	345.991	3.63347e-15	3.01813e-13
Ahi1	Abelson helper integration site 1	52906	1.76738	4.51838	290.993	4.45552e-15	3.51489e-13
Ptger2	prostaglandin E receptor 2 (subtype EP2)	19217	3.05543	5.1825	282.604	6.52855e-15	4.82669e-13
Lrrc32	leucine rich repeat containing 32	434215	4.41206	2.98724	278.214	7.39632e-15	5.35608e-13
Camk2d	calcium/calmodulin-dependent protein kinase II, delta	108058	1.24818	6.88535	271.714	9.65125e-15	6.68065e-13
B3gnt2	UDP-GlcNAc:betaGal beta-1,3-N-acetylglucosaminyltransferase 2	53625	1.24088	7.42404	267.482	1.1513e-14	7.64668e-13
Dennd2d	DENN/MADD domain containing 2D	72121	1.43281	8.81132	266.958	1.17697e-14	7.69443e-13
Ipcef1	interaction protein for cytohesin exchange factors 1	320495	1.39653	8.33285	263.483	1.36341e-14	8.63349e-13
Tnfrsf4	tumor necrosis factor receptor superfamily, member 4	22163	2.87069	6.0564	273.481	1.43973e-14	9.03575e-13
Gm3500	predicted gene 3500	100041678	2.88378	3.77581	261.836	1.46274e-14	9.13955e-13
Gm10406	predicted gene 10406	100038847	2.8522	4.17922	260.347	1.5593e-14	9.65743e-13
Gm3488	predicted gene, 3488	100041735	2.63913	4.41784	257.125	1.79269e-14	1.06813e-12
Cdk17	cyclin-dependent kinase 17	237459	0.970901	7.19885	256.489	1.84313e-14	1.09356e-12
Slc41a1	solute carrier family 41, member 1	98396	1.38634	6.4458	250.022	2.45213e-14	1.41333e-12
Gjb2	gap junction protein, beta 2	14619	4.77976	1.77065	249.038	2.56262e-14	1.46505e-12
Cxcr5	chemokine (C-X-C motif) receptor 5	12145	3.04515	7.62926	267.984	2.57824e-14	1.46804e-12
Tmem38b	transmembrane protein 38B	52076	2.05239	4.72705	246.499	2.87303e-14	1.61634e-12
2610042L04Rik	RIKEN cDNA 2610042L04 gene	554327	2.81138	3.91889	244.864	3.09446e-14	1.71262e-12
Smpdl3a	sphingomyelin phosphodiesterase, acid-like 3A	57319	1.17594	7.69292	244.548	3.13932e-14	1.72492e-12
Nt5e	5' nucleotidase, ecto	23959	2.37422	7.48625	251.14	3.20696e-14	1.75525e-12
Gm3373	predicted gene 3373	100036568	3.21241	3.67885	243.775	3.25207e-14	1.77307e-12
Eea1	early endosome antigen 1	216238	2.83096	8.01336	259.738	3.28691e-14	1.78517e-12
Cst7	cystatin F (leukocystatin)	13011	2.45857	5.82978	242.755	3.85249e-14	2.00741e-12
Gm5796	predicted gene 5796	545007	2.73295	3.65513	238.011	4.24479e-14	2.14841e-12
Hif1a	hypoxia inducible factor 1, alpha subunit	15251	2.14681	8.97073	231.795	5.90011e-14	2.83386e-12
Rasgef1a	RasGEF domain family, member 1A	70727	3.04668	3.3569	229.799	6.26835e-14	2.97031e-12
Pear1	platelet endothelial aggregation receptor 1	73182	2.08462	6.98301	230.458	6.36064e-14	3.00396e-12
Hivep3	human immunodeficiency virus type I enhancer binding protein 3	16656	2.43664	6.70262	237.948	6.60392e-14	3.08788e-12
Sccpdh	saccharopine dehydrogenase (putative)	109232	4.11753	4.00359	233.543	6.78414e-14	3.16168e-12
Gm8108	predicted gene 8108	623078	3.08125	3.33769	226.537	7.34427e-14	3.39175e-12
4930417O13Rik	RIKEN cDNA 4930417O13 gene	73870	2.59259	4.04824	226.474	7.367e-14	3.39175e-12
Twsg1	twisted gastrulation BMP signaling modulator 1	65960	1.80951	6.57183	225.905	7.57479e-14	3.47284e-12
Gm3173	predicted gene 3173	100169868	2.53507	3.5064	225.247	7.82334e-14	3.56366e-12
Gm33933	predicted gene, 33933	102637020	3.06029	2.52865	223.288	8.6169e-14	3.83846e-12
Nrbp2	nuclear receptor binding protein 2	223649	4.42447	3.68944	227.98	8.82587e-14	3.9069e-12
Spock2	sparc/osteonectin, cwcv and kazal-like domains proteoglycan 2	94214	2.92107	6.77393	238.619	8.87772e-14	3.91757e-12
Slc25a42	solute carrier family 25, member 42	73095	1.96765	4.09884	221.922	9.22169e-14	4.00791e-12
Grhl1	grainyhead like transcription factor 1	195733	2.67469	3.79123	221.035	9.639e-14	4.17523e-12
Casp3	caspase 3	12367	1.3076	6.38483	220.867	9.72027e-14	4.19755e-12
Gm3383	predicted gene 3383	100041515	2.86172	4.17213	218.087	1.13745e-13	4.76616e-12
Edn3	endothelin 3	13616	7.03288	3.09923	217.627	1.18397e-13	4.93183e-12
Maf	avian musculoaponeurotic fibrosarcoma oncogene homolog	17132	2.76136	8.19777	230.87	1.22996e-13	5.10324e-12
Gm3264	predicted gene 3264	100041306	2.75396	4.03601	212.772	1.46707e-13	5.97016e-12
LOC100861615	NA	NA	2.9926	3.48594	211.673	1.55305e-13	6.26589e-12
Gm3696	predicted gene 3696	100042149	2.87649	3.40964	211.583	1.56036e-13	6.27745e-12
Gm2237	predicted gene 2237	100039441	2.37734	3.8479	211.253	1.58742e-13	6.36527e-12
Ptpn7	protein tyrosine phosphatase, non-receptor type 7	320139	1.29751	7.95109	211.207	1.59121e-13	6.36527e-12
2310001H17Rik	RIKEN cDNA 2310001H17 gene	76432	1.4492	4.55321	209.513	1.73846e-13	6.87641e-12
Gm3739	predicted gene 3739	100042235	2.57373	3.66455	208.695	1.81475e-13	7.15814e-12
Cblb	Casitas B-lineage lymphoma b	208650	0.829355	7.50074	204.592	2.25652e-13	8.68238e-12
Otud7b	OTU domain containing 7B	229603	1.24347	6.31971	200.346	2.83906e-13	1.06623e-11
Gm3005	predicted gene 3005	100040870	2.98433	3.9146	200.761	2.86752e-13	1.07122e-11
Tshz2	teashirt zinc finger family member 2	228911	4.04643	4.24432	203.757	3.14163e-13	1.1493e-11
Cd27	CD27 antigen	21940	1.03638	7.82174	198.416	3.15595e-13	1.15156e-11
Gm3667	predicted gene 3667	100042100	3.05487	3.10007	194.761	3.86612e-13	1.37515e-11
Dgkz	diacylglycerol kinase zeta	104418	1.31161	9.33862	192.981	4.27304e-13	1.49355e-11
Jazf1	JAZF zinc finger 1	231986	2.63383	3.4574	192.814	4.31361e-13	1.50031e-11
Coro2b	coronin, actin binding protein, 2B	235431	3.39759	4.86838	200.064	4.32776e-13	1.50153e-11
Ptpn13	protein tyrosine phosphatase, non-receptor type 13	19249	2.19005	7.09786	197.026	4.95655e-13	1.67845e-11
D830030K20Rik	RIKEN cDNA D830030K20 gene	320333	4.45444	1.44651	188.178	5.62098e-13	1.89437e-11
Gm2897	predicted gene 2897	100040671	2.95612	3.71701	187.921	5.70499e-13	1.91354e-11
Gm38418	predicted gene, 38418	100042304	3.07666	3.01982	187.557	5.82656e-13	1.94508e-11
Rilpl2	Rab interacting lysosomal protein-like 2	80291	1.94734	5.95054	187.06	6.18715e-13	2.06058e-11
Prkch	protein kinase C, eta	18755	1.03016	8.02598	186.235	6.29158e-13	2.08424e-11
Prnp	prion protein	19122	2.03951	4.23511	185.75	6.472e-13	2.12044e-11
Timp2	tissue inhibitor of metalloproteinase 2	21858	1.68604	6.58096	185.035	6.74843e-13	2.20589e-11
Sptb	spectrin beta, erythrocytic	20741	3.5682	4.17119	189.351	6.76598e-13	2.20652e-11
Nsmf	NMDA receptor synaptonuclear signaling and neuronal migration factor	56876	1.48548	4.54114	183.056	7.58282e-13	2.42805e-11
Ext1	exostosin glycosyltransferase 1	14042	1.33076	6.0976	182.551	7.81297e-13	2.47926e-11
LOC101055754	NA	NA	2.83141	3.2009	181.145	8.49467e-13	2.66985e-11
Cdk5r1	cyclin-dependent kinase 5, regulatory subunit 1 (p35)	12569	2.32155	4.38633	179.782	9.21809e-13	2.84833e-11
Maged2	MAGE family member D2	80884	2.90782	2.27294	179.693	9.26726e-13	2.85727e-11
Pdzk1ip1	PDZK1 interacting protein 1	67182	5.52721	0.757311	178.817	9.76959e-13	2.99255e-11
Stk39	serine/threonine kinase 39	53416	1.48763	6.19852	177.837	1.0367e-12	3.14823e-11
Sesn3	sestrin 3	75747	0.809184	6.90776	176.072	1.15449e-12	3.46125e-11
Arhgef3	Rho guanine nucleotide exchange factor (GEF) 3	71704	0.989552	8.49244	173.424	1.3592e-12	4.01532e-11
Gm31264	NA	NA	4.38635	3.61962	177.179	1.36889e-12	4.02711e-11
Angptl2	angiopoietin-like 2	26360	5.21901	7.2747	213.018	1.37425e-12	4.03447e-11
Zfp827	zinc finger protein 827	622675	1.82684	5.23374	173.069	1.38958e-12	4.07101e-11
Fam169b	family with sequence similarity 169, member B	434197	1.05101	6.74716	172.029	1.48266e-12	4.30796e-11
Prelid2	PRELI domain containing 2	77619	2.9953	3.11325	170.956	1.58574e-12	4.54193e-11
Gm2956	predicted gene 2956	102640268	3.17243	3.61475	171.54	1.58892e-12	4.54193e-11
Stx11	syntaxin 11	74732	1.75607	5.79664	170.779	1.60352e-12	4.56641e-11
Atp9a	ATPase, class II, type 9A	11981	2.70632	4.58623	171.999	1.64241e-12	4.65711e-11
Spata13	spermatogenesis associated 13	219140	0.978764	8.72225	169.863	1.69881e-12	4.79779e-11
Mpp2	membrane protein, palmitoylated 2 (MAGUK p55 subfamily member 2)	50997	2.1493	3.62241	167.833	1.93276e-12	5.38315e-11
Clip3	CAP-GLY domain containing linker protein 3	76686	3.26784	3.83483	168.203	1.94378e-12	5.38873e-11
Casp4	caspase 4, apoptosis-related cysteine peptidase	12363	1.88969	6.30048	168.47	2.04928e-12	5.619e-11
Gramd1b	GRAM domain containing 1B	235283	1.19368	7.76015	165.423	2.25665e-12	6.08133e-11
Plekhg2	pleckstrin homology domain containing, family G (with RhoGef domain) member 2	101497	0.867079	7.69464	164.242	2.43647e-12	6.51618e-11
Gm3252	predicted gene 3252	100041283	3.47129	2.57763	162.583	2.7157e-12	7.23555e-11
Gm40576	predicted gene, 40576	105245074	7.019	1.81259	162.289	2.7687e-12	7.33523e-11
Gm3194	predicted gene 3194	100042054	2.91556	3.41054	162.085	2.80596e-12	7.42004e-11
Cd84	CD84 antigen	12523	1.11517	8.22703	160.982	3.01805e-12	7.92154e-11
Sh3rf1	SH3 domain containing ring finger 1	59009	2.00537	5.22663	159.755	3.36875e-12	8.72847e-11
Gm3095	predicted gene 3095	100041012	2.88704	3.09896	158.952	3.45534e-12	8.92009e-11
Pitpnm2	phosphatidylinositol transfer protein, membrane-associated 2	19679	1.58336	7.51573	158.936	3.55807e-12	9.15183e-11
Cers4	ceramide synthase 4	67260	1.01271	6.18947	158.273	3.61637e-12	9.28487e-11
Decr1	2,4-dienoyl CoA reductase 1, mitochondrial	67460	1.24223	5.03687	157.774	3.73991e-12	9.58135e-11
Gm3591	NA	NA	2.77354	2.49541	157.752	3.74542e-12	9.58135e-11
Cd99l2	CD99 antigen-like 2	171486	1.18982	4.40116	157.709	3.75632e-12	9.59187e-11
Arid5b	AT rich interactive domain 5B (MRF1-like)	71371	0.85029	7.16478	157.424	3.82936e-12	9.76072e-11
Nfia	nuclear factor I/A	18027	2.08365	4.52592	156.532	4.06792e-12	1.0276e-10
Syt11	synaptotagmin XI	229521	1.7983	7.42991	158.869	4.15687e-12	1.0482e-10
Arhgef5	Rho guanine nucleotide exchange factor (GEF) 5	54324	2.35901	3.11043	154.704	4.60816e-12	1.15376e-10
Stx6	syntaxin 6	58244	1.08514	6.55586	154.307	4.73557e-12	1.18147e-10
Slc5a3	solute carrier family 5 (inositol transporters), member 3	53881	1.71466	5.19376	153.954	4.85199e-12	1.20413e-10
Gucy1a3	NA	NA	4.11235	2.5195	153.806	4.90193e-12	1.21439e-10
Psat1	phosphoserine aminotransferase 1	107272	1.23636	5.81233	152.097	5.51777e-12	1.35507e-10
Tox2	TOX high mobility group box family member 2	269389	2.96172	6.00506	165.068	5.76632e-12	1.40816e-10
Icam5	intercellular adhesion molecule 5, telencephalin	15898	3.12535	1.36916	150.711	6.07927e-12	1.46744e-10
Chn1os3	chimerin 1, opposite strand 3	329427	4.84067	2.77422	150.368	6.39955e-12	1.52649e-10
Gm3239	predicted gene 3239	100041262	2.81665	2.864	149.147	6.78756e-12	1.61359e-10
Ephx1	epoxide hydrolase 1, microsomal	13849	2.92457	6.66684	166.663	6.82568e-12	1.61992e-10
Gm3164	predicted gene 3164	100504488	2.85448	2.76169	148.19	7.26487e-12	1.71264e-10
Sh2d1a	SH2 domain containing 1A	20400	1.65573	6.09436	148.545	7.27821e-12	1.71293e-10
A630023P12Rik	RIKEN cDNA A630023P12 gene	231603	1.17126	5.64991	147.538	7.61076e-12	1.78524e-10
Gm10340	predicted gene 10340	100040697	3.02184	2.26191	147.328	7.7259e-12	1.80924e-10
Mllt3	myeloid/lymphoid or mixed-lineage leukemia; translocated to, 3	70122	0.951945	7.05341	146.325	8.30237e-12	1.93143e-10
Ccdc141	coiled-coil domain containing 141	545428	2.23962	3.91308	146.132	8.4189e-12	1.95211e-10
Zswim6	zinc finger SWIM-type containing 6	67263	1.02931	6.13198	145.613	8.7401e-12	2.02326e-10
Csf1	colony stimulating factor 1 (macrophage)	12977	2.83031	5.45805	154.817	9.16311e-12	2.1108e-10
Wls	wntless WNT ligand secretion mediator	68151	1.5642	5.61704	144.847	9.23933e-12	2.1224e-10
Gemin8	gem nuclear organelle associated protein 8	237221	1.41302	3.91375	143.513	1.01826e-11	2.31171e-10
Gm38506	predicted gene, 38506	102638167	3.87065	2.14397	142.534	1.09413e-11	2.47203e-10
Rundc3a	RUN domain containing 3A	51799	2.20374	3.40513	141.752	1.15916e-11	2.59424e-10
Tnfsf8	tumor necrosis factor (ligand) superfamily, member 8	21949	2.55149	7.73467	154.641	1.15924e-11	2.59424e-10
Galm	galactose mutarotase	319625	1.09019	5.00205	140.565	1.26598e-11	2.81525e-10
Hmgb3	high mobility group box 3	15354	1.36399	3.94277	139.969	1.32352e-11	2.92022e-10
Plagl1	pleiomorphic adenoma gene-like 1	22634	4.70933	4.19886	151.321	1.44612e-11	3.16108e-10
Gm16120	predicted gene 16120	105242545	3.8549	2.18046	138.764	1.4489e-11	3.16227e-10
Gpm6b	glycoprotein m6b	14758	3.63689	7.66508	161.882	1.58341e-11	3.4399e-10
Myh3	myosin, heavy polypeptide 3, skeletal muscle, embryonic	17883	4.79994	2.35249	137.198	1.63123e-11	3.53292e-10
Bmp7	bone morphogenetic protein 7	12162	1.72617	4.89793	136.46	1.72569e-11	3.70906e-10
Fyn	Fyn proto-oncogene	14360	0.982997	9.33079	135.249	1.89366e-11	4.02958e-10
Gm10505	predicted gene 10505	100038429	2.83702	2.40747	135.241	1.8948e-11	4.02958e-10
Btbd11	BTB (POZ) domain containing 11	74007	1.79432	5.52154	135.346	2.04849e-11	4.31743e-10
Atcay	ataxia, cerebellar, Cayman type	16467	2.4069	4.57332	134.619	2.10863e-11	4.43096e-10
Ttc39b	tetratricopeptide repeat domain 39B	69863	0.952696	8.2842	133.672	2.13952e-11	4.46266e-10
Il21	interleukin 21	60505	5.39477	6.65414	163.893	2.16194e-11	4.50277e-10
Lrig1	leucine-rich repeats and immunoglobulin-like domains 1	16206	1.44003	6.31034	132.499	2.34477e-11	4.84072e-10
Nt5dc1	5'-nucleotidase domain containing 1	319638	0.972162	5.79364	131.834	2.47052e-11	5.06331e-10
Tnfrsf8	tumor necrosis factor receptor superfamily, member 8	21941	3.64705	1.63308	131.569	2.52261e-11	5.15511e-10
Lclat1	lysocardiolipin acyltransferase 1	225010	1.74109	6.37644	133.854	2.58368e-11	5.24952e-10
LOC105246089	NA	NA	1.5608	4.20118	130.735	2.69448e-11	5.43554e-10
Icos	inducible T cell co-stimulator	54167	1.5584	8.63997	130.672	2.77617e-11	5.58437e-10
Zfp612	zinc finger protein 612	234725	2.48206	2.39838	130.279	2.79378e-11	5.61179e-10
Zwint	ZW10 interactor	52696	0.810755	6.31063	130.208	2.80973e-11	5.63583e-10
LOC105243374	NA	NA	6.25491	3.56701	138.857	2.94202e-11	5.85956e-10
Smap1	small ArfGAP 1	98366	1.02392	7.22334	128.725	3.16328e-11	6.26489e-10
Arc	activity regulated cytoskeletal-associated protein	11838	2.32161	3.4041	128.64	3.18505e-11	6.29917e-10
Cd3g	CD3 antigen, gamma polypeptide	12502	0.970116	8.94886	128.462	3.23083e-11	6.37187e-10
BC021614	NA	NA	1.42344	5.11717	127.436	3.51004e-11	6.86499e-10
Atxn1	ataxin 1	20238	1.21506	7.03591	127.282	3.55401e-11	6.9318e-10
Slc22a15	solute carrier family 22 (organic anion/cation transporter), member 15	242126	1.74397	5.30252	127.52	3.57216e-11	6.95758e-10
Ccdc125	coiled-coil domain containing 125	76041	0.87174	5.08671	126.214	3.87657e-11	7.49878e-10
Ntrk3	neurotrophic tyrosine kinase, receptor, type 3	18213	1.51526	5.55262	126.044	3.931e-11	7.58328e-10
Egr3	early growth response 3	13655	2.07142	5.91866	131.713	4.02455e-11	7.74259e-10
Plxnb1	plexin B1	235611	2.67289	3.69411	125.638	4.07389e-11	7.81622e-10
Gm10408	predicted gene 10408	100041840	3.97512	0.997821	124.335	4.52404e-11	8.56353e-10
Smpdl3b	sphingomyelin phosphodiesterase, acid-like 3B	100340	2.90939	4.17181	128.496	4.54485e-11	8.59141e-10
Gm5458	predicted gene 5458	432825	3.57979	0.912659	124.189	4.57913e-11	8.64465e-10
Hdgfrp3	NA	NA	2.02577	4.96606	123.753	5.52589e-11	1.03352e-09
Gpr83	G protein-coupled receptor 83	14608	3.93026	3.49047	127.338	5.72833e-11	1.06856e-09
Pou2f2	POU domain, class 2, transcription factor 2	18987	1.434	7.31595	121.023	6.12738e-11	1.1355e-09
Fas	Fas (TNF receptor superfamily member 6)	14102	1.19273	4.93262	120.182	6.41034e-11	1.17772e-09
Nab2	Ngfi-A binding protein 2	17937	1.36334	6.04724	120.175	6.41362e-11	1.17772e-09
Gm38690	predicted gene, 38690	105242418	2.69815	3.20729	120.02	6.4989e-11	1.19183e-09
Ptpn11	protein tyrosine phosphatase, non-receptor type 11	19247	1.81728	8.51713	123.808	6.62176e-11	1.20965e-09
Tmem65	transmembrane protein 65	74868	1.25899	5.31433	119.654	6.70526e-11	1.22332e-09
Gm11454	predicted gene 11454	100504589	2.34136	3.3801	119.535	6.77368e-11	1.23262e-09
Zhx2	zinc fingers and homeoboxes 2	387609	0.714644	6.48658	118.822	7.20039e-11	1.30522e-09
Gm3043	predicted gene 3043	100040923	3.83657	0.727875	118.803	7.21262e-11	1.30576e-09
Mcm6	minichromosome maintenance complex component 6	17219	1.01317	7.49095	118.735	7.25449e-11	1.31166e-09
Hacd3	3-hydroxyacyl-CoA dehydratase 3	57874	1.23902	7.06178	118.719	7.26474e-11	1.31183e-09
Plcl1	phospholipase C-like 1	227120	1.645	3.99754	118.294	7.53545e-11	1.35379e-09
Neu3	neuraminidase 3	50877	1.52545	4.97102	117.542	8.0421e-11	1.43465e-09
Aff3	AF4/FMR2 family, member 3	16764	1.14383	7.05113	117.525	8.05346e-11	1.43465e-09
Hspa4l	heat shock protein 4 like	18415	1.26044	5.66006	117.279	8.22725e-11	1.45504e-09
Gm3248	predicted gene 3248	100041279	3.33672	1.50327	117.044	8.39718e-11	1.48221e-09
6330403K07Rik	RIKEN cDNA 6330403K07 gene	103712	3.20273	2.97954	116.585	8.94249e-11	1.56527e-09
Psen2	presenilin 2	19165	0.841073	6.43731	116.286	8.97148e-11	1.5679e-09
Gimap1	GTPase, IMAP family member 1	16205	0.973053	7.31396	116.271	8.98328e-11	1.56802e-09
Agfg1	ArfGAP with FG repeats 1	15463	1.10605	7.89197	116.211	9.0309e-11	1.57439e-09
Zdhhc2	zinc finger, DHHC domain containing 2	70546	1.51352	5.37328	115.974	9.21986e-11	1.60535e-09
Slc24a3	solute carrier family 24 (sodium/potassium/calcium exchanger), member 3	94249	5.89984	2.99365	117.4	9.94925e-11	1.71752e-09
Mrps6	mitochondrial ribosomal protein S6	121022	1.70017	4.08621	113.84	1.11338e-10	1.90801e-09
Pdlim7	PDZ and LIM domain 7	67399	1.81414	3.63387	112.908	1.21005e-10	2.06366e-09
Inpp4b	inositol polyphosphate-4-phosphatase, type II	234515	1.24455	8.88988	112.829	1.21861e-10	2.07076e-09
Usp38	ubiquitin specific peptidase 38	74841	0.660845	7.12413	112.429	1.26319e-10	2.13367e-09
Atp6v0d2	ATPase, H+ transporting, lysosomal V0 subunit D2	242341	3.69035	3.29674	115.092	1.42492e-10	2.39255e-09
A630001G21Rik	RIKEN cDNA A630001G21 gene	319997	0.838445	6.04034	110.815	1.46192e-10	2.44017e-09
Lgalsl	lectin, galactoside binding-like	216551	1.90316	4.32699	110.342	1.52636e-10	2.53275e-09
Cd28	CD28 antigen	12487	1.21989	9.11934	110.085	1.56273e-10	2.584e-09
Hivep2	human immunodeficiency virus type I enhancer binding protein 2	15273	0.958807	8.84323	109.845	1.59752e-10	2.63843e-09
Srxn1	sulfiredoxin 1 homolog (S. cerevisiae)	76650	2.56573	2.84982	109.612	1.63199e-10	2.68907e-09
Rnf128	ring finger protein 128	66889	2.985	3.71026	110.475	1.64872e-10	2.71131e-09
Cd2	CD2 antigen	12481	0.970005	8.39033	109.057	1.71756e-10	2.80066e-09
Ispd	NA	NA	3.53974	4.34376	112.624	1.7653e-10	2.86856e-09
Tbc1d2b	TBC1 domain family, member 2B	67016	0.838267	6.87719	108.119	1.87344e-10	3.02687e-09
Tert	telomerase reverse transcriptase	21752	1.27539	3.74423	107.826	1.92517e-10	3.10335e-09
Ptprcap	protein tyrosine phosphatase, receptor type, C polypeptide-associated protein	19265	0.827927	7.44107	107.797	1.93035e-10	3.10816e-09
Map3k12	mitogen-activated protein kinase kinase kinase 12	26404	0.974695	4.23697	107.756	1.93772e-10	3.11647e-09
Prkar1a	protein kinase, cAMP dependent regulatory, type I, alpha	19084	0.752046	8.84822	107.732	1.94206e-10	3.11989e-09
Rabgap1l	RAB GTPase activating protein 1-like	29809	1.03257	8.01797	107.57	1.97176e-10	3.15683e-09
Gucy2g	guanylate cyclase 2g	73707	8.97301	0.895776	125.047	2.08006e-10	3.31519e-09
Slamf1	signaling lymphocytic activation molecule family member 1	27218	1.72896	5.28309	108.403	2.09464e-10	3.33232e-09
Nr4a3	nuclear receptor subfamily 4, group A, member 3	18124	1.85677	5.17961	109.012	2.22336e-10	3.52369e-09
Gbp3	guanylate binding protein 3	55932	1.01906	6.28305	105.888	2.30917e-10	3.6474e-09
Kdelc2	NA	NA	1.9811	3.75651	105.376	2.42386e-10	3.79461e-09
LOC108167917	NA	NA	2.27604	3.92134	104.964	2.56999e-10	4.0012e-09
Tespa1	thymocyte expressed, positive selection associated 1	67596	0.658897	6.87664	104.539	2.62509e-10	4.06904e-09
Susd4	sushi domain containing 4	96935	3.25834	2.48533	104.263	2.69528e-10	4.16412e-09
Adprm	ADP-ribose/CDP-alcohol diphosphatase, manganese dependent	66358	0.74826	5.03684	103.376	2.93489e-10	4.51456e-09
Rian	RNA imprinted and accumulated in nucleus	75745	5.7696	2.13933	105.293	2.94013e-10	4.51769e-09
Exph5	exophilin 5	320051	3.9746	2.03069	103.289	2.95983e-10	4.54302e-09
Zfpm1	zinc finger protein, multitype 1	22761	1.50811	6.94598	105.161	2.97672e-10	4.56399e-09
Dlg3	discs large MAGUK scaffold protein 3	53310	1.06305	4.22813	102.416	3.22074e-10	4.91146e-09
Sec14l1	SEC14-like lipid binding 1	74136	0.949441	6.31588	102.371	3.23499e-10	4.92786e-09
Tmc8	transmembrane channel-like gene family 8	217356	0.651535	6.85724	102.096	3.32256e-10	5.03951e-09
D930020B18Rik	RIKEN cDNA D930020B18 gene	216393	3.55248	1.32733	101.914	3.38209e-10	5.10873e-09
Atp9b	ATPase, class II, type 9B	50771	0.672069	6.83693	101.886	3.39127e-10	5.11626e-09
Nanos1	nanos C2HC-type zinc finger 1	332397	1.89941	4.65281	102.115	3.40842e-10	5.13151e-09
Ddx43	DEAD box helicase 43	100048658	2.3245	3.09031	101.834	3.40865e-10	5.13151e-09
Arhgap31	Rho GTPase activating protein 31	12549	1.02646	6.55915	101.521	3.51442e-10	5.26269e-09
LOC101055995	NA	NA	0.856732	5.86107	101.13	3.65173e-10	5.45673e-09
Trim8	tripartite motif-containing 8	93679	1.20361	7.50932	101.092	3.66543e-10	5.47141e-09
Fgf13	fibroblast growth factor 13	14168	1.65422	4.08554	100.899	3.73569e-10	5.56452e-09
Gm8369	predicted gene 8369	666926	1.81237	5.12576	102.334	3.85595e-10	5.71953e-09
Spry1	sprouty RTK signaling antagonist 1	24063	4.20546	5.08661	114.35	4.16225e-10	6.10968e-09
Aplp1	amyloid beta (A4) precursor-like protein 1	11803	1.46673	4.17	99.6388	4.23117e-10	6.19797e-09
Fkbp1a	FK506 binding protein 1a	14225	0.750125	7.23079	99.0565	4.4838e-10	6.52325e-09
A430093F15Rik	RIKEN cDNA A430093F15 gene	403202	1.80988	5.19048	100.776	4.52325e-10	6.55996e-09
Cd5	CD5 antigen	12507	0.993192	8.80279	98.9655	4.52475e-10	6.55996e-09
LOC108168790	NA	NA	2.53088	1.40562	98.708	4.64278e-10	6.71728e-09
Batf	basic leucine zipper transcription factor, ATF-like	53314	1.41213	5.90635	98.8728	4.67154e-10	6.74507e-09
Neb	nebulin	17996	1.71346	5.32387	100.088	4.70415e-10	6.78522e-09
Reps1	RalBP1 associated Eps domain containing protein	19707	0.734043	6.71274	98.2611	4.85564e-10	6.93993e-09
Ncmap	noncompact myelin associated protein	230822	2.47997	3.02948	98.1917	4.8896e-10	6.97434e-09
Flrt2	fibronectin leucine rich transmembrane protein 2	399558	6.59269	2.66413	113.359	4.91486e-10	7.00331e-09
Tasp1	taspase, threonine aspartase 1	75812	0.99479	4.93117	97.8831	5.04391e-10	7.17994e-09
Ppfibp1	PTPRF interacting protein, binding protein 1 (liprin beta 1)	67533	1.30714	4.84923	97.491	5.24759e-10	7.45485e-09
Gm33141	predicted gene, 33141	102635929	3.8	0.851305	97.4198	5.2855e-10	7.50116e-09
Kcnq5	potassium voltage-gated channel, subfamily Q, member 5	226922	1.93665	4.12143	97.5337	5.31382e-10	7.53378e-09
Chn1	chimerin 1	108699	5.50468	2.49569	99.8193	5.33873e-10	7.55393e-09
Snx33	sorting nexin 33	235406	0.950959	5.10608	96.3907	5.86817e-10	8.24522e-09
Ptpn22	protein tyrosine phosphatase, non-receptor type 22 (lymphoid)	19260	0.762554	8.66825	95.6316	6.34243e-10	8.85869e-09
Galnt9	polypeptide N-acetylgalactosaminyltransferase 9	231605	1.90999	3.89356	95.5868	6.37169e-10	8.89078e-09
Itih5	inter-alpha (globulin) inhibitor H5	209378	2.04454	3.89212	95.2346	6.73822e-10	9.35599e-09
Pdcd1	programmed cell death 1	18566	3.60686	7.27943	111.046	6.80764e-10	9.4431e-09
Nrp1	neuropilin 1	18186	1.5876	8.0789	97.6276	7.07788e-10	9.78911e-09
Usp54	ubiquitin specific peptidase 54	78787	1.11166	4.00773	94.4715	7.14921e-10	9.87808e-09
Heg1	heart development protein with EGF-like domains 1	77446	1.07263	7.42803	94.3362	7.25031e-10	9.99821e-09
Sh2d2a	SH2 domain containing 2A	27371	0.777856	7.71199	94.1846	7.36542e-10	1.01288e-08
Vat1l	vesicle amine transport protein 1 like	270097	4.76501	1.00287	94.1831	7.36655e-10	1.01288e-08
Smco4	single-pass membrane protein with coiled-coil domains 4	170748	1.41529	5.15384	94.0133	7.49789e-10	1.02794e-08
Rhbdl3	rhomboid like 3	246104	2.26417	2.69282	93.6556	7.78288e-10	1.06494e-08
B930095G15Rik	RIKEN cDNA B930095G15 gene	320268	2.13209	5.32567	98.0262	7.80548e-10	1.067e-08
Mtmr7	myotubularin related protein 7	54384	2.35163	2.50763	93.4389	7.96116e-10	1.08723e-08
Nrip1	nuclear receptor interacting protein 1	268903	1.04998	7.56156	93.3073	8.07165e-10	1.10019e-08
LOC108167356	NA	NA	2.25415	2.47321	93.1607	8.19669e-10	1.11508e-08
Cbx6	chromobox 6	494448	1.19613	6.51502	93.1648	8.20955e-10	1.11576e-08
Cd247	CD247 antigen	12503	0.907462	8.64198	93.063	8.2811e-10	1.12224e-08
Nek7	NIMA (never in mitosis gene a)-related expressed kinase 7	59125	1.04078	7.87246	92.8224	8.49315e-10	1.14837e-08
Sostdc1	sclerostin domain containing 1	66042	6.29911	6.86515	111.965	8.81397e-10	1.18662e-08
Msi2	musashi RNA-binding protein 2	76626	0.918942	7.31482	92.4694	8.81499e-10	1.18662e-08
Cdh23	cadherin 23 (otocadherin)	22295	3.84913	4.43385	97.4391	9.34519e-10	1.24965e-08
Gfi1	growth factor independent 1 transcription repressor	14581	1.38759	5.29343	91.637	9.62735e-10	1.28378e-08
Ikzf4	IKAROS family zinc finger 4	22781	2.33668	4.50064	94.798	1.00758e-09	1.34101e-08
Ankrd46	ankyrin repeat domain 46	68839	1.07909	5.97543	91.1846	1.01026e-09	1.3433e-08
Tspan5	tetraspanin 5	56224	1.50197	5.11231	91.3368	1.01477e-09	1.34802e-08
D630039A03Rik	RIKEN cDNA D630039A03 gene	242484	3.3151	3.03286	91.5957	1.08039e-09	1.43116e-08
Bcat1	branched chain aminotransferase 1, cytosolic	12035	2.28132	2.21544	90.1792	1.1252e-09	1.48357e-08
Art2b	ADP-ribosyltransferase 2b	11872	1.76607	7.52091	94.5172	1.15673e-09	1.51599e-08
Nol10	nucleolar protein 10	217431	0.760088	5.41178	88.5011	1.34981e-09	1.74549e-08
Slc7a10	solute carrier family 7 (cationic amino acid transporter, y+ system), member 10	53896	5.9398	2.48286	90.7353	1.39283e-09	1.79454e-08
Ksr1	kinase suppressor of ras 1	16706	0.961524	6.79127	87.9178	1.4389e-09	1.84884e-08
Ctla4	cytotoxic T-lymphocyte-associated protein 4	12477	3.50344	7.40916	102.513	1.54452e-09	1.97377e-08
Tmem2	NA	NA	1.72825	5.749	90.0442	1.54664e-09	1.97469e-08
Pgpep1l	pyroglutamyl-peptidase I-like	78444	2.40481	2.28832	86.7977	1.62832e-09	2.05764e-08
Art2a-ps	NA	NA	3.22542	5.7392	97.8596	1.63328e-09	2.06108e-08
Vps54	VPS54 GARP complex subunit	245944	0.949524	7.62912	86.6372	1.6576e-09	2.08618e-08
Rnaset2a	ribonuclease T2A	100037283	0.766777	7.98541	86.2655	1.72762e-09	2.16466e-08
I730030J21Rik	RIKEN cDNA I730030J21 gene	619313	1.20773	4.06394	86.1313	1.75369e-09	2.19344e-08
Map2	microtubule-associated protein 2	17756	3.69123	3.29538	88.3432	1.79092e-09	2.23406e-08
Egln3	egl-9 family hypoxia-inducible factor 3	112407	1.34574	5.22055	85.2223	1.94545e-09	2.41616e-08
Rnf43	ring finger protein 43	207742	1.2146	6.13837	84.952	2.03824e-09	2.52669e-08
Tspan32	tetraspanin 32	27027	0.783122	7.30784	84.0948	2.20613e-09	2.7113e-08
H2-Q2	histocompatibility 2, Q region locus 2	15013	2.64581	4.38808	87.7968	2.33427e-09	2.85882e-08
Ndfip1	Nedd4 family interacting protein 1	65113	1.07047	7.93487	83.4486	2.37496e-09	2.90361e-08
Fxyd6	FXYD domain-containing ion transport regulator 6	59095	4.38462	0.379056	90.7555	2.4071e-09	2.93023e-08
4930431P03Rik	RIKEN cDNA 4930431P03 gene	73895	2.82996	3.68587	85.8207	2.41747e-09	2.93779e-08
Arhgef12	Rho guanine nucleotide exchange factor (GEF) 12	69632	0.924712	6.23891	83.1885	2.44684e-09	2.96837e-08
1700019D03Rik	RIKEN cDNA 1700019D03 gene	67080	3.03238	4.71724	89.7982	2.53667e-09	3.06943e-08
Nfil3	nuclear factor, interleukin 3, regulated	18030	2.63603	4.24261	85.9829	2.60242e-09	3.14092e-08
Ptprv	protein tyrosine phosphatase, receptor type, V	13924	1.96551	5.77589	87.1523	2.61267e-09	3.1506e-08
Slc39a4	solute carrier family 39 (zinc transporter), member 4	72027	1.75728	4.37404	82.7466	2.6201e-09	3.15687e-08
Gna14	guanine nucleotide binding protein, alpha 14	14675	3.92861	1.97801	82.1299	2.76451e-09	3.30548e-08
Hmces	5-hydroxymethylcytosine (hmC) binding, ES cell specific	232210	0.914699	4.83148	81.7992	2.87271e-09	3.43194e-08
Gzf1	GDNF-inducible zinc finger protein 1	74533	0.755479	5.17994	81.0891	3.12081e-09	3.69706e-08
Zap70	zeta-chain (TCR) associated protein kinase	22637	1.36161	8.3221	82.3302	3.14735e-09	3.72538e-08
Golph3	golgi phosphoprotein 3	66629	0.767837	7.0794	80.7452	3.24924e-09	3.82674e-08
Gm16525	predicted gene, 16525	100036569	3.49297	0.987907	80.4743	3.35442e-09	3.93747e-08
Fhdc1	FH2 domain containing 1	229474	2.46209	1.64514	80.4113	3.37942e-09	3.96352e-08
Itga9	integrin alpha 9	104099	2.07721	2.57512	80.0588	3.52298e-09	4.12846e-08
Fam81a	family with sequence similarity 81, member A	76886	3.31122	0.598207	79.9125	3.58447e-09	4.19356e-08
Gm30712	predicted gene, 30712	102632716	1.61294	2.49843	79.7948	3.6348e-09	4.24362e-08
Spin4	spindlin family, member 4	270624	3.27191	1.01454	79.5955	3.72178e-09	4.33624e-08
Ryk	receptor-like tyrosine kinase	20187	1.8816	4.06424	79.6906	3.74334e-09	4.35418e-08
Gm32848	predicted gene, 32848	102635540	3.7638	1.25584	79.5237	3.75366e-09	4.36259e-08
Syna	syncytin a	214292	5.41541	-0.190312	86.3738	3.76495e-09	4.37211e-08
Glt28d2	glycosyltransferase 28 domain containing 2	320302	5.41674	0.97531	79.168	3.91602e-09	4.54381e-08
Slc29a1	solute carrier family 29 (nucleoside transporters), member 1	63959	1.16213	5.77532	79.108	3.97826e-09	4.61223e-08
Gucy1b3	NA	NA	3.48653	1.05286	79.0039	3.9935e-09	4.6261e-08
Zc3h12d	zinc finger CCCH type containing 12D	237256	0.629515	7.28111	78.9822	4.00384e-09	4.63429e-08
Gm3012	predicted gene 3012	105245684	3.56239	0.858344	78.917	4.03517e-09	4.66672e-08
Gimap8	GTPase, IMAP family member 8	243374	0.90062	9.11642	78.8216	4.08149e-09	4.71642e-08
Grik5	glutamate receptor, ionotropic, kainate 5 (gamma 2)	14809	1.4569	4.94366	78.3971	4.36756e-09	5.03875e-08
Cd9	CD9 antigen	12527	0.661299	6.16794	77.9721	4.52012e-09	5.20201e-08
Naa10	N(alpha)-acetyltransferase 10, NatA catalytic subunit	56292	0.760101	5.57748	77.4615	4.80813e-09	5.51101e-08
Sptbn2	spectrin beta, non-erythrocytic 2	20743	2.76846	1.54283	76.5446	5.37645e-09	6.10296e-08
Rasa1	RAS p21 protein activator 1	218397	1.10371	7.57394	76.4422	5.5348e-09	6.27263e-08
Dusp14	dual specificity phosphatase 14	56405	2.99493	2.19187	76.2091	5.60224e-09	6.33888e-08
Tjp2	tight junction protein 2	21873	1.63772	5.96445	78.7377	5.89756e-09	6.65172e-08
Mcu	mitochondrial calcium uniporter	215999	0.836098	5.47623	75.431	6.16636e-09	6.91072e-08
Tfdp1	transcription factor Dp 1	21781	0.698111	6.10361	75.2787	6.28386e-09	7.02569e-08
Nudt4	nudix (nucleoside diphosphate linked moiety X)-type motif 4	71207	1.13977	6.48414	75.2849	6.38201e-09	7.11851e-08
E130308A19Rik	RIKEN cDNA E130308A19 gene	230259	1.36641	4.2862	75.0281	6.48236e-09	7.21904e-08
Slc9a9	solute carrier family 9 (sodium/hydrogen exchanger), member 9	331004	0.663802	7.04008	75.0026	6.50294e-09	7.23055e-08
Lif	leukemia inhibitory factor	16878	3.7099	2.68598	76.3017	6.77943e-09	7.52021e-08
Klc3	kinesin light chain 3	232943	1.77666	2.96479	74.3156	7.085e-09	7.82842e-08
Gimap9	GTPase, IMAP family member 9	317758	0.719876	6.96866	74.2333	7.15842e-09	7.89326e-08
Gbp5	guanylate binding protein 5	229898	0.733864	5.96686	74.0212	7.35145e-09	8.09117e-08
Gimap7	GTPase, IMAP family member 7	231932	1.79381	7.1129	78.3764	7.42209e-09	8.15621e-08
Naa20	N(alpha)-acetyltransferase 20, NatB catalytic subunit	67877	0.726624	5.00016	73.8445	7.51654e-09	8.25358e-08
Ppp1r16b	protein phosphatase 1, regulatory subunit 16B	228852	0.919137	7.54174	73.7691	7.5882e-09	8.31791e-08
Hook1	hook microtubule tethering protein 1	77963	1.0488	5.28136	73.7643	7.5928e-09	8.31791e-08
Rab39b	RAB39B, member RAS oncogene family	67790	2.0185	2.86657	73.7539	7.60277e-09	8.32238e-08
Rln3	relaxin 3	212108	3.11658	0.797465	73.6703	7.68328e-09	8.40387e-08
Esyt2	extended synaptotagmin-like protein 2	52635	0.648674	9.16328	73.599	7.75261e-09	8.46672e-08
Lcp2	lymphocyte cytosolic protein 2	16822	0.757216	9.15939	73.4961	7.85398e-09	8.55097e-08
Wdr19	WD repeat domain 19	213081	1.25416	3.16946	73.1975	8.15628e-09	8.8528e-08
Prg4	proteoglycan 4 (megakaryocyte stimulating factor, articular superficial zone protein)	96875	1.987	4.44102	74.513	8.42641e-09	9.11141e-08
Fam120c	family with sequence similarity 120, member C	207375	0.828368	5.03189	72.9402	8.42681e-09	9.11141e-08
Stat4	signal transducer and activator of transcription 4	20849	1.01269	7.96	72.6504	8.74328e-09	9.41753e-08
Inpp1	inositol polyphosphate-1-phosphatase	16329	0.743343	6.78692	72.4364	8.98523e-09	9.64137e-08
Unkl	unkempt family like zinc finger	74154	0.72521	6.64389	72.4088	9.01696e-09	9.66807e-08
St13	suppression of tumorigenicity 13	70356	0.927021	7.04676	72.2026	9.25775e-09	9.89619e-08
Tnks1bp1	tankyrase 1 binding protein 1	228140	1.08747	5.60535	72.1646	9.30296e-09	9.92949e-08
Rnaset2b	ribonuclease T2B	68195	0.746745	7.91984	71.9969	9.50507e-09	1.01299e-07
Abhd17c	abhydrolase domain containing 17C	70178	0.918736	4.89021	71.7412	9.82238e-09	1.04366e-07
Cd3e	CD3 antigen, epsilon polypeptide	12501	1.0795	9.10597	71.2786	1.0426e-08	1.10364e-07
Tusc3	tumor suppressor candidate 3	80286	0.91229	4.82143	71.25	1.04647e-08	1.1069e-07
Chrm4	cholinergic receptor, muscarinic 4	12672	2.32724	2.20414	70.9434	1.08885e-08	1.14829e-07
Stxbp5	syntaxin binding protein 5 (tomosyn)	78808	0.603368	6.29185	70.2896	1.18558e-08	1.2392e-07
Cd3d	CD3 antigen, delta polypeptide	12500	0.990019	8.051	70.2818	1.18679e-08	1.23954e-07
Lck	lymphocyte protein tyrosine kinase	16818	0.755737	9.71701	70.1577	1.20619e-08	1.25609e-07
Klrb1c	killer cell lectin-like receptor subfamily B member 1C	17059	4.5936	4.2019	78.5728	1.2216e-08	1.2712e-07
Cacna1d	calcium channel, voltage-dependent, L type, alpha 1D subunit	12289	3.4046	6.11174	79.8347	1.32308e-08	1.36973e-07
Ddx1	DEAD box helicase 1	104721	0.633034	6.14462	69.2887	1.35212e-08	1.39673e-07
Mapk6	mitogen-activated protein kinase 6	50772	0.595686	6.38194	69.2631	1.3567e-08	1.40044e-07
AA414768	expressed sequence AA414768	245350	1.78165	1.88086	68.5952	1.48229e-08	1.51787e-07
Dtnb	dystrobrevin, beta	13528	0.781055	5.38733	68.4991	1.50138e-08	1.53408e-07
Zan	zonadhesin	22635	3.98632	4.93262	73.5253	1.50848e-08	1.53911e-07
Notch1	notch 1	18128	0.866159	8.38334	67.5444	1.70607e-08	1.72451e-07
Msl3l2	MSL3 like 2	73390	1.29614	3.25091	67.5191	1.7119e-08	1.72917e-07
Serpina9	serine (or cysteine) peptidase inhibitor, clade A (alpha-1 antiproteinase, antitrypsin), member 9	71907	4.84247	2.76681	70.6935	1.74856e-08	1.76241e-07
Mr1	major histocompatibility complex, class I-related	15064	0.829273	4.83752	66.7804	1.89168e-08	1.89719e-07
Kcnn4	potassium intermediate/small conductance calcium-activated channel, subfamily N, member 4	16534	0.710179	7.43871	66.7691	1.89457e-08	1.89874e-07
Ercc6l2	excision repair cross-complementing rodent repair deficiency, complementation group 6 like 2	76251	0.719182	6.18189	66.7324	1.90403e-08	1.90416e-07
Tmem243	transmembrane protein 243, mitochondrial	652925	1.11864	4.90462	66.5141	1.96141e-08	1.95463e-07
Tmem62	transmembrane protein 62	96957	0.594705	4.98841	66.4838	1.9695e-08	1.9613e-07
Asap1	ArfGAP with SH3 domain, ankyrin repeat and PH domain1	13196	0.931809	8.25103	66.4305	1.98387e-08	1.97284e-07
Gm34150	predicted gene, 34150	102637304	2.95887	1.3841	66.0949	2.07688e-08	2.05952e-07
Ubash3b	ubiquitin associated and SH3 domain containing, B	72828	0.886209	6.31812	66.0687	2.08433e-08	2.06401e-07
Gm34450	predicted gene, 34450	102637709	3.56598	1.69699	65.9004	2.13293e-08	2.10918e-07
Actg2	actin, gamma 2, smooth muscle, enteric	11468	2.27044	2.10815	65.721	2.18608e-08	2.15721e-07
Fam162a	family with sequence similarity 162, member A	70186	0.855399	4.21539	65.4711	2.26253e-08	2.22023e-07
Gm33218	predicted gene, 33218	102636034	3.37533	0.239967	65.4415	2.27177e-08	2.22775e-07
Wdr26	WD repeat domain 26	226757	0.684737	9.12321	65.2582	2.32996e-08	2.27849e-07
Gm32287	predicted gene, 32287	102634786	2.47447	2.73595	65.1857	2.3534e-08	2.29505e-07
Sdcbp2	syndecan binding protein (syntenin) 2	228765	1.83139	5.08339	67.1335	2.44662e-08	2.37448e-07
Gm17745	predicted gene, 17745	432488	2.16378	1.8684	64.851	2.46504e-08	2.39072e-07
Mgat5	mannoside acetylglucosaminyltransferase 5	107895	0.624875	6.17968	64.7426	2.5024e-08	2.42529e-07
Glcci1	glucocorticoid induced transcript 1	170772	0.666176	6.84102	64.7098	2.51384e-08	2.4347e-07
Snx2	sorting nexin 2	67804	0.827851	7.17351	64.6965	2.51848e-08	2.43585e-07
Pfkp	phosphofructokinase, platelet	56421	0.63083	8.0127	64.6174	2.54633e-08	2.45942e-07
Gimap1os	GTPase, IMAP family member 1, opposite strand	100041450	1.09202	5.29531	64.4877	2.59272e-08	2.49569e-07
Homer1	homer scaffolding protein 1	26556	0.89137	4.21427	64.449	2.60675e-08	2.50264e-07
Syp	synaptophysin	20977	3.15537	1.52935	64.4482	2.60702e-08	2.50264e-07
Npnt	nephronectin	114249	3.45704	2.58958	64.8278	2.62026e-08	2.51193e-07
Nrgn	neurogranin	64011	3.88065	2.60752	65.9198	2.68805e-08	2.56994e-07
Paip2	polyadenylate-binding protein-interacting protein 2	67869	0.604669	7.06246	63.7984	2.85511e-08	2.71495e-07
Zfp36l1	zinc finger protein 36, C3H type-like 1	12192	1.09237	8.90642	63.712	2.9309e-08	2.77767e-07
Hdac7	histone deacetylase 7	56233	0.93389	7.70868	63.464	2.99262e-08	2.83039e-07
Zbtb1	zinc finger and BTB domain containing 1	268564	0.814389	7.05054	63.4499	2.99855e-08	2.83039e-07
Tle3	transducin-like enhancer of split 3	21887	0.768336	8.4485	63.4234	3.00981e-08	2.83911e-07
Axl	AXL receptor tyrosine kinase	26362	1.96345	4.95043	66.0604	3.16316e-08	2.96644e-07
Crbn	cereblon	58799	0.733346	6.91862	63.0705	3.1637e-08	2.96644e-07
Gm32912	predicted gene, 32912	102635624	3.80381	0.269255	63.0382	3.17821e-08	2.97807e-07
Socs5	suppressor of cytokine signaling 5	56468	0.586071	4.89824	62.9485	3.21888e-08	3.01018e-07
Dynlt3	dynein light chain Tctex-type 3	67117	1.39364	5.31983	64.0847	3.26319e-08	3.0496e-07
Dio2	deiodinase, iodothyronine, type II	13371	4.39404	-0.13366	62.7265	3.32196e-08	3.10247e-07
Cab39	calcium binding protein 39	12283	0.722103	8.11468	62.4362	3.46215e-08	3.22062e-07
Ocrl	OCRL, inositol polyphosphate-5-phosphatase	320634	0.767293	4.64568	62.3715	3.49428e-08	3.24623e-07
H1f0	H1.0 linker histone	14958	1.02011	6.44364	62.4169	3.51997e-08	3.26365e-07
Ybx3	Y box protein 3	56449	1.03326	6.29399	62.3817	3.53765e-08	3.27782e-07
Shisa6	shisa family member 6	380702	7.60909	-0.30981	86.5186	3.56194e-08	3.29226e-07
Stk26	serine/threonine kinase 26	70415	0.989872	6.80855	62.2731	3.59287e-08	3.31168e-07
A830010M20Rik	NA	NA	0.909015	3.8744	62.0117	3.67885e-08	3.3821e-07
Ntn4	netrin 4	57764	2.35904	1.1698	61.925	3.72489e-08	3.41997e-07
4930558J18Rik	RIKEN cDNA 4930558J18 gene	75323	2.22669	1.35791	61.7975	3.79372e-08	3.47639e-07
Gm10413	predicted gene 10413	100041774	2.65626	0.864798	61.763	3.81256e-08	3.48913e-07
Slc16a1	solute carrier family 16 (monocarboxylic acid transporters), member 1	20501	0.841029	5.0804	61.6016	3.90216e-08	3.56189e-07
Fbxo4	F-box protein 4	106052	0.989449	3.75934	61.5569	3.92739e-08	3.5826e-07
Grtp1	GH regulated TBC protein 1	66790	3.03589	1.4377	61.5185	3.94919e-08	3.60016e-07
Csnk1a1	casein kinase 1, alpha 1	93687	0.586223	8.49338	61.2584	4.10037e-08	3.72835e-07
Pxmp2	peroxisomal membrane protein 2	19301	2.50876	0.938909	61.1507	4.16477e-08	3.78447e-07
Btla	B and T lymphocyte associated	208154	0.97791	7.82944	60.9324	4.3572e-08	3.94663e-07
Adam10	a disintegrin and metallopeptidase domain 10	11487	0.77857	7.84064	60.6834	4.45725e-08	4.02178e-07
Farp1	FERM, RhoGEF (Arhgef) and pleckstrin domain protein 1 (chondrocyte-derived)	223254	2.06096	5.37577	64.7543	4.49952e-08	4.05473e-07
Rab37	RAB37, member RAS oncogene family	58222	0.843666	6.868	60.6101	4.50514e-08	4.05722e-07
LOC108168820	NA	NA	5.49103	0.222496	60.6038	4.50929e-08	4.05836e-07
Tnfrsf18	tumor necrosis factor receptor superfamily, member 18	21936	1.25113	5.82818	61.4423	4.51472e-08	4.06066e-07
Ces2b	carboxyesterase 2B	234669	3.76074	0.370383	60.5505	4.54448e-08	4.08222e-07
D130043K22Rik	RIKEN cDNA D130043K22 gene	210108	4.42533	-0.552803	60.525	4.56136e-08	4.09479e-07
Adarb1	adenosine deaminase, RNA-specific, B1	110532	1.58155	2.38629	60.4768	4.59362e-08	4.11851e-07
Gimap5	GTPase, IMAP family member 5	317757	1.09758	7.05233	61.063	4.5972e-08	4.1191e-07
Cand2	cullin-associated and neddylation-dissociated 2 (putative)	67088	1.01669	4.3035	60.4364	4.62081e-08	4.13604e-07
Fam20a	FAM20A, golgi associated secretory pathway pseudokinase	208659	2.80602	3.70699	62.7194	4.69088e-08	4.1924e-07
Gm33613	predicted gene, 33613	102636594	6.8973	-0.276988	73.9727	4.70887e-08	4.20582e-07
Utrn	utrophin	22288	0.590139	9.25008	60.2746	4.73141e-08	4.22328e-07
Mdfic	MyoD family inhibitor domain containing	16543	1.29161	6.19934	61.6526	4.77394e-08	4.25317e-07
Nsun7	NOL1/NOP2/Sun domain family, member 7	70918	2.7598	1.18468	60.2022	4.7818e-08	4.25749e-07
Kirrel3	kirre like nephrin family adhesion molecule 3	67703	6.01686	2.0913	61.7402	4.81814e-08	4.28714e-07
Serpinc1	serine (or cysteine) peptidase inhibitor, clade C (antithrombin), member 1	11905	2.31589	1.95212	60.0225	4.90956e-08	4.36573e-07
Gata3	GATA binding protein 3	14462	0.709455	7.16672	59.7441	5.1147e-08	4.52536e-07
Gimap3	GTPase, IMAP family member 3	83408	0.887953	10.1981	59.5993	5.22509e-08	4.61147e-07
Nefh	neurofilament, heavy polypeptide	380684	1.28802	4.08115	59.4268	5.35991e-08	4.72455e-07
Abi2	abl interactor 2	329165	0.993566	5.46969	59.3845	5.39354e-08	4.74826e-07
Gm13528	predicted gene 13528	105244118	3.59282	1.47074	59.3593	5.41371e-08	4.76305e-07
Ide	insulin degrading enzyme	15925	0.603083	7.18941	59.2893	5.47012e-08	4.80969e-07
Gimap6	GTPase, IMAP family member 6	231931	1.03017	9.39334	59.2254	5.52969e-08	4.85904e-07
Ascl2	achaete-scute family bHLH transcription factor 2	17173	3.17354	2.8056	60.192	5.60223e-08	4.91392e-07
Tnik	TRAF2 and NCK interacting kinase	665113	0.737031	7.17437	59.1156	5.61286e-08	4.91988e-07
Fst	follistatin	14313	3.6618	-0.171501	63.2912	5.64049e-08	4.94103e-07
4930452B06Rik	NA	NA	4.55012	0.564271	58.5113	6.14166e-08	5.3601e-07
4933427D14Rik	RIKEN cDNA 4933427D14 gene	74477	0.705613	5.24437	58.0331	6.5983e-08	5.72326e-07
Cnrip1	cannabinoid receptor interacting protein 1	380686	2.07858	2.34536	57.8255	6.8079e-08	5.8942e-07
Zscan2	zinc finger and SCAN domain containing 2	22691	0.870245	4.52725	57.4083	7.25121e-08	6.26265e-07
Gm33738	predicted gene, 33738	102636754	2.54677	2.608	57.2736	7.40093e-08	6.38025e-07
Tbc1d4	TBC1 domain family, member 4	210789	1.14894	8.86253	57.9081	7.45282e-08	6.41715e-07
Dusp4	dual specificity phosphatase 4	319520	2.70407	4.18086	60.831	7.48528e-08	6.44117e-07
Pptc7	PTC7 protein phosphatase homolog	320717	0.649606	6.82186	57.1948	7.49003e-08	6.44134e-07
Gpr174	G protein-coupled receptor 174	213439	1.45009	6.90539	59.6992	7.52829e-08	6.46636e-07
Stc2	stanniocalcin 2	20856	4.28288	2.71152	58.901	7.99873e-08	6.82477e-07
Ggt7	gamma-glutamyltransferase 7	207182	2.05681	2.97507	56.7369	8.03147e-08	6.84444e-07
Tnfrsf26	tumor necrosis factor receptor superfamily, member 26	244237	0.585965	6.26684	56.6984	8.07891e-08	6.87657e-07
Dpy19l3	dpy-19-like 3 (C. elegans)	233115	0.658908	5.70783	56.6498	8.1393e-08	6.9238e-07
Chic2	cysteine-rich hydrophobic domain 2	74277	0.642238	5.49036	56.6203	8.1761e-08	6.95092e-07
Erc1	ELKS/RAB6-interacting/CAST family member 1	111173	0.646247	4.72495	56.6081	8.19143e-08	6.95976e-07
Phactr2	phosphatase and actin regulator 2	215789	1.08989	6.69315	57.2392	8.26812e-08	7.02069e-07
Bhlhb9	basic helix-loop-helix domain containing, class B9	70237	0.712543	4.77391	56.4966	8.33252e-08	7.07112e-07
Cenpa	centromere protein A	12615	1.03798	4.78255	56.4332	8.41391e-08	7.13162e-07
Pbx4	pre B cell leukemia homeobox 4	80720	1.44333	2.03268	56.4032	8.45285e-08	7.16033e-07
Dnajc1	DnaJ heat shock protein family (Hsp40) member C1	13418	0.630598	6.45357	56.0836	8.87874e-08	7.49412e-07
Dsp	desmoplakin	109620	3.4703	1.64601	56.1596	8.88601e-08	7.49578e-07
Rrm1	ribonucleotide reductase M1	20133	0.71931	6.29937	56.0389	8.94015e-08	7.53695e-07
Gm34335	predicted gene, 34335	102637557	6.53317	0.22751	68.0063	9.01398e-08	7.59013e-07
Slain1	SLAIN motif family, member 1	105439	0.66512	6.11151	55.9546	9.05725e-08	7.62201e-07
Itgal	integrin alpha L	16408	1.01274	10.3787	55.7997	9.27674e-08	7.77891e-07
Gimap4	GTPase, IMAP family member 4	107526	1.01983	9.98977	55.7786	9.30702e-08	7.79042e-07
Ppip5k2	diphosphoinositol pentakisphosphate kinase 2	227399	0.716954	6.63186	55.6248	9.53137e-08	7.96405e-07
Mtbp	Mdm2, transformed 3T3 cell double minute p53 binding protein	105837	0.839747	4.65687	55.5094	9.70364e-08	8.09841e-07
Zdhhc15	zinc finger, DHHC domain containing 15	108672	0.968908	5.11645	55.3941	9.87908e-08	8.23024e-07
Hnrnpll	heterogeneous nuclear ribonucleoprotein L-like	72692	0.72569	6.39961	55.2318	1.01318e-07	8.4209e-07
Foxp3	forkhead box P3	20371	2.49371	6.56956	61.5266	1.06073e-07	8.76963e-07
Aicda	activation-induced cytidine deaminase	11628	2.89848	1.01817	54.5586	1.12576e-07	9.27471e-07
Fmnl3	formin-like 3	22379	0.739754	5.9792	54.4882	1.1383e-07	9.36706e-07
Slfn9	schlafen 9	237886	0.918649	5.70352	54.4641	1.14261e-07	9.3971e-07
Plpp1	phospholipid phosphatase 1	19012	3.47329	1.12699	54.3469	1.16392e-07	9.56117e-07
Arhgap10	Rho GTPase activating protein 10	78514	0.937623	4.8591	54.3172	1.16936e-07	9.60033e-07
Smim10l2a	small integral membrane protein 10 like 2A	320237	2.39772	1.92388	54.2073	1.18983e-07	9.74574e-07
Snx25	sorting nexin 25	102141	0.855768	5.60806	53.8199	1.26508e-07	1.03201e-06
Pex11a	peroxisomal biogenesis factor 11 alpha	18631	2.29458	3.60788	54.4902	1.26548e-07	1.03201e-06
Gm14718	predicted gene 14718	100502842	1.80895	3.12064	53.7933	1.27044e-07	1.03416e-06
Celf3	CUGBP, Elav-like family member 3	78784	7.3297	0.373412	59.5704	1.27059e-07	1.03416e-06
Cc2d2a	coiled-coil and C2 domain containing 2A	231214	4.83734	3.23924	56.9262	1.27064e-07	1.03416e-06
Cd6	CD6 antigen	12511	0.984935	8.7227	53.7332	1.29812e-07	1.05531e-06
Il1rap	interleukin 1 receptor accessory protein	16180	0.793256	4.37028	53.5774	1.3148e-07	1.06826e-06
Scd2	stearoyl-Coenzyme A desaturase 2	20250	0.685794	7.86873	53.5715	1.31604e-07	1.06857e-06
Tank	TRAF family member-associated Nf-kappa B activator	21353	0.879889	7.00813	53.445	1.3445e-07	1.08988e-06
Padi4	peptidyl arginine deiminase, type IV	18602	3.89254	3.27014	57.02	1.38708e-07	1.12054e-06
Colq	collagen-like tail subunit (single strand of homotrimer) of asymmetric acetylcholinesterase	382864	1.84295	1.72146	53.1389	1.41016e-07	1.13723e-06
Rgs8	regulator of G-protein signaling 8	67792	3.89663	1.66391	52.9621	1.46331e-07	1.1774e-06
LOC108168244	NA	NA	3.03626	3.1382	53.6813	1.4846e-07	1.19249e-06
Lrba	LPS-responsive beige-like anchor	80877	0.586521	7.6236	52.781	1.49355e-07	1.199e-06
Rbms2	RNA binding motif, single stranded interacting protein 2	56516	0.657881	5.59293	52.7064	1.51159e-07	1.21211e-06
Larp1b	La ribonucleoprotein domain family, member 1B	214048	0.944237	5.03891	52.6849	1.51683e-07	1.21535e-06
Pfn2	profilin 2	18645	1.28588	2.91306	52.6349	1.52911e-07	1.22337e-06
Ccnb1	cyclin B1	268697	1.33585	3.89653	52.5377	1.55326e-07	1.24129e-06
Tmx4	thioredoxin-related transmembrane protein 4	52837	0.663821	5.96174	52.4615	1.57251e-07	1.25525e-06
Krt83	keratin 83	100126226	3.24493	0.589193	52.3591	1.59876e-07	1.27169e-06
Slc43a1	solute carrier family 43, member 1	72401	1.99896	3.51837	52.6811	1.63819e-07	1.30106e-06
Ubash3a	ubiquitin associated and SH3 domain containing, A	328795	0.609252	7.18287	52.1651	1.64979e-07	1.3088e-06
D8Ertd82e	NA	NA	1.04387	5.60953	52.2179	1.66083e-07	1.31682e-06
Fam20c	FAM20C, golgi associated secretory pathway kinase	80752	4.60719	-0.297428	52.0419	1.68314e-07	1.33302e-06
Nav2	neuron navigator 2	78286	1.38913	6.85649	54.195	1.68719e-07	1.33547e-06
Desi2	desumoylating isopeptidase 2	78825	0.656354	6.08011	51.7001	1.77948e-07	1.40145e-06
Stfa3	stefin A3	20863	5.56399	2.74078	52.4924	1.80771e-07	1.42131e-06
Zfp395	zinc finger protein 395	380912	0.705142	5.66088	51.5771	1.81559e-07	1.42671e-06
Palld	palladin, cytoskeletal associated protein	72333	1.63701	2.34948	51.5602	1.82061e-07	1.42986e-06
Pou2af1	POU domain, class 2, associating factor 1	18985	1.68693	5.69557	54.5564	1.86318e-07	1.46247e-06
Ccsap	centriole, cilia and spindle associated protein	73420	0.82624	3.67275	51.3014	1.89947e-07	1.48848e-06
Dck	deoxycytidine kinase	13178	0.885305	6.54194	51.3142	1.90344e-07	1.49077e-06
Sorbs1	sorbin and SH3 domain containing 1	20411	1.10042	4.43922	51.2587	1.91283e-07	1.49646e-06
Srgn	serglycin	19073	1.08794	8.62176	51.8608	1.91831e-07	1.49909e-06
Tbc1d30	TBC1 domain family, member 30	74694	0.734457	4.72317	51.1843	1.93637e-07	1.51069e-06
Adss	adenylosuccinate synthetase, non muscle	11566	0.605533	6.96424	50.697	2.09842e-07	1.62366e-06
Wnt10a	wingless-type MMTV integration site family, member 10A	22409	2.22993	1.08715	50.6121	2.1281e-07	1.64572e-06
Mxd4	Max dimerization protein 4	17122	0.850437	5.43359	50.5439	2.15231e-07	1.66245e-06
Art3	ADP-ribosyltransferase 3	109979	2.81628	1.5193	50.5154	2.1625e-07	1.66867e-06
Rgs16	regulator of G-protein signaling 16	19734	4.94556	5.44559	58.3235	2.18042e-07	1.68066e-06
Ttc3	tetratricopeptide repeat domain 3	22129	0.676624	7.1032	50.191	2.28235e-07	1.75158e-06
Fbxo33	F-box protein 33	70611	0.594945	6.11436	50.1149	2.31147e-07	1.77104e-06
Zfp821	zinc finger protein 821	75871	1.01444	3.81311	50.101	2.31682e-07	1.77321e-06
Klf9	Kruppel-like factor 9	16601	1.68052	2.57232	50.0429	2.33943e-07	1.78935e-06
Ica1	islet cell autoantigen 1	15893	2.59413	1.45853	49.9595	2.37224e-07	1.81269e-06
Prx	periaxin	19153	2.28334	1.95672	49.8984	2.39661e-07	1.83031e-06
Gpld1	glycosylphosphatidylinositol specific phospholipase D1	14756	2.48845	1.4225	49.8153	2.43014e-07	1.85392e-06
Cep112	centrosomal protein 112	76380	3.50851	0.354079	49.8067	2.43366e-07	1.8546e-06
Gm15918	predicted gene 15918	105245780	3.09826	1.45424	49.6077	2.51629e-07	1.91162e-06
Gm20275	predicted gene, 20275	100504539	1.48701	1.84464	49.5119	2.55713e-07	1.93927e-06
Kif5c	kinesin family member 5C	16574	1.18539	4.39783	49.5023	2.56126e-07	1.94136e-06
Slc35g1	solute carrier family 35, member G1	240660	0.831729	4.62509	49.4778	2.57183e-07	1.94833e-06
Alox8	arachidonate 8-lipoxygenase	11688	1.86168	2.85147	49.4658	2.577e-07	1.9512e-06
Kctd17	potassium channel tetramerisation domain containing 17	72844	0.921536	5.27687	49.429	2.59303e-07	1.96228e-06
Ppat	phosphoribosyl pyrophosphate amidotransferase	231327	0.666787	5.41463	49.1611	2.71291e-07	2.04456e-06
Gm39478	predicted gene, 39478	105243612	2.38824	0.202938	49.0278	2.77479e-07	2.08863e-06
Slfn10-ps	schlafen 10, pseudogene	237887	0.751653	5.5095	48.9846	2.79519e-07	2.10287e-06
Adamts3	a disintegrin-like and metallopeptidase (reprolysin type) with thrombospondin type 1 motif, 3	330119	1.57792	1.55911	48.8845	2.84302e-07	2.1343e-06
Gapdh	glyceraldehyde-3-phosphate dehydrogenase	14433	0.746274	9.4005	48.698	2.93451e-07	2.19948e-06
Gm2762	predicted gene 2762	100040421	4.72036	0.071363	48.6471	2.96004e-07	2.21744e-06
Mapk12	mitogen-activated protein kinase 12	29857	1.53662	3.29277	48.6374	2.96495e-07	2.21994e-06
Samd11	sterile alpha motif domain containing 11	231004	1.78225	3.15165	48.6139	3.00945e-07	2.24968e-06
Gucy2e	guanylate cyclase 2e	14919	2.76903	0.110312	48.5271	3.02121e-07	2.25727e-06
Ecel1	endothelin converting enzyme-like 1	13599	6.94756	2.47535	49.6276	3.40595e-07	2.51808e-06
Gm4841	predicted gene 4841	225594	2.55988	3.86124	49.4317	3.48112e-07	2.56694e-06
Pla2g6	phospholipase A2, group VI	53357	0.74988	4.63094	47.6675	3.50126e-07	2.58044e-06
Tmem63c	transmembrane protein 63c	217733	5.09203	1.64431	48.2627	3.50827e-07	2.58291e-06
Fbn2	fibrillin 2	14119	5.61273	4.20621	53.5421	3.55917e-07	2.61902e-06
Fam92a	NA	NA	1.2264	4.23618	47.5127	3.5962e-07	2.64478e-06
Adk	adenosine kinase	11534	0.715851	5.3327	47.4908	3.60987e-07	2.65218e-06
Lpar2	lysophosphatidic acid receptor 2	53978	0.792467	3.7459	47.3164	3.72056e-07	2.72642e-06
Max	Max protein	17187	0.649618	6.87087	47.3083	3.72583e-07	2.72886e-06
Trp53inp1	transformation related protein 53 inducible nuclear protein 1	60599	1.28928	8.49888	48.72	3.83646e-07	2.80407e-06
Cyth3	cytohesin 3	19159	1.21895	5.64916	48.1425	3.90673e-07	2.85248e-06
H2afv	NA	NA	0.622487	5.01879	46.9967	3.93325e-07	2.87036e-06
Wisp1	NA	NA	3.12825	1.70346	47.0215	3.96069e-07	2.88889e-06
Ticrr	TOPBP1-interacting checkpoint and replication regulator	77011	1.22222	3.70244	46.8984	4.00126e-07	2.91396e-06
Igfbp7	insulin-like growth factor binding protein 7	29817	4.31008	1.0221	46.9434	4.00837e-07	2.91764e-06
Rdh12	retinol dehydrogenase 12	77974	0.92685	3.16503	46.7382	4.11484e-07	2.98897e-06
P2rx7	purinergic receptor P2X, ligand-gated ion channel, 7	18439	1.57142	7.694	49.7653	4.15668e-07	3.01626e-06
Mad2l1	MAD2 mitotic arrest deficient-like 1	56150	0.798465	4.60668	46.5137	4.27994e-07	3.09775e-06
Mgmt	O-6-methylguanine-DNA methyltransferase	17314	2.20616	1.57595	46.4963	4.293e-07	3.1056e-06
Ezh2	enhancer of zeste 2 polycomb repressive complex 2 subunit	14056	0.737222	6.48482	46.3911	4.37307e-07	3.15867e-06
Prdm5	PR domain containing 5	70779	2.2552	1.17594	46.2422	4.48916e-07	3.24087e-06
Krt222	keratin 222	268481	1.66755	1.3119	46.0222	4.6669e-07	3.36575e-06
Gm13707	predicted gene 13707	102632820	2.46566	1.85039	45.8428	4.81747e-07	3.45994e-06
Lxn	latexin	17035	1.34875	3.56909	45.8403	4.81956e-07	3.45994e-06
Hpcal1	hippocalcin-like 1	53602	0.732503	6.49997	45.7952	4.85829e-07	3.4842e-06
4921524J17Rik	RIKEN cDNA 4921524J17 gene	66714	1.0339	4.45283	45.7403	4.90587e-07	3.51653e-06
Gm16440	predicted gene 16440	544998	3.86478	-0.153668	45.7145	4.92833e-07	3.53084e-06
Cmss1	cms small ribosomal subunit 1	66497	1.15185	2.70552	45.6707	4.96682e-07	3.55662e-06
Plekha8	pleckstrin homology domain containing, family A (phosphoinositide binding specific) member 8	231999	0.938836	4.46195	45.6621	4.97443e-07	3.55858e-06
Kpna2	karyopherin (importin) alpha 2	16647	0.92966	5.95827	45.7231	4.9876e-07	3.56607e-06
Oaz2	ornithine decarboxylase antizyme 2	18247	0.623313	5.07444	45.5334	5.08963e-07	3.63718e-06
Dut	deoxyuridine triphosphatase	110074	0.72442	5.09	45.4811	5.13727e-07	3.66566e-06
Xrcc5	X-ray repair complementing defective repair in Chinese hamster cells 5	22596	0.699433	5.26536	45.4654	5.15159e-07	3.67216e-06
Ypel4	yippee like 4	241525	2.94777	1.20288	45.1064	5.49292e-07	3.89973e-06
Celsr1	cadherin, EGF LAG seven-pass G-type receptor 1	12614	0.97279	7.2667	45.4697	5.6267e-07	3.98468e-06
Ldlrad4	low density lipoprotein receptor class A domain containing 4	52662	0.720131	6.08422	44.8458	5.75597e-07	4.07215e-06
Wdfy1	WD repeat and FYVE domain containing 1	69368	0.65763	5.5154	44.5693	6.05001e-07	4.26734e-06
Igdcc4	immunoglobulin superfamily, DCC subclass, member 4	56741	3.60378	0.205641	44.5613	6.0588e-07	4.27141e-06
Thbs1	thrombospondin 1	21825	4.1556	0.737548	44.4878	6.13981e-07	4.3242e-06
Gm12070	glyceraldehyde-3-phosphate dehydrogenase pseudogene	654472	0.718698	7.9888	44.4486	6.1834e-07	4.35056e-06
Atp10a	ATPase, class V, type 10A	11982	0.622358	6.08848	44.4098	6.22697e-07	4.37468e-06
Kcna3	potassium voltage-gated channel, shaker-related subfamily, member 3	16491	0.809228	6.35868	44.2222	6.44234e-07	4.517e-06
Cdkn2c	cyclin dependent kinase inhibitor 2C	12580	1.11573	4.22632	44.2128	6.45343e-07	4.52253e-06
Tmem126a	transmembrane protein 126A	66271	0.836178	4.42774	44.2086	6.45836e-07	4.52373e-06
Lig1	ligase I, DNA, ATP-dependent	16881	0.953895	5.70708	44.0914	6.72448e-07	4.68457e-06
Gm8271	predicted gene 8271	666750	3.6869	-0.114946	43.9429	6.77817e-07	4.71965e-06
Zfp703	zinc finger protein 703	353310	0.852138	4.88751	43.7186	7.06147e-07	4.90724e-06
4930555G01Rik	RIKEN cDNA 4930555G01 gene	108978	2.62971	0.18546	43.6686	7.12641e-07	4.94506e-06
Gas2	growth arrest specific 2	14453	1.35324	2.35843	43.6324	7.17376e-07	4.97303e-06
Dclk2	doublecortin-like kinase 2	70762	0.909433	4.19852	43.6059	7.20873e-07	4.99482e-06
9630013D21Rik	RIKEN cDNA 9630013D21 gene	319743	2.26124	1.78716	43.5891	7.23089e-07	5.00526e-06
Ntf5	neurotrophin 5	78405	4.88872	0.0711349	43.562	7.26698e-07	5.02471e-06
2009-09-01	NA	NA	0.595163	9.31478	43.5535	7.27825e-07	5.02819e-06
Slc26a2	solute carrier family 26 (sulfate transporter), member 2	13521	0.682706	5.81319	43.5299	7.3098e-07	5.04505e-06
Krt17	keratin 17	16667	7.43741	0.279618	47.4431	7.43681e-07	5.12269e-06
Xlr4a	X-linked lymphocyte-regulated 4A	434794	0.668553	6.55404	43.4224	7.45556e-07	5.1306e-06
Dtd1	D-tyrosyl-tRNA deacylase 1	66044	0.71841	4.08544	43.2744	7.66129e-07	5.26192e-06
Ikzf3	IKAROS family zinc finger 3	22780	1.10496	8.04852	44.1172	7.99315e-07	5.46857e-06
Gm32643	predicted gene, 32643	102635257	3.61817	0.424688	43.0365	8.00504e-07	5.47405e-06
Plscr1	phospholipid scramblase 1	22038	1.41074	4.85069	43.9457	8.04174e-07	5.49383e-06
Ubtd2	ubiquitin domain containing 2	327900	1.11996	3.3729	42.9671	8.10836e-07	5.53399e-06
Pvrig	poliovirus receptor related immunoglobulin domain containing	102640920	2.24502	4.1208	44.5222	8.43396e-07	5.74233e-06
Ica1l	islet cell autoantigen 1-like	70375	2.60667	3.39105	43.7882	8.5285e-07	5.8011e-06
Gm9603	predicted gene 9603	673685	4.09519	-0.103044	42.6795	8.55242e-07	5.81458e-06
Cttn	cortactin	13043	1.96908	2.48574	42.6571	8.58819e-07	5.83299e-06
Catsperd	cation channel sperm associated auxiliary subunit delta	106757	1.97043	1.51044	42.6226	8.64348e-07	5.86519e-06
Rnase4	ribonuclease, RNase A family 4	58809	1.44724	2.8921	42.619	8.64917e-07	5.86623e-06
Vdr	vitamin D (1,25-dihydroxyvitamin D3) receptor	22337	3.63641	4.89936	47.3369	8.65545e-07	5.86767e-06
Enpp1	ectonucleotide pyrophosphatase/phosphodiesterase 1	18605	0.974106	5.11551	42.6092	8.66496e-07	5.8713e-06
Lrrc71	leucine rich repeat containing 71	74485	1.46245	2.12226	42.5904	8.6954e-07	5.88628e-06
Inpp5f	inositol polyphosphate-5-phosphatase F	101490	0.765718	6.08111	42.5814	8.7099e-07	5.89044e-06
Six5	sine oculis-related homeobox 5	20475	1.95139	2.33288	42.5416	8.77471e-07	5.93144e-06
Plxna3	plexin A3	18846	1.20992	4.45443	42.4603	9.00385e-07	6.07469e-06
Ssh1	slingshot protein phosphatase 1	231637	0.623163	7.03574	42.3492	9.09536e-07	6.1335e-06
4930539E08Rik	NA	NA	1.79359	1.40631	42.2933	9.19077e-07	6.19193e-06
Itgav	integrin alpha V	16410	0.946771	6.59618	42.7027	9.21736e-07	6.20688e-06
LOC108168923	NA	NA	4.20392	-0.262624	42.2566	9.254e-07	6.22859e-06
Gm38748	predicted gene, 38748	105242574	2.75857	1.74635	42.1992	9.35407e-07	6.28695e-06
Col24a1	collagen, type XXIV, alpha 1	71355	6.55717	0.991172	42.8287	9.36018e-07	6.28806e-06
Frmpd4	FERM and PDZ domain containing 4	333605	6.49894	-1.08458	49.452	9.4764e-07	6.36009e-06
Cks2	CDC28 protein kinase regulatory subunit 2	66197	1.16765	3.33723	42.0933	9.54138e-07	6.40065e-06
Il4	interleukin 4	16189	2.11984	2.53476	41.949	9.80351e-07	6.56092e-06
Mir155hg	Mir155 host gene (non-protein coding)	100653389	2.90704	2.75996	43.0206	9.97397e-07	6.65293e-06
Rad18	RAD18 E3 ubiquitin protein ligase	58186	0.648031	4.26965	41.8509	9.98596e-07	6.65778e-06
Gm30054	predicted gene, 30054	102631812	0.920524	4.95057	41.8109	1.00615e-06	6.70495e-06
LOC108167658	NA	NA	4.98761	0.354059	41.7251	1.02254e-06	6.80457e-06
Slc12a8	solute carrier family 12 (potassium/chloride transporters), member 8	171286	2.35714	0.963417	41.7113	1.02521e-06	6.8191e-06
Ormdl1	ORM1-like 1 (S. cerevisiae)	227102	0.887023	5.42503	41.5694	1.05803e-06	7.01099e-06
2010300C02Rik	NA	NA	2.17451	1.41203	41.4991	1.06715e-06	7.06814e-06
Sbk2	SH3-binding domain kinase family, member 2	381836	2.94152	0.24848	41.4494	1.07725e-06	7.12832e-06
Sypl	synaptophysin-like protein	19027	0.73046	5.52811	41.4367	1.07984e-06	7.1421e-06
A930024E05Rik	RIKEN cDNA A930024E05 gene	109202	0.996393	3.86939	41.3609	1.09546e-06	7.23186e-06
Abcc3	ATP-binding cassette, sub-family C (CFTR/MRP), member 3	76408	2.60431	3.81546	43.393	1.13958e-06	7.5126e-06
Whsc1	NA	NA	0.704294	7.0074	41.0358	1.16532e-06	7.66438e-06
2310015A10Rik	RIKEN cDNA 2310015A10 gene	69548	1.07208	4.91016	40.8233	1.23426e-06	8.08017e-06
Mast2	microtubule associated serine/threonine kinase 2	17776	0.610805	5.69494	40.7155	1.23889e-06	8.10672e-06
Gm11783	predicted gene 11783	621549	4.83507	-0.40984	40.7004	1.24247e-06	8.12638e-06
Mapre3	microtubule-associated protein, RP/EB family, member 3	100732	1.05215	3.74336	40.6668	1.25051e-06	8.17145e-06
Dus2	dihydrouridine synthase 2	66369	0.781684	4.56916	40.6425	1.25635e-06	8.20581e-06
Xlr4b	X-linked lymphocyte-regulated 4B	27083	0.637018	6.68523	40.6388	1.25723e-06	8.20777e-06
Scg2	secretogranin II	20254	7.11694	0.40833	47.4934	1.26055e-06	8.22183e-06
Reep2	receptor accessory protein 2	225362	3.40034	1.61844	40.5846	1.28604e-06	8.37644e-06
Kif20a	kinesin family member 20A	19348	1.24164	4.20834	40.6307	1.29423e-06	8.4259e-06
Ifi27l2a	interferon, alpha-inducible protein 27 like 2A	76933	1.45025	6.79169	42.7646	1.30064e-06	8.46002e-06
Rapgef5	Rap guanine nucleotide exchange factor (GEF) 5	217944	1.15677	3.21239	40.462	1.30067e-06	8.46002e-06
Zmym5	zinc finger, MYM-type 5	219105	0.594261	7.11912	40.3697	1.324e-06	8.60385e-06
Tmem136	NA	NA	2.49818	1.76057	40.3341	1.33312e-06	8.65913e-06
Gm29835	predicted gene, 29835	102631516	4.53965	-0.280042	40.1166	1.3903e-06	9.00981e-06
Asb3	ankyrin repeat and SOCS box-containing 3	65257	0.657352	4.49711	39.9121	1.44648e-06	9.35247e-06
Gstt2	glutathione S-transferase, theta 2	14872	1.05021	4.16233	39.783	1.48322e-06	9.57244e-06
Wnt3	wingless-type MMTV integration site family, member 3	22415	4.61882	0.843199	39.9518	1.49704e-06	9.65722e-06
Ccdc80	coiled-coil domain containing 80	67896	5.48355	3.02169	41.4489	1.58216e-06	1.01507e-05
BC049352	cDNA sequence BC049352	408059	2.03333	1.43248	39.352	1.61339e-06	1.03229e-05
S1pr2	sphingosine-1-phosphate receptor 2	14739	1.65782	4.99701	40.8371	1.63609e-06	1.04634e-05
1500004A13Rik	RIKEN cDNA 1500004A13 gene	319830	1.45557	3.11277	39.2181	1.65629e-06	1.05782e-05
Fam84a	NA	NA	4.53737	3.1319	40.6706	1.67014e-06	1.06618e-05
Iglon5	IgLON family member 5	210094	6.78573	0.624768	42.3373	1.72544e-06	1.1e-05
Naprt	nicotinate phosphoribosyltransferase	223646	1.51101	2.30756	38.9686	1.7396e-06	1.10802e-05
Isg20	interferon-stimulated protein	57444	0.820333	4.35547	38.9621	1.74181e-06	1.10893e-05
Trim2	tripartite motif-containing 2	80890	1.27861	3.5176	38.926	1.75425e-06	1.11534e-05
Alms1	ALMS1, centrosome and basal body associated	236266	0.927647	4.51037	38.8884	1.76731e-06	1.12213e-05
Gc	vitamin D binding protein	14473	6.77729	-0.851849	49.1956	1.81163e-06	1.14872e-05
Kcnh2	potassium voltage-gated channel, subfamily H (eag-related), member 2	16511	1.37376	3.61159	38.7441	1.83419e-06	1.16198e-05
Fkbp5	FK506 binding protein 5	14229	0.910364	7.22584	39.0732	1.83878e-06	1.16437e-05
Haus3	HAUS augmin-like complex, subunit 3	231123	1.2776	5.63653	39.9614	1.85163e-06	1.17093e-05
Gpr153	G protein-coupled receptor 153	100129	2.7775	0.484408	38.6353	1.85803e-06	1.17393e-05
Rnf2	ring finger protein 2	19821	0.814296	6.15298	38.6587	1.86541e-06	1.17806e-05
S100a10	S100 calcium binding protein A10 (calpactin)	20194	0.723294	8.28489	38.5723	1.88136e-06	1.18707e-05
Serpinb6b	serine (or cysteine) peptidase inhibitor, clade B, member 6b	20708	1.15657	4.92624	38.8987	1.90193e-06	1.19864e-05
Xlr4c	X-linked lymphocyte-regulated 4C	72891	0.726289	6.45656	38.4671	1.92107e-06	1.20835e-05
Lancl3	LanC lantibiotic synthetase component C-like 3 (bacterial)	236285	1.9987	4.05972	39.7167	1.9386e-06	1.21883e-05
B230118I11Rik	RIKEN cDNA B230118I11 gene	109304	1.45488	4.57185	39.2267	1.95257e-06	1.22652e-05
Larp7	La ribonucleoprotein domain family, member 7	28036	0.601925	5.84557	38.3501	1.96631e-06	1.23406e-05
Cd82	CD82 antigen	12521	0.881508	8.71058	38.2763	2.0538e-06	1.2844e-05
Pdcd4	programmed cell death 4	18569	0.70459	8.62724	37.8086	2.19119e-06	1.36247e-05
Lima1	LIM domain and actin binding 1	65970	1.23579	3.13638	37.8053	2.19262e-06	1.36276e-05
5330417C22Rik	NA	NA	3.54499	1.01747	37.6402	2.26669e-06	1.40509e-05
Dst	dystonin	13518	0.941384	6.632	38.0877	2.2997e-06	1.42306e-05
Dsel	dermatan sulfate epimerase-like	319901	1.37127	3.85112	37.7161	2.30919e-06	1.42687e-05
Il2rb	interleukin 2 receptor, beta chain	16185	1.97727	9.0974	40.6163	2.32972e-06	1.43809e-05
Ccdc28b	coiled coil domain containing 28B	66264	1.10833	3.9874	37.4665	2.3475e-06	1.44787e-05
C1qtnf6	C1q and tumor necrosis factor related protein 6	72709	2.22512	3.50756	38.3117	2.348e-06	1.44787e-05
Plcxd1	phosphatidylinositol-specific phospholipase C, X domain containing 1	403178	1.84245	1.58844	37.4531	2.3539e-06	1.45024e-05
Dgki	diacylglycerol kinase, iota	320127	3.49523	4.70496	40.3016	2.46309e-06	1.51223e-05
Atg9b	autophagy related 9B	213948	1.82707	1.70849	37.1751	2.49022e-06	1.52823e-05
Iigp1	interferon inducible GTPase 1	60440	1.00876	6.57232	37.6767	2.57654e-06	1.57845e-05
Prox1	prospero homeobox 1	19130	2.84326	0.411131	36.9943	2.58347e-06	1.58201e-05
Col16a1	collagen, type XVI, alpha 1	107581	3.88461	1.37184	36.9758	2.61456e-06	1.59966e-05
Sec16b	SEC16 homolog B (S. cerevisiae)	89867	2.829	2.60567	37.3821	2.66359e-06	1.62782e-05
Gm35363	predicted gene, 35363	102638917	1.81616	5.23454	39.0208	2.66871e-06	1.62997e-05
Fam43a	family with sequence similarity 43, member A	224093	3.10884	4.41707	39.9291	2.8609e-06	1.73684e-05
Ttbk1	tau tubulin kinase 1	106763	2.47106	4.33305	38.4496	2.89988e-06	1.75974e-05
Meg3	maternally expressed 3	17263	6.95486	-0.400917	39.3531	2.91582e-06	1.7679e-05
Il2ra	interleukin 2 receptor, alpha chain	16184	1.79381	4.95391	38.4169	2.91772e-06	1.76829e-05
Blmh	bleomycin hydrolase	104184	0.591934	5.97171	36.3561	2.94409e-06	1.78349e-05
Plk3	polo like kinase 3	12795	1.7384	5.79632	38.7353	2.94534e-06	1.78349e-05
Nr3c2	nuclear receptor subfamily 3, group C, member 2	110784	1.69468	2.65453	36.3421	2.95256e-06	1.7871e-05
Rec8	REC8 meiotic recombination protein	56739	1.22689	2.53807	36.3184	2.967e-06	1.79507e-05
Egr4	early growth response 4	13656	4.17813	0.133289	38.0813	3.0095e-06	1.81767e-05
Gm41252	predicted gene, 41252	105245864	4.22692	0.266092	36.1628	3.0638e-06	1.84731e-05
Btbd19	BTB (POZ) domain containing 19	78611	0.996174	4.96384	36.1872	3.0816e-06	1.85646e-05
Cep19	centrosomal protein 19	66994	0.783522	4.34534	36.0367	3.14472e-06	1.89045e-05
LOC108168176	NA	NA	4.52274	-0.36063	36.0208	3.15507e-06	1.89586e-05
Elmo3	engulfment and cell motility 3	234683	0.879501	3.41171	35.9689	3.18923e-06	1.91476e-05
Gdpd5	glycerophosphodiester phosphodiesterase domain containing 5	233552	1.15993	4.12087	35.9635	3.21826e-06	1.92861e-05
Gm2244	predicted gene 2244	100039452	2.97889	-0.0989988	35.8456	3.27179e-06	1.95767e-05
Stim2	stromal interaction molecule 2	116873	0.588758	6.52696	35.7995	3.30329e-06	1.97454e-05
Gm30948	predicted gene, 30948	102633020	3.13378	-0.0138715	35.7982	3.30418e-06	1.97454e-05
2010109I03Rik	NA	NA	2.403	0.844115	35.7524	3.3358e-06	1.99175e-05
Snap47	synaptosomal-associated protein, 47	67826	0.668339	4.18433	35.7411	3.34365e-06	1.99559e-05
6430562O15Rik	RIKEN cDNA 6430562O15 gene	320893	4.0898	0.791073	35.6463	3.41033e-06	2.03281e-05
Bcam	basal cell adhesion molecule	57278	2.24018	1.97409	35.5999	3.4435e-06	2.05085e-05
Dcun1d4	DCN1, defective in cullin neddylation 1, domain containing 4 (S. cerevisiae)	100737	0.796189	5.37533	35.5559	3.47522e-06	2.06887e-05
BC052040	NA	NA	0.850743	3.50707	35.4757	3.53392e-06	2.09939e-05
Kif11	kinesin family member 11	16551	1.09115	5.60373	36.0576	3.69641e-06	2.18764e-05
Zcchc12	zinc finger, CCHC domain containing 12	72693	2.65726	1.4933	35.2284	3.72177e-06	2.20043e-05
Ankrd12	ankyrin repeat domain 12	106585	0.799102	7.97585	35.329	3.75698e-06	2.21976e-05
Ift43	intraflagellar transport 43	76411	2.59839	0.667237	35.1619	3.77411e-06	2.22895e-05
Ppp1r3fos	NA	NA	2.28619	1.52353	35.1504	3.78329e-06	2.23344e-05
Rasl11a	RAS-like, family 11, member A	68895	2.4783	1.8047	35.112	3.82405e-06	2.25467e-05
Asah2	N-acylsphingosine amidohydrolase 2	54447	0.967416	3.35782	35.0763	3.84268e-06	2.26471e-05
Mrgpre	MAS-related GPR, member E	244238	1.20699	3.26138	35.0181	3.89002e-06	2.28975e-05
Chst2	carbohydrate sulfotransferase 2	54371	1.64939	6.13756	37.0953	3.96513e-06	2.3291e-05
Oxr1	oxidation resistance 1	170719	0.633748	6.09634	34.8927	3.99431e-06	2.34527e-05
Pgk1	phosphoglycerate kinase 1	18655	0.683312	7.54208	34.8422	4.03718e-06	2.36748e-05
Gapdh-ps15	glyceraldehyde-3-phosphate dehydrogenase, pseudogene 15	100042025	0.747378	6.84111	34.8531	4.05899e-06	2.37925e-05
Nos1	nitric oxide synthase 1, neuronal	18125	5.12113	-0.477519	34.794	4.07852e-06	2.38776e-05
Gm41031	predicted gene, 41031	105245600	3.90735	-0.0390544	34.7691	4.10008e-06	2.39839e-05
Ehd3	EH-domain containing 3	57440	0.76936	7.89865	34.7423	4.16633e-06	2.43311e-05
C030034L19Rik	RIKEN cDNA C030034L19 gene	320088	1.07523	4.36127	34.6653	4.22332e-06	2.46334e-05
Tceal3	transcription elongation factor A (SII)-like 3	594844	3.31283	0.235227	34.5571	4.28851e-06	2.49724e-05
Gm5593	NA	NA	1.35973	2.0646	34.4946	4.3458e-06	2.5254e-05
Dnah7a	dynein, axonemal, heavy chain 7A	627872	4.42645	0.709389	34.2891	4.58522e-06	2.65687e-05
Klhl4	kelch-like 4	237010	2.49156	1.65686	34.2616	4.60162e-06	2.66528e-05
Id3	inhibitor of DNA binding 3	15903	1.69496	4.78945	35.8413	4.62294e-06	2.67653e-05
Tnfaip8l1	tumor necrosis factor, alpha-induced protein 8-like 1	66443	0.724054	3.98476	34.1568	4.67045e-06	2.69977e-05
Cpq	carboxypeptidase Q	54381	1.09329	3.0415	33.9636	4.86785e-06	2.80911e-05
Vmp1	vacuole membrane protein 1	75909	0.807841	6.68098	34.0559	4.92716e-06	2.84102e-05
Bcl2l1	BCL2-like 1	12048	0.850219	4.62748	33.8361	5.003e-06	2.88122e-05
Ms4a4b	membrane-spanning 4-domains, subfamily A, member 4B	60361	0.660953	9.65508	33.8261	5.01382e-06	2.88627e-05
Il1r2	interleukin 1 receptor, type II	16178	1.41111	4.08962	34.1209	5.16264e-06	2.96228e-05
9830147E19Rik	NA	NA	1.45178	2.694	33.6241	5.23691e-06	2.99627e-05
Fam83g	family with sequence similarity 83, member G	69640	2.305	1.38091	33.6096	5.25341e-06	3.00338e-05
9430078K24Rik	RIKEN cDNA 9430078K24 gene	77290	4.16569	-0.19994	35.0299	5.45246e-06	3.10837e-05
Spp1	secreted phosphoprotein 1	20750	5.71337	6.09766	37.4174	5.46473e-06	3.1128e-05
Tmem237	transmembrane protein 237	381259	1.17236	2.26049	33.3823	5.51828e-06	3.13921e-05
Gas2l1	growth arrest-specific 2 like 1	78926	1.48195	2.60297	33.3396	5.56971e-06	3.16498e-05
Tyms	thymidylate synthase	22171	0.880783	4.47789	33.3157	5.59861e-06	3.17885e-05
Rph3al	rabphilin 3A-like (without C2 domains)	380714	0.737404	3.3595	33.3083	5.60767e-06	3.18271e-05
Gm38906	predicted gene, 38906	105242785	2.1765	2.17855	33.1457	5.81385e-06	3.29312e-05
Nynrin	NYN domain and retroviral integrase containing	277154	1.65811	2.04931	33.1015	5.86576e-06	3.31852e-05
Gm8050	predicted gene 8050	100504200	2.84796	-0.0600491	33.0837	5.88845e-06	3.33003e-05
Odc1	ornithine decarboxylase, structural 1	18263	1.71922	7.00914	35.5378	5.9407e-06	3.35676e-05
Csgalnact1	chondroitin sulfate N-acetylgalactosaminyltransferase 1	234356	2.7389	2.52213	33.4451	5.95916e-06	3.36463e-05
Cd226	CD226 antigen	225825	1.02781	6.5883	33.7646	5.98987e-06	3.38061e-05
Phgdh	3-phosphoglycerate dehydrogenase	236539	0.622391	5.30474	32.7477	6.33755e-06	3.5626e-05
Plcb4	phospholipase C, beta 4	18798	1.10606	5.09098	33.216	6.43812e-06	3.61335e-05
Phlda1	pleckstrin homology like domain, family A, member 1	21664	1.65685	2.53597	32.671	6.44525e-06	3.61451e-05
Cdh24	cadherin-like 24	239096	0.820782	4.25917	32.6519	6.47228e-06	3.62391e-05
Hsf4	heat shock transcription factor 4	26386	1.53084	1.58877	32.6325	6.49996e-06	3.63797e-05
C530008M17Rik	NA	NA	1.31218	1.98757	32.591	6.55959e-06	3.66989e-05
Shcbp1	Shc SH2-domain binding protein 1	20419	1.21884	2.71212	32.5782	6.57799e-06	3.67727e-05
Fsd2	fibronectin type III and SPRY domain containing 2	244091	1.13943	3.34315	32.5089	6.67928e-06	3.72651e-05
Hif3a	hypoxia inducible factor 3, alpha subunit	53417	1.84559	1.11053	32.3711	6.88536e-06	3.83241e-05
4930503L19Rik	RIKEN cDNA 4930503L19 gene	269033	0.931371	5.22033	32.5364	6.94683e-06	3.86205e-05
Ccdc28a	coiled-coil domain containing 28A	215814	0.687406	3.19169	32.3079	6.98225e-06	3.87869e-05
Hibch	3-hydroxyisobutyryl-Coenzyme A hydrolase	227095	0.616404	4.39082	32.2899	7.01011e-06	3.8912e-05
Bag3	BCL2-associated athanogene 3	29810	0.738608	4.70431	32.2174	7.12361e-06	3.951e-05
Cdca7	cell division cycle associated 7	66953	1.0279	4.51009	32.2722	7.13403e-06	3.95523e-05
Nf2	neurofibromin 2	18016	0.640092	7.0962	32.1252	7.27073e-06	4.02785e-05
Ntn1	netrin 1	18208	2.35778	1.61877	32.1482	7.30023e-06	4.04103e-05
Rab8b	RAB8B, member RAS oncogene family	235442	0.670017	8.31636	32.0179	7.44605e-06	4.11852e-05
Frmd6	FERM domain containing 6	319710	0.729215	4.88767	31.8402	7.74662e-06	4.27138e-05
Incenp	inner centromere protein	16319	0.789871	6.01281	31.8066	7.99073e-06	4.39568e-05
Lag3	lymphocyte-activation gene 3	16768	2.00986	6.88396	34.481	8.04505e-06	4.41868e-05
Rnf170	ring finger protein 170	77733	0.7219	5.46881	31.6668	8.05274e-06	4.42118e-05
F2r	coagulation factor II (thrombin) receptor	14062	1.34707	5.90883	33.0674	8.0596e-06	4.42322e-05
Lta	lymphotoxin A	16992	0.80292	3.89418	31.6279	8.12313e-06	4.45636e-05
Trib1	tribbles pseudokinase 1	211770	1.03172	5.26648	32.0906	8.15969e-06	4.47468e-05
Adora2a	adenosine A2a receptor	11540	0.807663	5.46845	31.4411	8.52902e-06	4.66454e-05
Acy3	aspartoacylase (aminoacylase) 3	71670	4.37706	-0.958806	31.3867	8.57511e-06	4.68611e-05
Ston1	stonin 1	77057	2.34559	2.27706	31.4056	8.64765e-06	4.7221e-05
Serpine1	serine (or cysteine) peptidase inhibitor, clade E, member 1	18787	4.11526	-0.297392	31.3413	8.66316e-06	4.72874e-05
Fam216a	family with sequence similarity 216, member A	68948	0.764495	3.09488	31.3368	8.67188e-06	4.73167e-05
Ccnh	cyclin H	66671	0.686287	4.70555	31.3351	8.67526e-06	4.73168e-05
Kif18a	kinesin family member 18A	228421	1.09846	2.79785	31.1153	9.11641e-06	4.95889e-05
Muc16	mucin 16	73732	6.48401	-0.192574	35.3832	9.13669e-06	4.96801e-05
Ttpal	tocopherol (alpha) transfer protein-like	76080	0.633725	6.55508	31.0641	9.22266e-06	5.0109e-05
Mif	macrophage migration inhibitory factor (glycosylation-inhibiting factor)	17319	0.633699	5.33088	30.9948	9.36862e-06	5.08238e-05
Cdk6	cyclin-dependent kinase 6	12571	0.639956	6.82358	30.974	9.41276e-06	5.10436e-05
AW112010	expressed sequence AW112010	107350	1.25636	8.02256	32.4227	9.4364e-06	5.11325e-05
Casp1	caspase 1	12362	0.67122	6.87726	30.8897	9.59474e-06	5.19307e-05
Zbtb32	zinc finger and BTB domain containing 32	58206	1.86	4.72067	32.3932	9.61883e-06	5.20213e-05
Igf2r	insulin-like growth factor 2 receptor	16004	0.702541	7.09322	30.8113	9.83266e-06	5.30355e-05
Acyp1	acylphosphatase 1, erythrocyte (common) type	66204	0.652139	3.53563	30.6786	1.00668e-05	5.41743e-05
LOC108167350	NA	NA	3.69161	1.36665	30.7003	1.00872e-05	5.42635e-05
Ccdc50	coiled-coil domain containing 50	67501	0.607914	7.67642	30.4904	1.05091e-05	5.64467e-05
Setbp1	SET binding protein 1	240427	0.997439	4.60345	30.493	1.05971e-05	5.68545e-05
Myo3b	myosin IIIB	329421	1.5579	4.41303	30.9902	1.0676e-05	5.72561e-05
Gal	galanin and GMAP prepropeptide	14419	3.34307	-0.777505	30.2774	1.1035e-05	5.89799e-05
Ncapd2	non-SMC condensin I complex, subunit D2	68298	0.69916	6.57306	30.2068	1.12893e-05	6.01117e-05
Vamp5	vesicle-associated membrane protein 5	53620	0.73284	3.48595	30.1477	1.13691e-05	6.04911e-05
Slc35f2	solute carrier family 35, member F2	72022	0.642505	3.25287	30.1137	1.14587e-05	6.09219e-05
Phf6	PHD finger protein 6	70998	0.694051	6.15706	30.1273	1.1491e-05	6.10476e-05
Gpsm2	G-protein signalling modulator 2 (AGS3-like, C. elegans)	76123	0.735133	3.53864	30.0837	1.15383e-05	6.12526e-05
C2cd4b	C2 calcium-dependent domain containing 4B	75697	4.57915	-0.760759	30.0334	1.16728e-05	6.19205e-05
Gm34770	predicted gene, 34770	102638134	3.47085	0.230766	29.9678	1.18511e-05	6.27245e-05
Bora	bora, aurora kinase A activator	77744	0.684384	4.40704	29.9318	1.19502e-05	6.32019e-05
LOC108167440	NA	NA	0.964705	9.71157	30.3305	1.199e-05	6.33884e-05
Thap4	THAP domain containing 4	67026	0.613241	3.93737	29.9012	1.2035e-05	6.36025e-05
Cdca8	cell division cycle associated 8	52276	1.06555	3.73556	29.8233	1.22543e-05	6.46647e-05
Myb	myeloblastosis oncogene	17863	1.61484	5.49454	31.6856	1.23102e-05	6.49114e-05
Xk	X-linked Kx blood group	22439	0.89266	3.43454	29.7128	1.25723e-05	6.62193e-05
Gm2483	NA	NA	3.65408	-0.463872	29.6217	1.28417e-05	6.75623e-05
Gm6498	glyceraldehyde-3-phosphate dehydrogenase pseudogene	624367	1.12806	2.06503	29.5941	1.29244e-05	6.79214e-05
Tnfsf13b	tumor necrosis factor (ligand) superfamily, member 13b	24099	1.29986	2.49312	29.5393	1.30904e-05	6.86662e-05
Pawr	PRKC, apoptosis, WT1, regulator	114774	2.1174	2.01184	29.5144	1.31667e-05	6.90194e-05
Smtn	smoothelin	29856	1.89896	4.1715	30.8418	1.31675e-05	6.90194e-05
Plk1	polo like kinase 1	18817	1.23681	3.77419	29.63	1.33602e-05	6.99514e-05
Dlgap5	DLG associated protein 5	218977	1.02718	3.99255	29.4729	1.33722e-05	6.99885e-05
Diaph3	diaphanous related formin 3	56419	0.998673	4.03199	29.441	1.34028e-05	7.01228e-05
Spin2c	spindlin family, member 2C	278240	1.61822	1.04506	29.3141	1.37975e-05	7.20007e-05
Akr1e1	aldo-keto reductase family 1, member E1	56043	0.769109	3.54112	29.281	1.39047e-05	7.24802e-05
Ppic	peptidylprolyl isomerase C	19038	1.48548	3.40577	29.5569	1.41036e-05	7.34355e-05
Shmt1	serine hydroxymethyltransferase 1 (soluble)	20425	1.13415	2.65908	29.0627	1.46359e-05	7.57879e-05
Gm41523	predicted gene, 41523	105246190	1.2564	1.23403	29.0525	1.46709e-05	7.59411e-05
Gm30318	predicted gene, 30318	102632172	2.40925	1.31868	28.9972	1.48632e-05	7.68801e-05
Gm35748	predicted gene, 35748	102639434	3.25596	-0.395299	28.9875	1.48972e-05	7.69931e-05
Gfod1	glucose-fructose oxidoreductase domain containing 1	328232	1.16537	5.13695	29.6249	1.50135e-05	7.75345e-05
Ptprn2	protein tyrosine phosphatase, receptor type, N polypeptide 2	19276	4.80712	-0.637166	28.8579	1.53596e-05	7.92447e-05
Kcnq3	potassium voltage-gated channel, subfamily Q, member 3	110862	2.68985	0.714074	28.788	1.56155e-05	8.04183e-05
Hey1	hairy/enhancer-of-split related with YRPW motif 1	15213	2.39352	-0.0788762	28.7321	1.58236e-05	8.13139e-05
Tmem11	transmembrane protein 11	216821	0.617147	3.9141	28.732	1.5824e-05	8.13139e-05
Gm3278	predicted gene 3278	100041336	3.56881	-0.280888	28.7206	1.58667e-05	8.15038e-05
Raph1	Ras association (RalGDS/AF-6) and pleckstrin homology domains 1	77300	0.673377	5.40412	28.6984	1.59503e-05	8.19035e-05
Pkhd1l1	polycystic kidney and hepatic disease 1-like 1	192190	3.21639	-0.407806	28.613	1.62768e-05	8.34889e-05
F830016B08Rik	RIKEN cDNA F830016B08 gene	240328	2.16904	2.58882	28.5493	1.66587e-05	8.52928e-05
Stard10	START domain containing 10	56018	1.07494	3.84109	28.4461	1.69354e-05	8.65528e-05
Galnt14	polypeptide N-acetylgalactosaminyltransferase 14	71685	4.16563	1.51055	28.3825	1.73309e-05	8.83821e-05
Dnph1	2'-deoxynucleoside 5'-phosphate N-hydrolase 1	381101	1.51529	0.883897	28.3048	1.75158e-05	8.9196e-05
Slfn3	schlafen 3	20557	0.620336	3.48221	28.3014	1.75302e-05	8.92373e-05
Gm5797	predicted gene 5797	545013	3.2169	-0.627208	28.2733	1.76481e-05	8.97081e-05
Vwde	von Willebrand factor D and EGF domains	232585	5.2414	2.56487	28.9387	1.76874e-05	8.98429e-05
F13a1	coagulation factor XIII, A1 subunit	74145	2.54195	0.302695	28.1903	1.80022e-05	9.13434e-05
Cd109	CD109 antigen	235505	4.15116	2.09721	29.2858	1.8073e-05	9.16043e-05
Ndc80	NDC80 kinetochore complex component	67052	0.881576	3.82446	28.1511	1.8172e-05	9.20399e-05
AI504432	expressed sequence AI504432	229694	1.15426	7.73873	29.2739	1.83873e-05	9.30634e-05
Ndrg4	N-myc downstream regulated gene 4	234593	2.39388	0.745764	28.0408	1.86587e-05	9.42396e-05
Bicd1	BICD cargo adaptor 1	12121	1.59026	2.34842	28.0317	1.86995e-05	9.43732e-05
LOC108168080	NA	NA	1.23869	2.73745	27.9586	1.90312e-05	9.58759e-05
Trpm4	transient receptor potential cation channel, subfamily M, member 4	68667	0.857824	3.5732	27.9459	1.90891e-05	9.6133e-05
Col5a3	collagen, type V, alpha 3	53867	4.35877	0.387494	27.9601	1.91383e-05	9.63406e-05
Ptgfrn	prostaglandin F2 receptor negative regulator	19221	1.00274	4.58399	28.0919	1.92589e-05	9.68846e-05
Dock6	dedicator of cytokinesis 6	319899	0.754822	4.03572	27.7868	1.9835e-05	9.94285e-05
Vipr2	vasoactive intestinal peptide receptor 2	22355	3.00961	2.08017	28.088	2.03373e-05	0.000101802
Dbi	diazepam binding inhibitor	13167	0.636784	5.00183	27.4412	2.15664e-05	0.000107232
Rph3a	rabphilin 3A	19894	7.16965	1.76037	29.767	2.17503e-05	0.000108108
LOC102635707	NA	NA	2.80893	0.106014	29.8046	2.24384e-05	0.000111293
Tubg2	tubulin, gamma 2	103768	1.15936	2.43664	27.2387	2.26567e-05	0.000112337
Kif15	kinesin family member 15	209737	1.25401	4.66736	27.9047	2.26672e-05	0.000112349
Hopx	HOP homeobox	74318	1.82843	5.45218	28.8556	2.34545e-05	0.00011617
Scin	scinderin	20259	2.25981	1.79073	26.9813	2.4317e-05	0.000120147
Gm16157	predicted gene 16157	100504026	1.92912	0.717738	26.8245	2.50773e-05	0.00012373
B3galt1	UDP-Gal:betaGlcNAc beta 1,3-galactosyltransferase, polypeptide 1	26877	3.92113	1.12563	26.8097	2.51685e-05	0.000124137
Cxcl10	chemokine (C-X-C motif) ligand 10	15945	1.66771	3.10805	26.8989	2.64196e-05	0.000129584
Tmc3	transmembrane channel-like gene family 3	233424	2.02209	2.86045	26.9892	2.69123e-05	0.000131908
Ttll9	tubulin tyrosine ligase-like family, member 9	74711	2.78035	-0.464904	28.9254	2.70168e-05	0.000132283
Cpeb1	cytoplasmic polyadenylation element binding protein 1	12877	3.86947	0.19753	26.5429	2.70337e-05	0.00013232
Pkp3	plakophilin 3	56460	0.761659	6.59751	26.6968	2.71926e-05	0.000132868
Dbf4	DBF4 zinc finger	27214	0.607581	5.07602	26.4873	2.72544e-05	0.000133077
Ift80	intraflagellar transport 80	68259	1.27826	6.30353	27.6825	2.77176e-05	0.000135246
Smc2	structural maintenance of chromosomes 2	14211	0.800017	6.04477	26.6913	2.77868e-05	0.000135536
Tmco4	transmembrane and coiled-coil domains 4	77056	0.609885	5.72858	26.3319	2.83266e-05	0.000137931
Syne3	spectrin repeat containing, nuclear envelope family member 3	212073	0.966254	5.52684	26.5977	2.97679e-05	0.000144374
Akap12	A kinase (PRKA) anchor protein (gravin) 12	83397	0.698517	5.10936	26.1281	2.98018e-05	0.000144467
Ssx2ip	synovial sarcoma, X 2 interacting protein	99167	0.740496	2.90992	26.0743	3.02055e-05	0.000146223
Klra1	killer cell lectin-like receptor, subfamily A, member 1	16627	3.54378	-0.515471	28.3654	3.04639e-05	0.000147221
Gm40848	NA	NA	0.847194	3.69276	26.0325	3.05223e-05	0.000147403
Gm31871	predicted gene, 31871	102634239	1.97125	0.866205	25.9451	3.11977e-05	0.000150202
Bmi1	Bmi1 polycomb ring finger oncogene	12151	0.846728	6.15244	26.2568	3.15793e-05	0.000151832
Noxa1	NADPH oxidase activator 1	241275	4.5361	0.175053	25.905	3.16396e-05	0.00015207
Cenph	centromere protein H	26886	1.42818	1.84315	25.8802	3.17096e-05	0.000152245
Lrfn4	leucine rich repeat and fibronectin type III domain containing 4	225875	1.75594	0.515653	25.8791	3.17191e-05	0.000152245
Pdcd1lg2	programmed cell death 1 ligand 2	58205	0.816436	4.7301	25.8664	3.18831e-05	0.000152981
Gm36897	predicted gene, 36897	102640956	0.841357	3.4225	25.8498	3.19533e-05	0.000153213
Dixdc1	DIX domain containing 1	330938	2.93562	-0.476794	25.8222	3.21756e-05	0.000154122
Kif20b	kinesin family member 20B	240641	0.851665	4.87815	25.8791	3.23102e-05	0.000154662
Dclk1	doublecortin-like kinase 1	13175	3.72941	2.17046	25.9847	3.24074e-05	0.000155022
P3h2	prolyl 3-hydroxylase 2	210530	4.98436	-0.803658	27.3259	3.29739e-05	0.000157359
Dhrs3	dehydrogenase/reductase (SDR family) member 3	20148	0.800853	4.68929	25.6961	3.32125e-05	0.00015825
Mterf2	mitochondrial transcription termination factor 2	74238	0.628002	3.48087	25.6577	3.35359e-05	0.000159663
Plk4	polo like kinase 4	20873	0.703352	4.20883	25.6542	3.35651e-05	0.000159748
Dlg4	discs large MAGUK scaffold protein 4	13385	0.699076	5.01606	25.605	3.39845e-05	0.000161581
Fhit	fragile histidine triad gene	14198	1.27225	0.551096	25.5997	3.40297e-05	0.000161741
Celf5	CUGBP, Elav-like family member 5	319586	2.08038	1.19288	25.5944	3.40758e-05	0.000161906
Cfap54	cilia and flagella associated protein 54	380654	1.59174	0.366479	25.5608	3.43663e-05	0.000163062
Chic1	cysteine-rich hydrophobic domain 1	12212	0.913423	3.78695	25.464	3.52179e-05	0.000166771
Themis	thymocyte selection associated	210757	0.637037	7.85996	25.4834	3.52337e-05	0.00016679
8030451A03Rik	RIKEN cDNA 8030451A03 gene	100504061	3.36294	0.989161	25.4293	3.57792e-05	0.000169202
Lpxn	leupaxin	107321	0.631401	6.55838	25.4158	3.58109e-05	0.000169296
Fam83d	family with sequence similarity 83, member D	71878	1.3753	0.620065	25.3961	3.58286e-05	0.000169323
Morn1	MORN repeat containing 1	76866	1.06339	1.75186	25.3622	3.6138e-05	0.000170671
Ncapg	non-SMC condensin I complex, subunit G	54392	1.02543	4.26417	25.5057	3.64335e-05	0.000171803
Gstt3	glutathione S-transferase, theta 3	103140	1.08257	2.7207	25.3116	3.66056e-05	0.000172532
2007-09-01	NA	NA	0.8798	7.98255	25.7968	3.67351e-05	0.000173085
Fgf2	fibroblast growth factor 2	14173	3.31073	0.522202	25.2834	3.6869e-05	0.0001736
Ltbp4	latent transforming growth factor beta binding protein 4	108075	2.6804	0.117811	25.2811	3.68903e-05	0.000173643
Cir1	corepressor interacting with RBPJ, 1	66935	0.617344	5.75047	25.2339	3.73357e-05	0.000175681
Ly96	lymphocyte antigen 96	17087	1.01117	2.03634	25.2044	3.76173e-05	0.000176946
Arnt2	aryl hydrocarbon receptor nuclear translocator 2	11864	2.55348	5.23588	27.139	3.76632e-05	0.000177104
Hpn	hepsin	15451	2.62663	1.27139	25.0519	3.92139e-05	0.000184028
Tstd3	thiosulfate sulfurtransferase (rhodanese)-like domain containing 3	77032	0.771014	4.24145	25.0133	3.94972e-05	0.000185172
Casc4	NA	NA	0.997617	3.33713	24.9564	4.00758e-05	0.00018745
Abat	4-aminobutyrate aminotransferase	268860	2.07223	0.710008	24.953	4.01106e-05	0.00018755
Tmem30b	transmembrane protein 30B	238257	3.3567	-0.238145	24.8885	4.07797e-05	0.000190175
Gm16675	predicted gene, 16675	100503498	0.672147	2.9796	24.8775	4.08948e-05	0.000190586
A330093E20Rik	RIKEN cDNA A330093E20 gene	107003	4.56429	-0.881136	26.98	4.12634e-05	0.000192113
Arxes2	adipocyte-related X-chromosome expressed sequence 2	76976	1.16448	2.13763	24.8214	4.14877e-05	0.00019303
Cetn4	centrin 4	207175	2.46945	0.0475771	24.7919	4.1803e-05	0.000194369
Slc26a11	solute carrier family 26, member 11	268512	0.906583	5.97322	25.2031	4.20109e-05	0.000195143
Cacna2d4	calcium channel, voltage-dependent, alpha 2/delta subunit 4	319734	0.612859	4.26994	24.7496	4.22594e-05	0.000196169
Chd3os	NA	NA	0.979327	1.83711	24.7281	4.24943e-05	0.000197065
Cdc25c	cell division cycle 25C	12532	1.42535	1.48404	24.7087	4.27061e-05	0.000197982
Klrb1a	killer cell lectin-like receptor subfamily B member 1A	17057	3.86695	-0.428933	24.6798	4.30253e-05	0.000199331
LOC102632113	NA	NA	2.51133	-0.918327	24.6506	4.33501e-05	0.000200572
Tnfaip8	tumor necrosis factor, alpha-induced protein 8	106869	0.68903	7.2371	24.7849	4.34195e-05	0.000200828
Gm3642	predicted gene 3642	102634532	3.30986	-0.373709	24.6096	4.38105e-05	0.00020257
Cd38	CD38 antigen	12494	0.843153	4.27473	24.6046	4.38675e-05	0.000202701
Ctdspl	CTD (carboxy-terminal domain, RNA polymerase II, polypeptide A) small phosphatase-like	69274	1.27446	1.54308	24.5445	4.4553e-05	0.000205801
Gm40925	predicted gene, 40925	105245476	6.5544	1.29813	26.1543	4.45974e-05	0.000205939
Bace2	beta-site APP-cleaving enzyme 2	56175	3.42947	2.36629	25.0393	4.53701e-05	0.00020937
Trim59	tripartite motif-containing 59	66949	1.0164	6.81874	25.2473	4.54656e-05	0.000209742
Adamtsl4	ADAMTS-like 4	229595	0.877695	3.15357	24.4465	4.56966e-05	0.00021067
Cdk1	cyclin-dependent kinase 1	12534	0.952751	3.6615	24.4389	4.57867e-05	0.000211016
Cenpe	centromere protein E	229841	1.1405	5.12214	25.0326	4.66673e-05	0.000214584
Gadd45a	growth arrest and DNA-damage-inducible 45 alpha	13197	1.09496	2.54537	24.2605	4.79544e-05	0.000219431
Smarca5-ps	SWI/SNF related, matrix associated, actin depenent ragulator of chromatin, subfamily a, member 5, pseudogene	545700	0.585441	4.59477	24.1554	4.92837e-05	0.000224858
Prc1	protein regulator of cytokinesis 1	233406	0.77337	4.97656	24.0857	5.04685e-05	0.000229744
Cd160	CD160 antigen	54215	3.1465	3.52863	25.454	5.22035e-05	0.000237107
Kif13a	kinesin family member 13A	16553	0.709259	5.08164	23.8799	5.29885e-05	0.000240363
Gm31135	predicted gene, 31135	102633271	3.69	0.551678	23.8197	5.3805e-05	0.000243676
C030039L03Rik	NA	NA	1.0708	1.97741	23.794	5.41686e-05	0.000245125
Zswim4	zinc finger SWIM-type containing 4	212168	0.672601	4.83323	23.7934	5.4177e-05	0.000245125
Pcdhgc4	protocadherin gamma subfamily C, 4	93707	1.68976	0.244571	23.7829	5.43273e-05	0.000245726
Bcl6	B cell leukemia/lymphoma 6	12053	0.988067	6.60447	24.4281	5.46281e-05	0.000247007
Areg	amphiregulin	11839	4.69607	0.536479	23.854	5.4992e-05	0.000248494
Fam222a	family with sequence similarity 222, member A	433940	1.33101	2.07674	23.6904	5.56645e-05	0.000251452
Rgs9	regulator of G-protein signaling 9	19739	2.57298	3.11193	24.544	5.69914e-05	0.000256543
Rida	reactive intermediate imine deaminase A homolog	15473	0.865852	2.76283	23.5936	5.71022e-05	0.00025696
Lin9	lin-9 DREAM MuvB core complex component	72568	0.634884	4.34079	23.5899	5.71575e-05	0.000257127
Samd3	sterile alpha motif domain containing 3	268288	2.33787	2.35511	23.9062	5.85508e-05	0.000263059
Dusp18	dual specificity phosphatase 18	75219	1.87938	0.237457	23.491	5.86697e-05	0.000263426
Pdzrn3	PDZ domain containing RING finger 3	55983	2.27195	2.60903	23.8623	5.92076e-05	0.000265672
Stk17b	serine/threonine kinase 17b (apoptosis-inducing)	98267	0.69408	9.10329	23.4708	5.95382e-05	0.000266986
Gm36417	predicted gene, 36417	102640320	0.940371	3.86484	23.3314	6.14981e-05	0.00027525
Pcdhga4	protocadherin gamma subfamily A, 4	93712	2.34122	0.676314	23.2501	6.25377e-05	0.000279637
Arhgef9	CDC42 guanine nucleotide exchange factor (GEF) 9	236915	1.55917	1.00434	23.1265	6.46288e-05	0.000288257
Ttn	titin	22138	1.93412	6.80997	24.7896	6.50366e-05	0.000289893
Dio3os	deiodinase, iodothyronine type III, opposite strand	353504	4.78305	-0.209341	23.9182	6.5295e-05	0.000290861
Il27ra	interleukin 27 receptor, alpha	50931	0.607506	8.22395	23.0487	6.62974e-05	0.000295234
Ckap2	cytoskeleton associated protein 2	80986	1.07409	3.1486	22.9818	6.71741e-05	0.000298573
Gm11110	predicted gene 11110	100169874	0.698666	3.14709	22.958	6.76029e-05	0.000300384
Ndufa5	NADH:ubiquinone oxidoreductase subunit A5	68202	0.614527	4.16927	22.9539	6.76774e-05	0.000300547
Kif4	kinesin family member 4	16571	1.01136	3.80333	22.9775	6.7682e-05	0.000300547
Smc4	structural maintenance of chromosomes 4	70099	1.10966	8.95314	23.7383	6.81493e-05	0.000302431
3830406C13Rik	RIKEN cDNA 3830406C13 gene	218734	0.605417	5.21466	22.8994	6.86718e-05	0.000304463
Galr3	galanin receptor 3	14429	2.18937	0.165747	22.8728	6.9164e-05	0.000306453
Serpinb6a	serine (or cysteine) peptidase inhibitor, clade B, member 6a	20719	0.770426	5.05679	22.8778	6.93954e-05	0.000307382
Cxcr4	chemokine (C-X-C motif) receptor 4	12767	1.81601	6.49477	24.3781	7.15031e-05	0.000316222
Adcy9	adenylate cyclase 9	11515	0.990209	2.61911	22.6975	7.24974e-05	0.000319917
Prickle1	prickle planar cell polarity protein 1	106042	1.25351	3.0315	22.6863	7.28879e-05	0.00032144
Adamtsl3	ADAMTS-like 3	269959	3.14013	-0.597068	23.3575	7.52188e-05	0.000330651
Plscr4	phospholipid scramblase 4	235527	2.53097	2.30333	22.7769	7.52824e-05	0.00033076
Abhd4	abhydrolase domain containing 4	105501	0.710369	5.09914	22.3715	7.95323e-05	0.000348132
Cacna1a	calcium channel, voltage-dependent, P/Q type, alpha 1A subunit	12286	0.723754	3.2828	22.3495	7.96442e-05	0.000348514
Mir6999	microRNA 6999	102465604	2.39917	0.135297	22.3325	8.00128e-05	0.000350019
Atp6v1g3	ATPase, H+ transporting, lysosomal V1 subunit G3	338375	3.11274	-0.461978	22.3287	8.00939e-05	0.000350265
Nusap1	nucleolar and spindle associated protein 1	108907	1.12088	4.42701	22.6997	8.01366e-05	0.000350343
Gm6637	predicted gene 6637	625931	0.698199	4.10155	22.3163	8.03634e-05	0.000351226
Tnfsf4	tumor necrosis factor (ligand) superfamily, member 4	22164	1.95837	0.513647	22.3088	8.05274e-05	0.000351725
Depdc1a	DEP domain containing 1a	76131	1.29104	2.7791	22.3175	8.07051e-05	0.000352392
Ppil1	peptidylprolyl isomerase (cyclophilin)-like 1	68816	0.61498	4.83247	22.2532	8.17536e-05	0.00035686
Mtf2	metal response element binding transcription factor 2	17765	0.668165	6.34378	22.1829	8.58949e-05	0.000373437
Tnfsf10	tumor necrosis factor (ligand) superfamily, member 10	22035	0.744893	5.82317	22.2248	8.64805e-05	0.00037552
Rnf157	ring finger protein 157	217340	0.881752	4.6859	22.1407	8.66612e-05	0.000376189
Gm30507	predicted gene, 30507	102632432	3.03725	-0.112792	22.037	8.67163e-05	0.000376312
Gm34316	predicted gene, 34316	102637530	2.39149	-0.470981	22.0191	8.7141e-05	0.000378039
Rtl1	retrotransposon Gaglike 1	353326	4.54107	-0.907728	21.9989	8.7624e-05	0.000379668
Eif1ax	eukaryotic translation initiation factor 1A, X-linked	66235	0.631203	5.29243	21.9816	8.80397e-05	0.000381235
Ube2c	ubiquitin-conjugating enzyme E2C	68612	1.02135	3.84053	21.9979	8.96356e-05	0.000387448
Scrn3	secernin 3	74616	0.614505	3.62917	21.9158	8.9639e-05	0.000387448
Lockd	lncRNA downstream of Cdkn1b	381822	0.984807	2.38989	21.9023	8.99711e-05	0.000388645
B230217O12Rik	RIKEN cDNA B230217O12 gene	320879	1.14979	2.1956	21.8656	9.0881e-05	0.000392216
Akap6	A kinase (PRKA) anchor protein 6	238161	2.06867	0.763507	21.8608	9.09993e-05	0.000392606
Sh3rf2	SH3 domain containing ring finger 2	269016	2.80645	2.33332	22.4089	9.10593e-05	0.000392745
Cbx3	chromobox 3	12417	0.692556	7.44605	22.039	9.15922e-05	0.000394923
Rgs10	regulator of G-protein signalling 10	67865	0.899968	6.35844	22.319	9.16825e-05	0.000395071
Hells	helicase, lymphoid specific	15201	0.845185	5.04132	21.9857	9.31501e-05	0.000400296
Cebpa	CCAAT/enhancer binding protein (C/EBP), alpha	12606	1.12953	4.79279	22.2185	9.40779e-05	0.00040416
Dhfr	dihydrofolate reductase	13361	0.741708	3.478	21.7356	9.41852e-05	0.000404498
Chst11	carbohydrate sulfotransferase 11	58250	1.48729	4.09489	22.292	9.43757e-05	0.000405193
Ephb6	Eph receptor B6	13848	0.747257	5.07094	21.7305	9.4865e-05	0.00040717
Gpr155	G protein-coupled receptor 155	68526	0.622593	6.04422	21.683	9.59794e-05	0.000411703
Ifng	interferon gamma	15978	4.29585	4.80549	23.4953	9.6221e-05	0.000412488
Alox12	arachidonate 12-lipoxygenase	11684	4.07056	-0.686285	21.6128	9.74271e-05	0.000417379
Hmmr	hyaluronan mediated motility receptor (RHAMM)	15366	1.20965	3.92221	21.9172	9.8169e-05	0.000419993
2610035D17Rik	RIKEN cDNA 2610035D17 gene	72386	0.75259	3.79101	21.5781	9.83633e-05	0.00042065
Agrn	agrin	11603	0.639506	4.56949	21.5367	9.94937e-05	0.00042497
Rfc3	replication factor C (activator 1) 3	69263	0.630107	3.6222	21.5175	0.000100025	0.00042698
Gm39939	predicted gene, 39939	105244302	1.29878	1.24165	21.451	0.000101884	0.000434389
Zfp862-ps	zinc finger protein 862, pseudogene	58894	0.720825	4.44551	21.3737	0.00010409	0.000442596
Ccdc126	coiled-coil domain containing 126	57895	0.871046	3.61668	21.372	0.000104138	0.000442665
Arl15	ADP-ribosylation factor-like 15	218639	0.621406	4.18834	21.3635	0.000104385	0.000443567
Mphosph6	M phase phosphoprotein 6	68533	0.839823	4.85786	21.4661	0.000104953	0.000445461
Fignl1	fidgetin-like 1	60530	0.935708	3.58296	21.3406	0.00010505	0.000445738
Itgb3bp	integrin beta 3 binding protein (beta3-endonexin)	67733	0.857924	3.398	21.2646	0.000107293	0.000454571
Prrt2	proline-rich transmembrane protein 2	69017	0.84863	5.93437	21.6034	0.000107387	0.000454834
Tmod1	tropomodulin 1	21916	2.78561	1.36909	21.2613	0.000107851	0.000456277
Spo11	SPO11 initiator of meiotic double stranded breaks	26972	0.900453	3.06563	21.2345	0.000108193	0.000457114
Hhat	hedgehog acyltransferase	226861	1.01414	1.88498	21.2079	0.000108998	0.000459863
Kcnc2	potassium voltage gated channel, Shaw-related subfamily, member 2	268345	1.83495	2.10603	21.1493	0.000111155	0.000467289
Gm39866	predicted gene, 39866	105244218	3.8782	1.23542	21.1391	0.000111797	0.000469428
Tmem158	transmembrane protein 158	72309	1.62407	0.546932	21.0908	0.000112617	0.000472448
Bspry	B-box and SPRY domain containing	192120	1.0967	2.08215	21.0542	0.000113775	0.000476882
Kirrel3os	kirre like nephrin family adhesion molecule 3, opposite strand	442804	3.41737	4.13895	22.4049	0.000115985	0.000485281
Tmprss11e	transmembrane protease, serine 11e	243084	3.11765	1.49262	20.9208	0.000118603	0.000495646
Rab26	RAB26, member RAS oncogene family	328778	1.88422	0.650637	20.7195	0.000124982	0.000519628
Ralyl	RALY RNA binding protein-like	76897	4.6092	0.524315	20.6978	0.000125748	0.000522261
Aldh5a1	aldhehyde dehydrogenase family 5, subfamily A1	214579	0.769704	3.03104	20.6952	0.000125841	0.000522492
2010016I18Rik	RIKEN cDNA 2010016I18 gene	69206	1.08518	6.7642	21.462	0.000126012	0.000522895
Cmc2	COX assembly mitochondrial protein 2	66531	0.689543	3.10246	20.6733	0.00012662	0.000524958
Kansl1l	KAT8 regulatory NSL complex subunit 1-like	68691	0.757701	5.01276	20.7483	0.000126855	0.000525775
Rnf39	ring finger protein 39	386454	3.47333	-0.227301	20.5993	0.000129293	0.00053494
Arhgap40	Rho GTPase activating protein 40	545481	6.24426	-0.842265	24.6431	0.000130278	0.0005387
Pard6g	par-6 family cell polarity regulator gamma	93737	1.19237	2.62886	20.5362	0.000131623	0.000543096
Cul4b	cullin 4B	72584	0.694686	6.40201	20.7165	0.000131649	0.000543096
Gm14321	predicted gene 14321	100048985	0.905584	3.69363	20.5174	0.000132327	0.000545413
Cobll1	Cobl-like 1	319876	0.851049	5.14956	20.7026	0.000133351	0.000549152
Tacc2	transforming, acidic coiled-coil containing protein 2	57752	0.658767	3.9227	20.4641	0.00013434	0.000552744
Trip13	thyroid hormone receptor interactor 13	69716	0.88149	2.22537	20.4548	0.000134693	0.000553873
Ect2	ect2 oncogene	13605	0.813883	3.67443	20.4356	0.000135431	0.000556582
C330027C09Rik	NA	NA	1.00932	3.90247	20.5273	0.000136446	0.000560429
Ammecr1	Alport syndrome, mental retardation, midface hypoplasia and elliptocytosis chromosomal region gene 1	56068	0.619579	3.68905	20.3303	0.000139541	0.000572809
Dubr	Dppa2 upstream binding RNA	68190	0.92049	3.55567	20.32	0.00013995	0.000574273
2003-03-01	NA	NA	0.964695	3.11379	20.3193	0.000139979	0.000574273
4933404O12Rik	RIKEN cDNA 4933404O12 gene	66752	0.58896	2.96614	20.3123	0.00014026	0.000575257
Tmem263	transmembrane protein 263	103266	0.717626	4.33592	20.2559	0.000142529	0.000583715
Asf1b	anti-silencing function 1B histone chaperone	66929	0.698921	4.00722	20.2383	0.000143246	0.000586142
Acer2	alkaline ceramidase 2	230379	0.662541	2.90685	20.2187	0.000144047	0.000589077
Ryr2	ryanodine receptor 2, cardiac	20191	4.15879	-0.465566	21.6358	0.000147069	0.00060079
Camk4	calcium/calmodulin-dependent protein kinase IV	12326	0.71946	7.38753	20.3758	0.000148075	0.000604575
Capn3	calpain 3	12335	1.37107	2.46643	20.1295	0.000148358	0.000605479
Gm16894	predicted gene, 16894	100047133	1.61218	-0.139919	22.2334	0.000148743	0.000606528
E330021D16Rik	RIKEN cDNA E330021D16 gene	100502936	1.92739	1.57371	20.0994	0.000149043	0.000607573
Apol9a	apolipoprotein L 9a	223672	1.70721	1.06094	20.0256	0.000152224	0.000619645
Gprin3	GPRIN family member 3	243385	0.756729	7.24894	20.2693	0.000154445	0.000627782
Gm10548	ribosomal protein L29 pseudogene	633395	0.815648	2.27716	19.9479	0.000155653	0.00063233
Tnp2	transition protein 2	21959	2.6207	-0.483422	19.9469	0.000155699	0.000632334
Rap1gap	Rap1 GTPase-activating protein	110351	1.35571	1.49645	19.9053	0.000157573	0.000638844
Gm2663	predicted gene 2663	100040208	10.0624	4.69933	23.2021	0.000158021	0.000639924
Aspm	abnormal spindle microtubule assembly	12316	1.12467	4.42971	20.2574	0.000159319	0.000643889
Lsm3	LSM3 homolog, U6 small nuclear RNA and mRNA degradation associated	67678	0.593813	4.52586	19.8148	0.000161728	0.000652318
Lamb3	laminin, beta 3	16780	1.62047	1.38613	19.755	0.00016454	0.000662145
Sgol1	NA	NA	1.15922	2.71338	19.7376	0.000165369	0.000665105
Abracl	ABRA C-terminal like	73112	0.704648	6.04826	19.9024	0.000166204	0.000667892
Fgd6	FYVE, RhoGEF and PH domain containing 6	13998	1.27327	4.33688	20.1182	0.000168763	0.000677789
Abcb9	ATP-binding cassette, sub-family B (MDR/TAP), member 9	56325	0.783865	4.36676	19.6538	0.000170078	0.000682292
Kif2c	kinesin family member 2C	73804	1.09521	3.09825	19.6363	0.00017094	0.000685364
Gm20875	predicted gene, 20875	100041490	0.800335	6.49443	19.9648	0.000171025	0.000685509
Gm40091	predicted gene, 40091	105244494	1.78677	1.51097	19.5784	0.00017316	0.00069308
1810009J06Rik	RIKEN cDNA 1810009J06 gene	73626	9.70768	4.49422	22.7869	0.000173222	0.000693134
Dok2	docking protein 2	13449	0.611146	7.0994	19.6388	0.000173296	0.000693234
Lrp10	low-density lipoprotein receptor-related protein 10	65107	0.6535	8.3761	19.6734	0.000174279	0.000696771
Hmgb1	high mobility group box 1	15289	0.685345	8.33296	19.6031	0.000181011	0.00072205
Cd40lg	CD40 ligand	21947	0.688034	6.98822	19.5864	0.000182745	0.000728556
Cap2	CAP, adenylate cyclase-associated protein, 2 (yeast)	67252	1.3305	0.221483	19.3738	0.000183761	0.0007324
Ska2	spindle and kinetochore associated complex subunit 2	66140	0.62815	3.80638	19.3311	0.000186062	0.000740941
Top2a	topoisomerase (DNA) II alpha	21973	0.935961	7.33894	19.9013	0.000187488	0.000746202
Gm15411	predicted gene 15411	100039964	1.29103	1.68418	19.2793	0.000188894	0.000751584
Myo1d	myosin ID	338367	1.18366	1.62155	19.2093	0.0001928	0.000764972
Gm5795	predicted gene 5795	544990	2.70162	-0.365462	19.1944	0.00019364	0.00076787
Msrb3	methionine sulfoxide reductase B3	320183	1.99378	0.158192	19.1422	0.000196622	0.000778823
Cobl	cordon-bleu WH2 repeat	12808	4.12722	-0.419646	19.1159	0.000198144	0.00078353
Epb41l5	erythrocyte membrane protein band 4.1 like 5	226352	0.99375	1.92163	19.1042	0.000198826	0.000785788
Kif7	kinesin family member 7	16576	1.32848	1.97248	19.0927	0.000199496	0.000787996
Tubb4a	tubulin, beta 4A class IVA	22153	0.764873	2.66557	19.084	0.000200008	0.000789574
Gprasp2	G protein-coupled receptor associated sorting protein 2	245607	1.07993	3.46879	19.0724	0.000201182	0.000793322
Hmgb2	high mobility group box 2	97165	0.778095	8.09047	19.3613	0.000202855	0.000799698
Txlnb	taxilin beta	378431	0.821593	2.56751	18.8969	0.000211315	0.000830038
Il2	interleukin 2	16183	1.31019	1.57434	18.8661	0.000213247	0.00083646
Prss41	protease, serine 41	71003	2.48221	0.250723	18.8617	0.000213521	0.000837302
Pcdhgc5	protocadherin gamma subfamily C, 5	93708	2.4124	-0.678817	18.8536	0.000214034	0.000838799
Sgol2a	NA	NA	1.20336	3.16681	18.9346	0.000215845	0.00084501
Map6	microtubule-associated protein 6	17760	1.16635	4.02545	18.9843	0.000218715	0.000854821
Ino80dos	INO80 complex subunit D, opposite strand	100380944	0.91557	1.04241	18.77	0.000219384	0.000857147
Magee1	MAGE family member E1	107528	0.612875	3.60196	18.7601	0.000220027	0.000858761
Ccdc92	coiled-coil domain containing 92	215707	0.72249	4.19678	18.7463	0.000220928	0.000861801
Zik1	zinc finger protein interacting with K protein 1	22775	1.03363	2.22207	18.7309	0.000221933	0.000865016
Ncaph	non-SMC condensin I complex, subunit H	215387	0.810973	4.17143	18.7325	0.000222676	0.000867424
Cenpf	centromere protein F	108000	1.23495	4.82777	19.3368	0.000223086	0.00086854
Kif14	kinesin family member 14	381293	1.02523	3.50141	18.6811	0.000229124	0.000889839
Zfp667	zinc finger protein 667	384763	0.704278	2.64705	18.6196	0.000229375	0.000890327
Dleu2	deleted in lymphocytic leukemia, 2	668253	0.811054	3.21352	18.6153	0.00022967	0.000890983
Hectd2	HECT domain E3 ubiquitin protein ligase 2	226098	0.781803	4.55315	18.4833	0.000242355	0.000934797
Gm13498	heat shock protein 90 alpha (cytosolic), class B member 1 pseudogene	227885	0.637309	3.58015	18.4258	0.000242989	0.000936987
Lpin3	lipin 3	64899	1.80274	0.783489	18.3877	0.000245771	0.000946961
Glis3	GLIS family zinc finger 3	226075	1.21928	2.9962	18.3876	0.000245777	0.000946961
Arfgef3	ARFGEF family member 3	215821	1.368	0.676545	18.3091	0.00025161	0.000967853
Gna13	guanine nucleotide binding protein, alpha 13	14674	0.594749	8.51983	18.3428	0.000252011	0.000969131
Tpi1	triosephosphate isomerase 1	21991	0.665209	6.18742	18.4228	0.000253571	0.000974862
Cdc20	cell division cycle 20	107995	0.870187	3.62783	18.2808	0.000253749	0.000975284
1700066M21Rik	RIKEN cDNA 1700066M21 gene	73467	0.707205	3.87105	18.2613	0.000255235	0.000980728
Cysltr2	cysteinyl leukotriene receptor 2	70086	0.990141	4.23905	18.3848	0.000257006	0.000986996
Ddc	dopa decarboxylase	13195	2.21068	0.660347	18.2244	0.000258074	0.000990826
Gm21596	predicted gene, 21596	100862258	0.664706	6.88436	18.3873	0.000259474	0.000995121
Ankrd37	ankyrin repeat domain 37	654824	0.931137	1.51339	18.1908	0.000260685	0.000998592
Pde11a	phosphodiesterase 11A	241489	1.22238	3.41922	18.3621	0.000260733	0.000998592
2010111I01Rik	NA	NA	0.699687	5.2352	18.2444	0.000260826	0.000998676
Gm13237	predicted gene 13237	666390	0.778653	6.55528	18.4939	0.000261168	0.000999444
Abtb2	ankyrin repeat and BTB (POZ) domain containing 2	99382	0.63958	6.34134	18.2623	0.000263144	0.00100646
Cdc45	cell division cycle 45	12544	0.653431	3.15735	18.1583	0.000263242	0.00100656
Pon3	paraoxonase 3	269823	0.902558	2.48797	18.0798	0.000269529	0.00102977
Cerkl	ceramide kinase-like	228094	0.784859	2.97592	18.0758	0.000269857	0.00103074
Gm8493	predicted gene 8493	667171	0.769065	2.32377	18.0675	0.000270531	0.00103303
Xcl1	chemokine (C motif) ligand 1	16963	4.0204	2.88001	18.7663	0.000271096	0.00103464
Tmc6	transmembrane channel-like gene family 6	217353	0.635214	7.64308	18.1934	0.000272003	0.00103753
Med31	mediator complex subunit 31	67279	0.715523	2.04619	18.0199	0.000274432	0.00104567
Cisd3b	CDGSH iron sulfur domain 3B	100504524	0.902243	2.5297	17.9524	0.000280081	0.00106375
Ccna2	cyclin A2	12428	1.00155	4.93654	18.2967	0.000283534	0.00107571
Erf	Ets2 repressor factor	13875	0.600189	4.33767	17.8705	0.000287105	0.00108867
Gins2	GINS complex subunit 2 (Psf2 homolog)	272551	1.06192	1.77331	17.8638	0.000287688	0.00109029
1810006J02Rik	RIKEN cDNA 1810006J02 gene	69030	1.32161	1.12262	17.8345	0.00029025	0.00109912
5033430I15Rik	RIKEN cDNA 5033430I15 gene	76000	1.42414	0.908988	17.8254	0.000291048	0.00110155
Gm16702	predicted gene, 16702	100504601	1.12092	3.05795	17.7969	0.000293574	0.00110963
Orc1	origin recognition complex, subunit 1	18392	1.04452	1.54825	17.7657	0.000296368	0.00111869
Ccr8	chemokine (C-C motif) receptor 8	12776	1.10418	3.19892	17.7624	0.000297666	0.00112325
Gm39256	predicted gene, 39256	105243294	2.51975	-0.0412769	17.7505	0.000297735	0.00112325
Gramd1c	GRAM domain containing 1C	207798	0.70305	3.01193	17.7067	0.000301722	0.00113707
Rrm2	ribonucleotide reductase M2	20135	0.825295	5.26354	17.9367	0.000303194	0.00114171
Cox20	cytochrome c oxidase assembly protein 20	66359	0.713019	4.72893	17.7031	0.00030343	0.00114199
Gm31560	predicted gene, 31560	102633829	0.890386	3.79131	17.6597	0.000306814	0.0011538
Fasl	Fas ligand (TNF superfamily, member 6)	14103	1.223	3.78383	17.8796	0.000308755	0.00116017
Hmgb1-rs17	high mobility group box 1, related sequence 17	628431	0.677499	2.92894	17.629	0.000308933	0.00116031
Gm32702	predicted gene, 32702	102635336	3.13381	-0.589547	17.6288	0.000308957	0.00116031
LOC108167719	NA	NA	1.38141	1.89321	17.6096	0.000310769	0.00116502
Gm32819	predicted gene, 32819	102635498	1.56998	0.697553	17.5492	0.000316544	0.00118471
Tmem140	transmembrane protein 140	68487	0.782189	3.56007	17.4604	0.000325242	0.00121341
Gm4814	predicted gene 4814	100502942	1.55757	0.85097	17.4117	0.000330134	0.00122809
Gm7334	B-cell translocation gene 3 pseudogene	654432	0.649259	3.94105	17.4063	0.000330675	0.00122953
Bbs12	Bardet-Biedl syndrome 12 (human)	241950	0.711897	4.60792	17.4141	0.000330976	0.00122992
Slco2a1	solute carrier organic anion transporter family, member 2a1	24059	2.70725	0.989054	17.3209	0.000339561	0.00125852
Ttc39c	tetratricopeptide repeat domain 39C	72747	0.832939	4.96594	17.4703	0.000341285	0.00126457
Gm32276	predicted gene, 32276	102634773	0.893721	2.0539	17.2892	0.000342772	0.00126942
Depdc1b	DEP domain containing 1B	218581	1.1269	2.17929	17.2221	0.000349911	0.00129348
Ms4a6d	membrane-spanning 4-domains, subfamily A, member 6D	68774	0.770513	3.53389	17.2136	0.000350832	0.00129621
Prr36	proline rich 36	73072	1.42796	0.263301	17.2047	0.000351795	0.00129874
Dcun1d1	DCN1, defective in cullin neddylation 1, domain containing 1 (S. cerevisiae)	114893	0.651193	6.2488	17.3117	0.000356083	0.00131375
Adgrd1	adhesion G protein-coupled receptor D1	243277	1.08213	1.61216	17.1648	0.00035614	0.00131375
Jak3	Janus kinase 3	16453	0.603338	8.0361	17.2523	0.000356735	0.00131561
Sphkap	SPHK1 interactor, AKAP domain containing	77629	6.1333	0.224559	18.6453	0.000359117	0.00132197
Cep89	centrosomal protein 89	72140	0.613959	3.23751	17.0929	0.000364136	0.0013387
Ska1	spindle and kinetochore associated complex subunit 1	66468	1.12382	1.57467	17.0547	0.000368462	0.00135285
Esco2	establishment of sister chromatid cohesion N-acetyltransferase 2	71988	1.01234	2.94086	17.0215	0.000372862	0.00136532
Chek1	checkpoint kinase 1	12649	0.875957	2.4037	17.0065	0.000373987	0.00136886
B4galnt4	beta-1,4-N-acetyl-galactosaminyl transferase 4	330671	0.713842	5.00352	16.9603	0.000383659	0.0013981
Tnnt1	troponin T1, skeletal, slow	21955	1.61792	0.68824	16.8731	0.000389781	0.00141702
Npdc1	neural proliferation, differentiation and control 1	18146	1.28093	1.99011	16.8725	0.000389854	0.00141702
Gm38474	predicted gene, 38474	102635138	0.704665	2.4976	16.8688	0.000390311	0.00141832
Wbp5	NA	NA	0.802241	3.88596	16.8765	0.000390608	0.00141867
Oprm1	opioid receptor, mu 1	18390	2.72826	-0.559409	16.8066	0.000397929	0.00144303
Tpmt	thiopurine methyltransferase	22017	1.31626	0.751543	16.7769	0.00040162	0.00145417
Gm33641	predicted gene, 33641	102636630	2.27965	0.0529904	16.7591	0.000403858	0.00146115
Icam4	intercellular adhesion molecule 4, Landsteiner-Wiener blood group	78369	2.3261	-0.38761	16.7582	0.000403967	0.00146117
Ttk	Ttk protein kinase	22137	1.14082	2.36869	16.7565	0.00040418	0.00146127
Gem	GTP binding protein (gene overexpressed in skeletal muscle)	14579	1.83022	3.44486	17.1579	0.000404201	0.00146127
Gm42372	NA	NA	0.674007	4.65682	16.7216	0.000409775	0.00147764
Igsf9b	immunoglobulin superfamily, member 9B	235086	0.907573	4.77878	16.8314	0.000421851	0.00151886
1110038B12Rik	RIKEN cDNA 1110038B12 gene	68763	0.677789	3.01469	16.5058	0.000437142	0.00156752
Pcdhgb6	protocadherin gamma subfamily B, 6	93703	1.06319	2.02364	16.468	0.000442365	0.00158223
T2	brachyury 2	21331	1.9592	0.550953	16.4609	0.000443351	0.00158535
Elmod1	ELMO/CED-12 domain containing 1	270162	5.69304	-0.0328643	17.1645	0.000445384	0.00159101
Smim1	small integral membrane protein 1	68859	3.03863	-0.789707	16.4334	0.000447192	0.00159666
Cxcr3	chemokine (C-X-C motif) receptor 3	12766	1.46473	7.59331	17.336	0.000447713	0.00159812
Map7	microtubule-associated protein 7	17761	0.76054	3.18489	16.4008	0.000451806	0.00161029
Tnip3	TNFAIP3 interacting protein 3	414084	1.94851	0.703565	16.3983	0.000452164	0.00161116
Timm17b	translocase of inner mitochondrial membrane 17b	21855	0.590611	4.29574	16.3951	0.00045262	0.00161197
Slc4a5	solute carrier family 4, sodium bicarbonate cotransporter, member 5	232156	2.53757	-0.334855	16.357	0.000458079	0.00162771
Otx1	orthodenticle homeobox 1	18423	3.61088	0.00126497	16.3303	0.000463355	0.00164398
Slc5a9	solute carrier family 5 (sodium/glucose cotransporter), member 9	230612	1.87438	0.966575	16.3074	0.000466706	0.00165421
Mcm5	minichromosome maintenance complex component 5	17218	0.600182	5.92775	16.3411	0.000471827	0.00166984
9330179D12Rik	RIKEN cDNA 9330179D12 gene	77558	1.77533	-0.152376	16.2622	0.000471988	0.0016699
Apol9b	apolipoprotein L 9b	71898	1.70558	1.852	16.2538	0.000475105	0.00167864
Tmprss13	transmembrane protease, serine 13	214531	1.64521	3.11544	16.3804	0.000475146	0.00167864
Cdca3	cell division cycle associated 3	14793	0.808655	3.69363	16.2456	0.000475772	0.00168001
Bola3	bolA-like 3 (E. coli)	78653	0.586907	3.72458	16.2352	0.000476019	0.00168046
Adipoq	adiponectin, C1Q and collagen domain containing	11450	1.86159	-0.374631	16.1735	0.000485411	0.00171063
Nuf2	NUF2, NDC80 kinetochore complex component	66977	1.05741	3.47147	16.25	0.000491791	0.00173182
Gm36046	predicted gene, 36046	102639824	1.75617	-0.71091	16.5978	0.000492555	0.00173388
Exo1	exonuclease 1	26909	0.762705	2.1078	16.1261	0.000492744	0.00173388
Slc43a3	solute carrier family 43, member 3	58207	0.694993	3.56866	16.1115	0.000495038	0.00174021
2810417H13Rik	NA	NA	0.987555	5.16016	16.4256	0.000510725	0.00178868
Btg3	BTG anti-proliferation factor 3	12228	0.639273	4.45011	16.0059	0.000511928	0.00179134
2610524H06Rik	RIKEN cDNA 2610524H06 gene	330173	0.69229	3.0877	16.0055	0.000511993	0.00179134
Gm5595	NA	NA	0.880432	2.82562	15.9894	0.000514621	0.00179875
Kif22	kinesin family member 22	110033	0.778669	4.18574	15.9889	0.000517637	0.00180885
Aurka	aurora kinase A	20878	0.739768	3.10155	15.9685	0.000518045	0.00180925
Ccdc34	coiled-coil domain containing 34	68201	0.809142	3.17545	15.9582	0.000519746	0.00181397
Cdca5	cell division cycle associated 5	67849	0.836902	2.50521	15.9205	0.000526033	0.00183447
Ocln	occludin	18260	3.30496	-0.266305	15.9202	0.000526086	0.00183447
Bnipl	BCL2/adenovirus E1B 19kD interacting protein like	171388	2.76523	-0.900535	15.8022	0.000546285	0.00189862
Chrm3	cholinergic receptor, muscarinic 3, cardiac	12671	1.24957	0.912303	15.7835	0.000549573	0.00190864
Rbm11	RNA binding motif protein 11	224344	1.91922	0.578823	15.7386	0.000557525	0.0019334
Gm41958	predicted gene, 41958	105246714	1.20866	1.23516	15.715	0.000561754	0.00194568
Ckap2l	cytoskeleton associated protein 2-like	70466	1.05876	3.81587	15.8869	0.000565259	0.00195686
Rfc4	replication factor C (activator 1) 4	106344	0.611387	3.22393	15.6504	0.000573523	0.00198255
Fam110c	family with sequence similarity 110, member C	104943	3.42152	-0.278392	16.0029	0.000584467	0.00201446
Etv5	ets variant 5	104156	0.597906	3.51862	15.5521	0.000591957	0.00203879
Nhsl1	NHS-like 1	215819	1.12559	2.39537	15.5425	0.000593957	0.00204507
Mex3b	mex3 RNA binding family member B	108797	0.599086	3.98741	15.5233	0.000597468	0.00205626
Myo7a	myosin VIIA	17921	0.826611	2.88255	15.5214	0.000597836	0.00205703
Osbpl6	oxysterol binding protein-like 6	99031	2.45187	-0.335833	15.3427	0.00063338	0.00216242
Dtl	denticleless E3 ubiquitin protein ligase	76843	0.833511	3.73835	15.358	0.000633521	0.00216242
Map9	microtubule-associated protein 9	213582	0.928254	1.59762	15.305	0.00064117	0.00218748
Gm33539	predicted gene, 33539	102636484	2.65947	-0.414357	15.7002	0.000641668	0.00218865
Tdgf1	teratocarcinoma-derived growth factor 1	21667	1.36999	0.787489	15.2951	0.000643238	0.00219294
Il10	interleukin 10	16153	4.64453	3.77665	16.2241	0.000648087	0.00220787
Hs6st3	heparan sulfate 6-O-sulfotransferase 3	50787	4.07772	1.34975	15.3114	0.000662235	0.0022501
Stmn1	stathmin 1	16765	0.702531	5.55215	15.3627	0.000666547	0.00226262
Pdzk1	PDZ domain containing 1	59020	3.51608	-0.670093	15.1641	0.00067121	0.00227572
D430020J02Rik	RIKEN cDNA D430020J02 gene	319545	1.11561	2.30182	15.1559	0.000673014	0.00228124
Pole	polymerase (DNA directed), epsilon	18973	0.647204	4.74197	15.1342	0.000680225	0.00230292
Atp2b4	ATPase, Ca++ transporting, plasma membrane 4	381290	0.698198	7.63797	15.3001	0.000692543	0.00234181
Prr11	proline rich 11	270906	0.905073	3.64717	15.0946	0.000700582	0.00236559
Pcdhgc3	protocadherin gamma subfamily C, 3	93706	0.844162	3.33763	15.021	0.000703298	0.0023725
Podnl1	podocan-like 1	244550	1.20074	6.26785	15.606	0.000708793	0.00238875
Ncapg2	non-SMC condensin II complex, subunit G2	76044	0.726204	4.86978	15.0971	0.000711525	0.00239681
Ccdc38	coiled-coil domain containing 38	237465	0.739377	2.29819	14.9256	0.000725606	0.00244192
Dync2li1	dynein cytoplasmic 2 light intermediate chain 1	213575	1.42517	0.911953	14.8481	0.000744314	0.00249896
Rad51	RAD51 recombinase	19361	0.811048	3.15662	14.8473	0.000744503	0.00249896
Pcyox1l	prenylcysteine oxidase 1 like	240334	0.593658	3.363	14.8136	0.000752799	0.00252381
2010107G23Rik	NA	NA	1.41117	1.89726	14.8057	0.000754766	0.0025298
Mypop	Myb-related transcription factor, partner of profilin	232934	0.994313	1.63408	14.7935	0.000757786	0.00253872
Lox	lysyl oxidase	16948	4.98713	2.06748	15.8463	0.000771532	0.0025811
Lpcat4	lysophosphatidylcholine acyltransferase 4	99010	0.637476	6.0211	14.821	0.000780607	0.00260837
Bard1	BRCA1 associated RING domain 1	12021	0.618923	3.78008	14.6617	0.00079145	0.00263983
Col1a1	collagen, type I, alpha 1	12842	1.36895	0.735229	14.6568	0.000792735	0.00264264
Lrrcc1	leucine rich repeat and coiled-coil domain containing 1	71710	0.6606	5.70012	14.7307	0.000810318	0.00269045
Gm3704	predicted gene 3704	100042166	1.20885	1.00546	14.5895	0.000810588	0.00269072
Siah3	siah E3 ubiquitin protein ligase family member 3	380918	1.20217	0.60834	14.5391	0.000824248	0.00273285
Rragd	Ras-related GTP binding D	52187	1.16071	2.00709	14.5162	0.000830531	0.00275239
Tnf	tumor necrosis factor	21926	0.593367	4.8709	14.4667	0.000846454	0.0027999
Ociad2	OCIA domain containing 2	433904	2.49151	0.192342	14.4294	0.00085482	0.00282559
Stxbp1	syntaxin binding protein 1	20910	0.740161	3.56531	14.4239	0.000856377	0.00282941
Hist1h2ag	NA	NA	0.821502	3.84449	14.3949	0.000878752	0.00289521
Zfp551	zinc fingr protein 551	619331	0.628302	3.2652	14.3077	0.000890194	0.00292744
Zcchc18	zinc finger, CCHC domain containing 18	66995	0.893053	3.86828	14.3655	0.000892745	0.00293446
Gm32679	predicted gene, 32679	102635306	1.43384	0.554305	14.2571	0.000905356	0.00297107
Eva1b	eva-1 homolog B (C. elegans)	230752	0.665889	3.43902	14.2438	0.000909408	0.00298299
Plod2	procollagen lysine, 2-oxoglutarate 5-dioxygenase 2	26432	0.97056	2.86883	14.231	0.000913312	0.00299231
Gm8279	predicted gene 8279	666765	2.74759	-0.860095	14.2171	0.000917557	0.00300483
Itm2a	integral membrane protein 2A	16431	0.705003	4.14519	14.1718	0.000933918	0.00305557
Ndnf	neuron-derived neurotrophic factor	68169	1.40597	2.36569	14.1773	0.000934203	0.0030558
Ildr1	immunoglobulin-like domain containing receptor 1	106347	1.21385	3.42434	14.1452	0.000951091	0.00310385
Farp2	FERM, RhoGEF and pleckstrin domain protein 2	227377	0.692454	1.92736	14.0833	0.000959677	0.00312825
Psip1	PC4 and SFRS1 interacting protein 1	101739	0.616256	7.69388	14.2341	0.000960947	0.00313023
Gm26637	predicted gene, 26637	105246320	0.70051	2.45752	14.0607	0.000967005	0.00314873
Fam8a1	family with sequence similarity 8, member A1	97863	0.773414	5.70036	14.2677	0.000977253	0.00317768
Smox	spermine oxidase	228608	0.871831	4.0271	14.0851	0.00098455	0.00319666
LOC108169001	NA	NA	0.716651	1.81361	13.9788	0.000994035	0.00322318
Gm31814	predicted gene, 31814	102634162	2.20587	1.3248	13.9749	0.00099777	0.00323302
Marveld2	MARVEL (membrane-associating) domain containing 2	218518	0.698124	3.69517	13.9035	0.00101961	0.00329395
Kdm4d	lysine (K)-specific demethylase 4D	244694	2.75133	0.93226	13.8936	0.00102642	0.0033152
Zfp41	zinc finger protein 41	22701	0.761184	4.1842	13.8582	0.00104003	0.00335456
Nr4a2	nuclear receptor subfamily 4, group A, member 2	18227	3.71226	3.20985	14.5284	0.00104694	0.00337453
Popdc2	popeye domain containing 2	64082	1.13751	2.26229	13.7971	0.00105698	0.00340225
Cdkl2	cyclin-dependent kinase-like 2 (CDC2-related kinase)	53886	0.831134	1.56404	13.7693	0.00106701	0.00343218
Aim1l	NA	NA	1.40466	3.25273	13.9739	0.0010694	0.00343752
Tspan6	tetraspanin 6	56496	1.50239	0.690755	13.7411	0.00107727	0.00345886
LOC102639700	NA	NA	0.837598	3.08449	13.7394	0.00107789	0.00346008
Prdm16	PR domain containing 16	70673	0.771291	1.95086	13.7285	0.00108188	0.0034721
Capg	capping protein (actin filament), gelsolin-like	12332	0.60501	6.31683	13.8169	0.00109206	0.00350236
Scn11a	sodium channel, voltage-gated, type XI, alpha	24046	2.45362	1.0248	13.7055	0.00109297	0.0035045
Kcnip2	Kv channel-interacting protein 2	80906	0.811037	2.16143	13.6826	0.00109888	0.00352107
Polq	polymerase (DNA directed), theta	77782	0.591824	3.61663	13.6558	0.00110896	0.00354851
Caps2	calcyphosphine 2	353025	2.22624	-0.211249	13.9752	0.00111055	0.00355282
Gm38524	predicted gene, 38524	102640169	0.9301	3.63346	13.6475	0.00111858	0.00357605
Dlg2	discs large MAGUK scaffold protein 2	23859	2.87586	3.59186	14.2059	0.00113393	0.00362022
Adamts20	a disintegrin-like and metallopeptidase (reprolysin type) with thrombospondin type 1 motif, 20	223838	1.51642	-0.153303	13.5838	0.00113649	0.00362675
Peak1os	pseudopodium-enriched atypical kinase 1, opposite strand	102633516	1.56059	0.147575	13.5121	0.00116468	0.00370581
Aebp1	AE binding protein 1	11568	2.94592	-0.564409	13.4912	0.00117301	0.00372812
Spdl1	spindle apparatus coiled-coil protein 1	70385	0.692568	2.58388	13.4816	0.00117688	0.00373791
LOC102635879	NA	NA	0.977043	1.7901	13.4685	0.00118218	0.00375389
Ap3s1	adaptor-related protein complex 3, sigma 1 subunit	11777	0.710589	5.08831	13.589	0.00118751	0.00376827
Amotl2	angiomotin-like 2	56332	2.18658	-0.543877	13.4514	0.00118911	0.00377251
Efnb2	ephrin B2	13642	1.34952	3.54076	13.5231	0.00120906	0.00382979
Crem	cAMP responsive element modulator	12916	0.739939	3.41919	13.3933	0.00121302	0.00384061
Gm5523	glyceraldehyde-3-phosphate dehydrogenase pseudogene	433273	0.664269	3.7173	13.3555	0.00122888	0.00388297
Zfp949	zinc finger protein 949	71640	0.726574	4.87498	13.4465	0.00123232	0.00389122
Lamb1	laminin B1	16777	3.07994	-1.08214	13.2926	0.00125572	0.00395803
Gm684	NA	NA	3.49096	-0.541822	13.2575	0.00127098	0.00400347
Gm36677	predicted gene, 36677	102640663	0.82261	2.3487	13.2429	0.00127742	0.00402106
Etaa1os	Ewing tumor-associated antigen 1, opposite strand	102633673	1.43432	0.241713	13.2052	0.00129411	0.00406821
1700040L02Rik	NA	NA	1.07574	0.847587	13.2052	0.00129413	0.00406821
Nap1l3	nucleosome assembly protein 1-like 3	54561	1.78783	0.828561	13.2041	0.00129461	0.00406882
LOC102634683	NA	NA	0.663321	2.89159	13.1976	0.00129751	0.00407701
Acta2	actin alpha 2, smooth muscle, aorta	11475	2.14353	0.58289	13.1655	0.00131197	0.00411387
Parpbp	PARP1 binding protein	75317	1.08225	2.5255	13.1718	0.00131222	0.00411387
Gm32309	predicted gene, 32309	102634811	4.48058	-0.516198	13.174	0.00131605	0.00412334
Slit3	slit guidance ligand 3	20564	2.94745	0.13445	13.1051	0.00133965	0.0041917
Ptprk	protein tyrosine phosphatase, receptor type, K	19272	1.18324	0.51931	13.081	0.00135091	0.00422508
Gm38888	predicted gene, 38888	105242758	2.00243	-0.638642	13.0738	0.00135425	0.00423364
Fam174b	family with sequence similarity 174, member B	100038347	1.09895	1.30869	13.0451	0.00136779	0.00427313
Cuedc1	CUE domain containing 1	103841	0.728904	2.56315	13.0084	0.00138532	0.00432216
Slc39a8	solute carrier family 39 (metal ion transporter), member 8	67547	0.671385	2.36897	13.0052	0.00138688	0.00432511
Chpf	chondroitin polymerizing factor	74241	0.62753	4.48663	12.989	0.00139706	0.00434919
Tlcd1	TLC domain containing 1	68385	1.02994	1.05471	12.9822	0.00139801	0.00435117
Mcoln3	mucolipin 3	171166	0.801287	2.79592	12.9413	0.00141799	0.00440754
Gm41037	predicted gene, 41037	105245606	2.61575	-0.687441	12.9391	0.00141908	0.00440898
Hist1h2ah	NA	NA	0.827916	3.53	12.9457	0.00142647	0.00442932
Aldh7a1	aldehyde dehydrogenase family 7, member A1	110695	0.689679	2.99339	12.924	0.00142657	0.00442932
Plppr2	phospholipid phosphatase related 2	235044	1.05929	1.24581	12.9125	0.00143232	0.00444231
Cdca2	cell division cycle associated 2	108912	0.708752	3.70701	12.8884	0.00144437	0.00447573
Vmn2r96	vomeronasal 2, receptor 96	433070	1.35553	3.47996	12.9746	0.00146671	0.004538
Fam221a	family with sequence similarity 221, member A	231946	1.06043	1.18175	12.7858	0.00149702	0.00462165
Gnpda2	glucosamine-6-phosphate deaminase 2	67980	0.593456	4.78396	12.7841	0.00150218	0.00463656
Rpgrip1l	Rpgrip1-like	244585	0.622507	2.76062	12.7714	0.00150458	0.00464193
Akr1b8	aldo-keto reductase family 1, member B8	14187	1.62682	0.582129	12.7674	0.00150667	0.00464571
Ndufa12	NADH:ubiquinone oxidoreductase subunit A12	66414	0.596909	4.79496	12.6212	0.00159249	0.00488012
Mlkl	mixed lineage kinase domain-like	74568	1.22793	1.42137	12.6085	0.00159304	0.00488073
Ska3	spindle and kinetochore associated complex subunit 3	219114	0.828136	2.32559	12.5911	0.00160281	0.00490642
Oip5	Opa interacting protein 5	70645	1.10904	1.09448	12.5742	0.00161235	0.00493242
Capsl	calcyphosine-like	75568	1.47767	0.658782	12.5661	0.00161693	0.00494429
Gpx7	glutathione peroxidase 7	67305	1.83883	-0.100067	12.5305	0.00163732	0.00499978
Mstn	myostatin	17700	3.80348	-0.586328	12.5243	0.00164091	0.00500675
Pcdhgb2	protocadherin gamma subfamily B, 2	93700	1.69801	0.432306	12.4843	0.00166423	0.00506807
Ccdc109b	NA	NA	0.586046	2.97109	12.4601	0.00167851	0.00510603
Gldc	glycine decarboxylase	104174	5.30313	0.859954	12.8899	0.00168615	0.00512708
Tbc1d7	TBC1 domain family, member 7	67046	0.585522	2.50877	12.4085	0.00170939	0.00519327
Gm7931	predicted pseudogene 7931	100503799	0.62887	5.70449	12.4901	0.00173433	0.0052645
Mylk2	myosin, light polypeptide kinase 2, skeletal muscle	228785	3.36574	-0.661561	12.9081	0.00177119	0.00536486
Rpa2	replication protein A2	19891	0.602407	5.13086	12.3543	0.00177395	0.00537205
Gm5946	predicted gene 5946	546387	1.38089	2.7261	12.4162	0.00178753	0.00540972
Ptrh1	peptidyl-tRNA hydrolase 1 homolog	329384	1.13969	2.97955	12.3224	0.00179447	0.00542839
Birc5	baculoviral IAP repeat-containing 5	11799	0.793155	4.03933	12.3181	0.00181063	0.00547024
Mki67	antigen identified by monoclonal antibody Ki 67	17345	0.830855	8.38281	12.5429	0.00181188	0.00547168
Gm30957	predicted gene, 30957	102633034	1.08327	1.09023	12.2358	0.00181743	0.00548726
Gm30892	predicted gene, 30892	102632946	1.11853	0.625409	12.2121	0.00183281	0.0055219
Olr1	oxidized low density lipoprotein (lectin-like) receptor 1	108078	3.78963	-0.375886	12.2057	0.00184389	0.00555289
Apitd1	NA	NA	0.838102	1.02882	12.1482	0.00187499	0.00563936
Cit	citron	12704	0.844152	4.26342	12.2593	0.00188127	0.00565582
2210417A02Rik	RIKEN cDNA 2210417A02 gene	70138	1.45993	0.070854	12.1186	0.00189494	0.00569086
Neil2	nei like 2 (E. coli)	382913	0.737607	2.62814	12.1068	0.00190291	0.00571237
Adra2a	adrenergic receptor, alpha 2a	11551	4.35925	-0.0229716	12.2197	0.00190575	0.00571847
Melk	maternal embryonic leucine zipper kinase	17279	0.669137	2.92784	12.0759	0.00192401	0.00576591
Gm14167	predicted gene 14167	102633071	1.69518	-0.286712	12.0329	0.00195386	0.00584792
Itgb1	integrin beta 1 (fibronectin receptor beta)	16412	0.680017	10.7463	12.0976	0.00198484	0.00593183
Fbxo41	F-box protein 41	330369	1.53045	0.681333	11.943	0.00201784	0.00602025
Isoc2b	isochorismatase domain containing 2b	67441	0.620692	2.93603	11.9317	0.00202605	0.00604221
LOC108167886	NA	NA	1.13492	0.0886691	11.9281	0.00202868	0.00604749
1190002N15Rik	NA	NA	0.593513	5.33202	11.975	0.00204432	0.00609027
Magi1	membrane associated guanylate kinase, WW and PDZ domain containing 1	14924	1.89435	-0.386762	11.9008	0.00204869	0.0061007
Cenpk	centromere protein K	60411	1.16328	1.23525	11.8511	0.00208567	0.00620166
Trpv4	transient receptor potential cation channel, subfamily V, member 4	63873	1.50094	-0.314794	11.834	0.00209856	0.00623474
Tmem26	transmembrane protein 26	327766	2.34659	0.916277	11.8016	0.00215681	0.00638363
Gm40372	predicted gene, 40372	105244836	3.29409	-0.788293	11.9905	0.00216781	0.00640679
Gm8203	H2A histone family, member Z pseudogene	666634	0.69055	6.50295	11.9227	0.00217607	0.00642581
Phtf2	putative homeodomain transcription factor 2	68770	0.586131	5.16453	11.7066	0.00223798	0.0065921
AI847159	expressed sequence AI847159	100048701	1.10912	2.06529	11.5892	0.00229285	0.00673264
Dctd	dCMP deaminase	320685	0.595544	2.01677	11.5817	0.00229912	0.00674686
Slc27a6	solute carrier family 27 (fatty acid transporter), member 6	225579	2.02658	0.528851	11.8518	0.00231111	0.00677906
Pdzd7	PDZ domain containing 7	100503041	2.19646	-0.635035	11.5417	0.00233278	0.00683247
Nek2	NIMA (never in mitosis gene a)-related expressed kinase 2	18005	1.03415	3.19031	11.6198	0.0023387	0.00684594
Cntln	centlein, centrosomal protein	338349	0.626043	4.3094	11.5376	0.0023421	0.00685305
Gm17202	predicted gene 17202	102636836	1.98509	-0.601734	11.5299	0.00234282	0.00685372
Il12rb1	interleukin 12 receptor, beta 1	16161	0.63402	5.61033	11.6289	0.00234799	0.00686318
Map1a	microtubule-associated protein 1 A	17754	1.32493	0.819979	11.5134	0.00235692	0.00688215
Pcgf2	polycomb group ring finger 2	22658	0.644936	3.82451	11.4911	0.00237623	0.00693279
Hmgn5	high-mobility group nucleosome binding domain 5	50887	0.814853	5.23166	11.6897	0.00239711	0.00698649
Rai14	retinoic acid induced 14	75646	1.24758	1.90073	11.429	0.0024306	0.00707244
Magi2	membrane associated guanylate kinase, WW and PDZ domain containing 2	50791	0.931502	1.24761	11.3992	0.00245727	0.00714119
C430002N11Rik	RIKEN cDNA C430002N11 gene	319707	1.43923	0.226392	11.3812	0.00247346	0.00718085
Usp27x	ubiquitin specific peptidase 27, X chromosome	54651	0.87167	1.0987	11.3687	0.00248482	0.00720731
C230024C17Rik	RIKEN cDNA C230024C17 gene	329271	3.07973	-0.618977	11.3395	0.00251152	0.00727641
Hist1h2ap	NA	NA	0.728413	4.31988	11.4014	0.00252217	0.00730556
Car5b	carbonic anhydrase 5b, mitochondrial	56078	1.2582	4.14809	11.5518	0.00252262	0.00730556
Kif18b	kinesin family member 18B	70218	0.950336	3.26289	11.3775	0.00253387	0.00733513
9530036M11Rik	RIKEN cDNA 9530036M11 gene	78616	0.975992	2.5207	11.2969	0.00255564	0.00739513
Brca2	breast cancer 2, early onset	12190	0.613323	3.81596	11.2598	0.00258599	0.0074753
Chchd10	coiled-coil-helix-coiled-coil-helix domain containing 10	103172	0.921115	2.00306	11.252	0.00259344	0.00749222
Lamc1	laminin, gamma 1	226519	0.700966	5.03589	11.352	0.00259815	0.0075043
Srgap1	SLIT-ROBO Rho GTPase activating protein 1	117600	1.78678	-0.389974	11.2433	0.00260166	0.00750983
Cilp2	cartilage intermediate layer protein 2	68709	3.82987	1.78923	11.3493	0.00264001	0.00761119
Sox5	SRY (sex determining region Y)-box 5	20678	2.01116	-0.440352	11.1924	0.00265083	0.0076372
Vsig10l	V-set and immunoglobulin domain containing 10 like	75690	0.656321	2.27513	11.1921	0.0026512	0.0076372
Gm16386	zinc finger protein 946 pseudogene	100042679	1.14194	1.74348	11.1646	0.0026781	0.0077084
Pipox	pipecolic acid oxidase	19193	2.61446	1.3167	11.2388	0.00268395	0.0077221
Xdh	xanthine dehydrogenase	22436	0.785611	6.58536	11.3795	0.00270363	0.00777079
Mtfr2	mitochondrial fission regulator 2	71804	1.02095	1.43899	11.1107	0.00273191	0.00784411
LOC108168828	NA	NA	1.67022	-0.399115	11.0792	0.00276386	0.00792136
Crtam	cytotoxic and regulatory T cell molecule	54698	0.97645	2.36789	11.061	0.00278297	0.00797287
Magee2	MAGE family member E2	272790	2.32293	0.398746	11.044	0.00280499	0.00801971
Chmp4c	charged multivesicular body protein 4C	66371	2.10255	0.316654	11.0115	0.00283396	0.00808942
Gm3159	predicted gene 3159	100041139	1.64238	-0.652319	11.0028	0.00284305	0.00811045
Gpr19	G protein-coupled receptor 19	14760	0.587423	2.85716	10.9894	0.00285725	0.00814601
Cenpu	centromere protein U	71876	0.661717	1.94579	10.9669	0.00288115	0.00820589
Ric3	RIC3 acetylcholine receptor chaperone	320360	2.03971	-0.0391135	10.9308	0.00292002	0.00830654
BC023105	cDNA sequence BC023105	667597	1.67838	2.09745	11.0238	0.00292262	0.00831224
Eomes	eomesodermin	13813	1.47294	4.7638	11.3568	0.00292628	0.0083203
Slc25a14	solute carrier family 25 (mitochondrial carrier, brain), member 14	20523	0.599942	2.71514	10.9242	0.00292722	0.0083203
Boc	biregional cell adhesion molecule-related/down-regulated by oncogenes (Cdon) binding protein	117606	2.98294	0.176789	11.1354	0.00293252	0.00833368
Hist1h2ao	NA	NA	0.718225	4.31043	10.9711	0.00295087	0.00837572
Wipf3	WAS/WASL interacting protein family, member 3	330319	2.87392	2.54529	10.878	0.00312707	0.00882088
Gm40010	predicted gene, 40010	105244391	1.16677	0.589123	10.7207	0.00315784	0.00889525
Ctla2b	cytotoxic T lymphocyte-associated protein 2 beta	13025	1.1806	2.14543	10.7053	0.00317612	0.00893425
A430072P03Rik	RIKEN cDNA A430072P03 gene	414110	1.53633	0.0620176	10.6117	0.00328941	0.00921258
Pde2a	phosphodiesterase 2A, cGMP-stimulated	207728	0.678398	7.51223	10.7778	0.00332235	0.00929375
Bub1	BUB1, mitotic checkpoint serine/threonine kinase	12235	0.80094	3.46844	10.6108	0.00333657	0.00932614
Tpx2	TPX2, microtubule-associated	72119	0.78808	4.75906	10.7178	0.00334011	0.00933236
Cep55	centrosomal protein 55	74107	0.849413	3.30407	10.6086	0.0033416	0.00933467
Dpysl3	dihydropyrimidinase-like 3	22240	3.36078	3.39434	10.7404	0.00334689	0.00934759
Mastl	microtubule associated serine/threonine kinase-like	67121	0.846691	2.09507	10.5167	0.00340904	0.00950278
Gm14005	NA	NA	0.64327	2.30885	10.5134	0.00341335	0.00950756
Gm38794	predicted gene, 38794	105242635	1.94954	-0.759943	10.4545	0.00349004	0.00970248
BE692007	expressed sequence BE692007	100504727	0.850365	6.03093	10.7006	0.00350765	0.00973784
Zfp820	zinc finger protein 820	75424	1.15986	0.472022	10.4075	0.0035525	0.00985169
Acsf3	acyl-CoA synthetase family member 3	257633	0.662493	3.89599	10.4018	0.00356592	0.00988699
Hist1h2ac	NA	NA	0.769554	3.64251	10.3512	0.00368062	0.010183
Thrb	thyroid hormone receptor beta	21834	1.03784	2.04938	10.3002	0.00369989	0.0102283
Kcnb1	potassium voltage gated channel, Shab-related subfamily, member 1	16500	1.21026	0.0393111	10.2437	0.00378019	0.0104238
Jdp2	Jun dimerization protein 2	81703	1.05651	2.67309	10.2239	0.00382043	0.0105203
Lgi2	leucine-rich repeat LGI family, member 2	246316	4.29087	-0.472158	10.7547	0.0038568	0.0105998
Fam72a	family with sequence similarity 72, member A	108900	0.907041	0.808325	10.188	0.00386108	0.0106095
D830031N03Rik	RIKEN cDNA D830031N03 gene	442834	0.731605	2.2552	10.1592	0.00390372	0.0107121
Hist1h2ak	NA	NA	0.943036	2.13237	10.1486	0.00391958	0.0107494
Micu3	mitochondrial calcium uptake family, member 3	78506	0.659549	3.51319	10.1326	0.00394352	0.0108087
Sp3os	trans-acting transcription factor 3, opposite strand	100503849	0.673953	1.86455	10.1183	0.00396521	0.0108622
Gm26520	predicted gene, 26520	105244630	0.878172	1.74964	10.1021	0.00398985	0.0109187
Gm527	predicted gene 527	217648	0.696815	1.90859	10.0999	0.0039931	0.0109234
Gm4956	predicted gene 4956	241041	1.2274	3.00384	10.1837	0.00406224	0.0110937
Filip1	filamin A interacting protein 1	70598	1.37655	-0.0187459	10.0373	0.0040899	0.0111666
Rad51ap1	RAD51 associated protein 1	19362	0.708255	2.27948	10.0089	0.00413468	0.0112691
Echdc2	enoyl Coenzyme A hydratase domain containing 2	52430	1.19555	0.857895	9.99361	0.004159	0.0113224
Mdk	midkine	17242	0.803957	2.11196	9.98666	0.00417012	0.0113505
Reep1	receptor accessory protein 1	52250	3.33102	1.63731	10.1597	0.00417878	0.0113697
Gpr179	G protein-coupled receptor 179	217143	1.1545	0.600021	9.96795	0.00420017	0.0114169
Gfra4	glial cell line derived neurotrophic factor family receptor alpha 4	14588	5.94794	0.977644	10.3797	0.00422583	0.0114756
Itga3	integrin alpha 3	16400	0.689731	2.70494	9.91185	0.00429172	0.0116277
Lrrn4	leucine rich repeat neuronal 4	320974	1.20951	0.973481	9.83073	0.00442799	0.011951
Klk1b9	kallikrein 1-related peptidase b9	13648	2.76135	0.194323	9.832	0.00443244	0.0119607
1700021F05Rik	NA	NA	0.643509	3.05951	9.78265	0.00451098	0.012148
Zfp558	zinc finger protein 558	72230	0.788364	1.74957	9.78247	0.00451131	0.012148
BC100451	NA	NA	1.40224	0.0398026	9.77845	0.00451832	0.0121646
Lipo2	lipase, member O2	101055671	0.607627	2.23448	9.71998	0.00462174	0.012417
Hist1h2ai	NA	NA	0.76373	3.37954	9.71745	0.00466983	0.0125247
Stil	Scl/Tal1 interrupting locus	20460	0.750479	3.23862	9.69766	0.0046708	0.012525
Hist1h2ab	NA	NA	0.807351	3.2706	9.70009	0.00471303	0.0126238
Cldn10	claudin 10	58187	1.4076	-0.268326	9.65416	0.00474127	0.0126922
Ccne2	cyclin E2	12448	0.801842	2.29415	9.63528	0.00477617	0.012776
Sult2b1	sulfotransferase family, cytosolic, 2B, member 1	54200	1.3214	-0.287416	9.55069	0.00493605	0.0131488
Strc	stereocilin	140476	2.13445	1.5466	9.59148	0.00494569	0.0131696
Xylt1	xylosyltransferase 1	233781	0.631655	4.45189	9.53756	0.00502397	0.0133603
Ankrd29	ankyrin repeat domain 29	225187	0.769688	1.78637	9.50101	0.00503266	0.0133784
Armc3	armadillo repeat containing 3	70882	0.779674	1.56	9.49928	0.00503606	0.0133849
Rassf6	Ras association (RalGDS/AF-6) domain family member 6	73246	1.87741	1.85251	9.53104	0.00505559	0.0134293
Enpp6	ectonucleotide pyrophosphatase/phosphodiesterase 6	320981	2.07506	0.21743	9.4729	0.00508824	0.0135135
Hes5	hes family bHLH transcription factor 5	15208	1.6794	-0.113081	9.40041	0.00523472	0.0138582
Ccnb2	cyclin B2	12442	0.746569	3.99829	9.45796	0.00524255	0.0138722
Ddias	DNA damage-induced apoptosis suppressor	74041	0.827604	2.30074	9.39209	0.00525181	0.0138878
Pmepa1	prostate transmembrane protein, androgen induced 1	65112	0.688374	3.52303	9.34522	0.00535676	0.0141336
Cacna1g	calcium channel, voltage-dependent, T type, alpha 1G subunit	12291	1.50597	0.176804	9.32859	0.0053844	0.0141932
Gm34649	predicted gene, 34649	102637969	3.3127	0.508928	9.31408	0.00542908	0.0142923
Cenpp	centromere protein P	66336	0.984956	0.672221	9.26171	0.00552799	0.0145094
Susd2	sushi domain containing 2	71733	1.08344	4.37102	9.43381	0.00555629	0.0145711
Trpm1	transient receptor potential cation channel, subfamily M, member 1	17364	1.35535	0.218647	9.24834	0.00555721	0.0145711
BC018473	cDNA sequence BC018473	193217	2.91124	0.49733	9.27358	0.00562671	0.0147247
Egr1	early growth response 1	13653	1.14844	7.66446	9.48646	0.00576051	0.0150165
1190007I07Rik	RIKEN cDNA 1190007I07 gene	544717	0.597849	1.74987	9.09875	0.00589576	0.0153097
Car12	carbonic anhydrase 12	76459	0.950399	1.45871	9.07513	0.00595126	0.0154056
Kcnc1	potassium voltage gated channel, Shaw-related subfamily, member 1	16502	1.57068	1.46859	9.13764	0.00595501	0.0154097
LOC102636299	NA	NA	0.609291	6.75167	9.20297	0.00595947	0.0154184
Vsig10	V-set and immunoglobulin domain containing 10	231668	0.649461	3.90248	9.05846	0.00601872	0.0155461
Kcnq1	potassium voltage-gated channel, subfamily Q, member 1	16535	6.03648	0.719117	9.42362	0.00604248	0.0156017
1700048O20Rik	RIKEN cDNA 1700048O20 gene	69430	0.930055	1.44792	9.03291	0.00605189	0.0156175
Gm38975	predicted gene, 38975	105242890	1.24538	0.353218	9.03039	0.00605795	0.0156302
Kcns3	potassium voltage-gated channel, delayed-rectifier, subfamily S, member 3	238076	1.28812	0.281195	9.02839	0.00606275	0.0156375
Slc29a4	solute carrier family 29 (nucleoside transporters), member 4	243328	0.968066	0.968046	9.01994	0.00608317	0.015681
Prss2	protease, serine 2	22072	2.59773	0.195541	8.99722	0.0061384	0.0158061
Spaca6	sperm acrosome associated 6	75202	1.01186	2.11558	8.99419	0.00614581	0.0158165
Tgif1	TGFB-induced factor homeobox 1	21815	0.61676	4.94301	9.05395	0.00616794	0.0158676
Mybl2	myeloblastosis oncogene-like 2	17865	0.59968	3.19819	8.96582	0.00621562	0.015967
Spc25	SPC25, NDC80 kinetochore complex component, homolog (S. cerevisiae)	66442	0.716428	2.6141	8.94659	0.00626347	0.0160812
Pbk	PDZ binding kinase	52033	0.682695	1.95686	8.92862	0.00630851	0.016188
Rtkn2	rhotekin 2	170799	0.889946	0.799685	8.91045	0.00635445	0.0162999
Pcdhga5	protocadherin gamma subfamily A, 5	93713	1.53855	0.131855	8.90304	0.00637327	0.0163452
Begain	brain-enriched guanylate kinase-associated	380785	1.67027	-0.476658	8.9024	0.0063749	0.0163465
5930430L01Rik	RIKEN cDNA 5930430L01 gene	319982	1.03908	0.636376	8.89292	0.0063991	0.0164042
Ajuba	ajuba LIM protein	16475	1.25463	3.1982	8.95641	0.00639972	0.0164042
Gm15319	NA	NA	1.44084	-0.440492	8.88001	0.0064322	0.0164754
Hist1h2an	NA	NA	0.737092	3.25488	8.87563	0.00646244	0.0165409
Pnrc1	proline-rich nuclear receptor coactivator 1	108767	0.632187	7.57839	9.01019	0.00647399	0.0165674
Gm34703	predicted gene, 34703	102638039	3.12065	0.00322374	8.78716	0.00668017	0.0170118
Insrr	insulin receptor-related receptor	23920	1.83926	0.519024	8.75794	0.00675464	0.0171767
Pcdhgb8	protocadherin gamma subfamily B, 8	93705	1.55138	-0.0322164	8.75193	0.00677095	0.0172089
Map1b	microtubule-associated protein 1B	17755	1.2179	0.666481	8.74379	0.00679315	0.017256
Ccdc120	coiled-coil domain containing 120	54648	1.74014	0.13761	8.72581	0.00684243	0.0173655
Ntng1	netrin G1	80883	4.42052	2.11475	8.92296	0.00693376	0.0175815
Klrc1	killer cell lectin-like receptor subfamily C, member 1	16641	3.01879	1.74605	8.89255	0.00694837	0.0176123
Fam199x	family with sequence similarity 199, X-linked	245622	0.602101	4.87134	8.74812	0.00695007	0.0176134
Unc5a	unc-5 netrin receptor A	107448	0.843086	3.6036	8.7264	0.00696963	0.0176503
Nhlrc1	NHL repeat containing 1	105193	1.02082	0.177564	8.66712	0.00700604	0.0177298
Ccdc18	coiled-coil domain containing 18	73254	0.973205	1.35641	8.63314	0.00710271	0.0179423
Klrc3	killer cell lectin-like receptor subfamily C, member 3	58179	3.92523	-0.242801	8.67481	0.00716736	0.018083
1110028F11Rik	RIKEN cDNA 1110028F11 gene	68690	1.10856	0.857175	8.56713	0.00729472	0.0183518
Hist1h2ad	NA	NA	0.743586	3.57555	8.60249	0.0073015	0.0183623
Suv39h2	suppressor of variegation 3-9 2	64707	0.793252	1.05517	8.5519	0.00733983	0.0184522
Zfp93	zinc finger protein 93	22755	0.679337	1.9999	8.51835	0.00744026	0.018678
Recql4	RecQ protein-like 4	79456	0.602226	2.33994	8.46305	0.00760914	0.0190499
Mis18bp1	MIS18 binding protein 1	217653	0.830007	3.17288	8.49338	0.00763843	0.0191073
Tiam2	T cell lymphoma invasion and metastasis 2	24001	1.48914	2.76636	8.48834	0.00771063	0.0192609
Clspn	claspin	269582	0.742708	4.30001	8.5051	0.00773782	0.0193254
Ttc16	tetratricopeptide repeat domain 16	338348	1.12639	1.30693	8.3771	0.00788002	0.0196527
Hist1h2ae	NA	NA	0.788626	3.31107	8.40468	0.0079075	0.0197073
Ang	angiogenin, ribonuclease, RNase A family, 5	11727	1.11664	0.0452494	8.35566	0.00794923	0.0197938
Gtse1	G two S phase expressed protein 1	29870	0.668066	2.77738	8.33762	0.00800798	0.0199027
Gm33097	predicted gene, 33097	102635867	0.914397	0.568232	8.901	0.00802959	0.019945
Gm34032	predicted gene, 34032	102637148	1.21503	0.369089	8.33099	0.00802968	0.019945
Gdf11	growth differentiation factor 11	14561	0.689699	3.61141	8.33638	0.00805663	0.0200084
Gm32803	predicted gene, 32803	102635474	1.1167	0.678194	8.28229	0.00819116	0.0203139
Gm39822	predicted gene, 39822	105244162	1.66555	-0.506284	8.26918	0.00823522	0.0204017
A830080D01Rik	NA	NA	0.642609	4.78094	8.32237	0.00828747	0.0205131
Armcx1	armadillo repeat containing, X-linked 1	78248	1.17784	-0.0805049	8.22751	0.00837702	0.0207166
Sncb	synuclein, beta	104069	1.72843	-0.215345	8.203	0.0084617	0.0209114
Armcx6	armadillo repeat containing, X-linked 6	278097	0.798341	0.855835	8.16043	0.00861099	0.0212506
Gm27166	predicted gene 27166	102634550	4.12564	0.82108	8.32141	0.00874938	0.0215394
Pla2g4f	phospholipase A2, group IVF	271844	1.02497	0.541317	8.08236	0.00889238	0.0218419
Sarm1	sterile alpha and HEAT/Armadillo motif containing 1	237868	0.721644	1.61806	8.06693	0.00894916	0.0219585
Gm30292	predicted gene, 30292	102632139	1.30711	0.870536	8.06143	0.00897956	0.0220254
Cd69	CD69 antigen	12515	1.07232	6.14633	8.20825	0.00933347	0.0227512
Tead1	TEA domain family member 1	21676	3.80244	2.27463	8.12828	0.00940668	0.0229099
Hist1h2af	NA	NA	0.662751	2.90653	7.9368	0.00944436	0.0229938
Gpnmb	glycoprotein (transmembrane) nmb	93695	0.6804	1.76989	7.9231	0.00949818	0.0231089
Esm1	endothelial cell-specific molecule 1	71690	1.73459	3.2354	8.06822	0.0095012	0.0231122
Gm21284	predicted gene, 21284	100861870	1.65515	0.17203	7.85471	0.00977214	0.0236897
Bhlhe40	basic helix-loop-helix family, member e40	20893	1.35633	7.15612	8.08763	0.0099936	0.0241602
Gm20658	predicted gene 20658	102633213	3.33328	0.407729	7.8274	0.0100925	0.0243827
Btbd8	BTB (POZ) domain containing 8	100503185	1.12811	0.138827	7.77565	0.0100997	0.0243958
Gnb5	guanine nucleotide binding protein (G protein), beta 5	14697	0.660895	2.0048	7.74685	0.010222	0.0246533
Xlr4d-ps	X-linked lymphocyte-regulated 4D, pseudogene	667387	0.6781	2.25875	7.7104	0.0103791	0.0249938
Gm33782	predicted gene, 33782	102636813	1.91892	-0.0686625	7.69351	0.0104529	0.0251414
Xlr3b	X-linked lymphocyte-regulated 3B	574437	0.617153	4.41156	7.68107	0.0107017	0.0256655
Hc	hemolytic complement	15139	0.997195	0.753701	7.60372	0.0108545	0.0259577
Poc1a	POC1 centriolar protein A	70235	0.641199	2.01585	7.5239	0.0112259	0.0267364
Htr2a	5-hydroxytryptamine (serotonin) receptor 2A	15558	2.39615	-0.58068	7.51864	0.0112508	0.0267914
Fam171b	family with sequence similarity 171, member B	241520	1.11477	1.74448	7.49116	0.0113822	0.027054
Arhgap36	Rho GTPase activating protein 36	75404	5.1457	0.286038	7.85938	0.0114231	0.0271301
Hsf2bp	heat shock transcription factor 2 binding protein	74377	1.3004	0.583005	7.45661	0.0115498	0.0274016
D430019H16Rik	RIKEN cDNA D430019H16 gene	268595	0.828463	3.32303	7.47663	0.0115951	0.0274861
Gm31616	predicted gene, 31616	102633901	1.4097	-0.096975	7.44659	0.0115989	0.0274904
Wdr31	WD repeat domain 31	71354	1.35868	-0.279277	7.4303	0.0116792	0.0276529
Gm35037	predicted gene, 35037	102638484	1.86429	3.52175	7.62752	0.0117175	0.027725
Dgkg	diacylglycerol kinase, gamma	110197	1.09547	0.5589	7.39117	0.0118747	0.0280265
Gm41757	predicted gene, 41757	105246472	4.76911	-0.86148	7.67899	0.0120145	0.0283328
Gm31111	predicted gene, 31111	102633233	1.44537	-0.14403	7.35011	0.0120837	0.0284626
Spry4	sprouty RTK signaling antagonist 4	24066	2.0245	-1.1602	7.45053	0.0121094	0.028509
Kif26b	kinesin family member 26B	269152	3.94513	0.344044	7.65299	0.01212	0.0285291
Angptl4	angiopoietin-like 4	57875	0.953899	1.07745	7.34183	0.0121263	0.0285392
Spag5	sperm associated antigen 5	54141	0.696734	4.03841	7.37925	0.012193	0.0286818
LOC102635844	NA	NA	1.18894	2.16772	7.34485	0.0122136	0.0287208
Zfp300	zinc finger protein 300	245368	0.598228	2.20688	7.28922	0.0124011	0.0290708
Atp2b2	ATPase, Ca++ transporting, plasma membrane 2	11941	1.84913	0.242616	7.29965	0.0124507	0.0291569
Xcr1	chemokine (C motif) receptor 1	23832	1.22952	-0.585805	7.27641	0.012469	0.0291901
Xrcc3	X-ray repair complementing defective repair in Chinese hamster cells 3	74335	0.609677	1.67652	7.27119	0.0124968	0.0292407
1700063D05Rik	RIKEN cDNA 1700063D05 gene	78500	2.70971	-0.608757	7.36316	0.012557	0.0293572
Spc24	SPC24, NDC80 kinetochore complex component, homolog (S. cerevisiae)	67629	0.594859	2.45672	7.25421	0.0125877	0.0294144
Sapcd2	suppressor APC domain containing 2	72080	0.854761	1.36917	7.24876	0.012617	0.029478
3110009E18Rik	RIKEN cDNA 3110009E18 gene	73103	0.642279	1.6821	7.24228	0.012652	0.0295451
Igf2bp2	insulin-like growth factor 2 mRNA binding protein 2	319765	1.67243	1.5738	7.22568	0.012957	0.0301775
Cdkn3	cyclin-dependent kinase inhibitor 3	72391	0.763804	1.44614	7.17147	0.0130412	0.0303536
Pcdhgb5	protocadherin gamma subfamily B, 5	93702	0.825208	0.79641	7.14811	0.0131725	0.0305935
Slc1a4	solute carrier family 1 (glutamate/neutral amino acid transporter), member 4	55963	2.16792	3.4468	7.34323	0.0131815	0.0306093
1700027F09Rik	RIKEN cDNA 1700027F09 gene	69999	1.50819	0.390511	7.08199	0.013552	0.0313461
Pak6	p21 (RAC1) activated kinase 6	214230	2.54594	1.28913	7.11035	0.0138403	0.0319019
Adam33	a disintegrin and metallopeptidase domain 33	110751	3.3409	0.178884	7.01007	0.0139913	0.0321726
Hspa2	heat shock protein 2	15512	0.880977	2.2772	6.97869	0.0141693	0.0325289
Syde1	synapse defective 1, Rho GTPase, homolog 1 (C. elegans)	71709	0.757894	1.43388	6.97162	0.0142127	0.0326179
Ccdc173	coiled-coil domain containing 173	75051	0.679183	1.73677	6.95632	0.0143071	0.0328078
Shf	Src homology 2 domain containing F	435684	0.70864	1.47676	6.94988	0.014347	0.032878
Ak4	adenylate kinase 4	11639	2.35534	0.456579	6.91487	0.0145728	0.0333035
Npas2	neuronal PAS domain protein 2	18143	0.861348	0.768457	6.90182	0.0146489	0.0334503
Lgals7	lectin, galactose binding, soluble 7	16858	1.20635	0.137772	6.81789	0.0151929	0.0345529
Acod1	aconitate decarboxylase 1	16365	4.07727	0.394994	6.85916	0.0152119	0.0345905
LOC102640451	NA	NA	0.596049	1.92979	6.81281	0.0152266	0.0346127
Casc5	NA	NA	0.719245	4.26679	6.8664	0.0153239	0.0348005
Fbln1	fibulin 1	14114	1.10871	0.308817	6.74673	0.0156717	0.0354875
Mageh1	MAGE family member H1	75625	1.12092	0.51889	6.73423	0.0157575	0.0356418
Gfra1	glial cell line derived neurotrophic factor family receptor alpha 1	14585	2.12037	0.429838	6.72401	0.0158459	0.0358187
Eme1	essential meiotic structure-specific endonuclease 1	268465	0.817358	1.84359	6.72017	0.0158546	0.035827
Ccdc148	coiled-coil domain containing 148	227933	1.39828	-0.634197	6.67602	0.016164	0.0364154
Peli3	pellino 3	240518	1.11831	-0.0691794	6.64822	0.0163622	0.0367864
Gcg	glucagon	14526	2.5325	0.250414	6.57554	0.0169049	0.037837
Rorb	RAR-related orphan receptor beta	225998	2.024	-0.50509	6.57309	0.0169113	0.0378455
Prkg1	protein kinase, cGMP-dependent, type I	19091	3.72289	0.749699	6.79601	0.0171252	0.0382635
Klrc2	killer cell lectin-like receptor subfamily C, member 2	16642	2.97696	0.0963455	6.57153	0.0173668	0.0387726
Gm30990	predicted gene, 30990	102633075	1.20121	0.259252	6.51197	0.0173732	0.0387753
Zfp536	zinc finger protein 536	243937	1.40141	-0.152465	6.51193	0.0173735	0.0387753
Unc13a	unc-13 homolog A	382018	1.14364	0.885206	6.50902	0.0173958	0.0388189
Gm39150	predicted gene, 39150	105243151	0.676305	1.65188	6.47823	0.0176341	0.0392948
Mapk8ip1	mitogen-activated protein kinase 8 interacting protein 1	19099	0.665779	2.20546	6.47022	0.0176967	0.0393907
Hgfac	hepatocyte growth factor activator	54426	0.600712	1.08112	6.45846	0.017789	0.0395809
Tub	tubby bipartite transcription factor	22141	0.825321	2.25497	6.42836	0.0180276	0.0400269
Pcdhgb7	protocadherin gamma subfamily B, 7	93704	0.828001	1.37375	6.39005	0.0183366	0.0406166
Bc1	brain cytoplasmic RNA 1	100568459	0.690855	3.50465	6.4147	0.0183489	0.0406344
Gm19412	predicted gene, 19412	100502849	0.89641	0.330156	6.38836	0.0183504	0.0406344
Etv4	ets variant 4	18612	2.40996	-0.726279	6.3683	0.0185146	0.0409147
Pif1	PIF1 5'-to-3' DNA helicase	208084	0.752801	2.51673	6.33253	0.0188263	0.0414865
Gm7846	predicted gene 7846	665903	0.695057	1.2746	6.29129	0.0191603	0.0421045
Dusp2	dual specificity phosphatase 2	13537	0.587962	6.40607	6.35559	0.0193509	0.0424637
Gm34187	predicted gene, 34187	102637352	3.19909	-0.790538	6.87487	0.0196075	0.0429334
Gm32719	predicted gene, 32719	102635360	1.27228	0.0644456	6.23749	0.0196263	0.0429565
LOC328066	NA	NA	1.02133	3.4371	6.30511	0.0196542	0.0430077
Tmevpg1	NA	NA	1.12016	2.17197	6.24041	0.0197087	0.0431015
Fam71b	family with sequence similarity 71, member B	432552	1.00243	2.98682	6.24969	0.0198365	0.043334
E2f7	E2F transcription factor 7	52679	0.645605	2.36815	6.19006	0.0200474	0.0437475
Mtmr11	myotubularin related protein 11	194126	1.03636	0.67278	6.17277	0.0202034	0.0440199
Mnd1	meiotic nuclear divisions 1	76915	1.05489	-0.357267	6.14361	0.0204696	0.0445038
Sec14l2	SEC14-like lipid binding 2	67815	0.867256	1.09856	6.11948	0.0206928	0.0449405
Arhgap20	Rho GTPase activating protein 20	244867	1.00709	0.0360176	6.1058	0.0208206	0.0451486
Cpne5	copine V	240058	1.50127	-0.727566	6.09781	0.0208956	0.0452701
Lrrc17	leucine rich repeat containing 17	74511	0.761689	3.21589	6.12483	0.020907	0.0452733
Tmprss3	transmembrane protease, serine 3	140765	0.748701	0.857109	6.02198	0.0216226	0.0466085
ND6	NADH dehydrogenase subunit 6	17722	0.887761	6.93284	6.15211	0.0217855	0.0469096
Gsta4	glutathione S-transferase, alpha 4	14860	1.53411	-0.491364	6.00117	0.0218269	0.0469915
Asns	asparagine synthetase	27053	0.650119	1.62679	5.96463	0.0221909	0.0476446
Apold1	apolipoprotein L domain containing 1	381823	1.00241	0.134467	5.95332	0.022305	0.0478386
Gm33195	predicted gene, 33195	102636000	1.10306	-0.185504	5.94213	0.0224184	0.0480307
Gzmk	granzyme K	14945	1.43507	4.75309	6.07966	0.0225559	0.0482959
Gm13277	predicted gene 13277	545650	1.32212	-0.456448	5.90675	0.0227814	0.048705
LOC108167890	NA	NA	0.905503	0.271564	5.90569	0.0227925	0.0487064
Gm38457	predicted gene, 38457	102634072	0.768884	1.32342	5.89568	0.0228964	0.0488842
Serpinf1	serine (or cysteine) peptidase inhibitor, clade F, member 1	20317	1.11219	1.79547	5.88589	0.0230146	0.0491014
Zfp345	zinc finger protein 345	545471	1.1206	0.491895	5.88427	0.0230155	0.0491014
Thbs3	thrombospondin 3	21827	0.74695	1.60042	5.84502	0.0234305	0.0498736

## Sheet: down_in_DP_cf_DN
SYMBOL	GENENAME	ENTREZID	logFC	logCPM	F	PValue	FDR
Pltp	phospholipid transfer protein	18830	-5.83677	3.72837	806.185	3.1777e-20	4.48723e-16
B4galt6	UDP-Gal:betaGlcNAc beta 1,4-galactosyltransferase, polypeptide 6	56386	-6.68392	3.8777	619.419	7.16288e-19	1.97632e-15
Slc46a3	solute carrier family 46, member 3	71706	-3.74243	6.06175	614.934	8.39738e-19	1.97632e-15
Clic4	chloride intracellular channel 4 (mitochondrial)	29876	-2.93815	5.88433	593.208	1.191e-18	2.40258e-15
Gm2a	GM2 ganglioside activator protein	14667	-2.65608	8.42446	536.699	3.85278e-18	6.04501e-15
Tgm2	transglutaminase 2, C polypeptide	21817	-5.55813	5.3899	570.029	4.71285e-18	6.65501e-15
Cd300a	CD300A molecule	217303	-6.41236	4.98989	539.965	1.01296e-17	1.19417e-14
Cd300c2	CD300C molecule 2	140497	-6.3545	3.44486	494.002	1.0148e-17	1.19417e-14
Ffar2	free fatty acid receptor 2	233079	-6.58536	4.97891	536.485	1.14454e-17	1.24324e-14
Dnase1l3	deoxyribonuclease 1-like 3	13421	-5.4928	6.52114	546.431	1.4058e-17	1.28745e-14
Trpm2	transient receptor potential cation channel, subfamily M, member 2	28240	-6.16182	3.78315	481.029	1.44922e-17	1.28745e-14
Cd244	NA	NA	-6.55758	4.64372	512.335	1.45876e-17	1.28745e-14
Cd33	CD33 antigen	12489	-7.64829	1.94251	474.775	1.61159e-17	1.33867e-14
Fam105a	NA	NA	-1.46476	7.2363	460.554	2.29546e-17	1.65827e-14
Sort1	sortilin 1	20661	-6.15388	4.61753	491.265	2.34865e-17	1.65827e-14
Rgs12	regulator of G-protein signaling 12	71729	-3.49272	4.77017	453.208	2.76697e-17	1.81303e-14
Plekhm3	pleckstrin homology domain containing, family M, member 3	241075	-3.14908	5.566	452.589	2.95302e-17	1.81303e-14
Themis2	thymocyte selection associated family member 2	230787	-4.81203	6.44164	500.305	3.08284e-17	1.81387e-14
Alox5ap	arachidonate 5-lipoxygenase activating protein	11690	-6.70077	4.31178	469.865	3.41096e-17	1.92665e-14
Cyp4f37	cytochrome P450, family 4, subfamily f, polypeptide 37	677156	-5.08628	4.2676	448.473	3.68924e-17	1.97547e-14
Tyrobp	TYRO protein tyrosine kinase binding protein	22177	-6.94119	5.32852	504.845	3.77719e-17	1.97547e-14
Hfe	homeostatic iron regulator	15216	-6.52492	3.6903	437.672	4.42841e-17	2.0545e-14
Ifitm3	interferon induced transmembrane protein 3	66141	-6.04924	4.1485	446.752	4.83953e-17	2.0545e-14
Tgfbi	transforming growth factor, beta induced	21810	-6.48366	4.91382	473.959	5.01821e-17	2.0545e-14
Zbtb46	zinc finger and BTB domain containing 46	72147	-5.50464	4.6412	453.588	5.12377e-17	2.0545e-14
AI607873	NA	NA	-5.8128	3.31593	428.783	5.26082e-17	2.0545e-14
Irf5	interferon regulatory factor 5	27056	-3.20423	5.0417	428.447	5.30879e-17	2.0545e-14
Sirpa	signal-regulatory protein alpha	19261	-6.58626	7.0922	524.741	5.38322e-17	2.0545e-14
Slamf8	SLAM family member 8	74748	-6.17103	3.68731	428.592	5.62956e-17	2.09198e-14
Pik3ap1	phosphoinositide-3-kinase adaptor protein 1	83490	-4.85065	5.47452	461.169	6.14847e-17	2.17911e-14
Clec4a1	C-type lectin domain family 4, member a1	269799	-6.28639	4.07514	437.379	6.36931e-17	2.17911e-14
Rnf130	ring finger protein 130	59044	-3.72542	4.51733	421.447	6.42427e-17	2.17911e-14
Tlr13	toll-like receptor 13	279572	-7.05347	3.83151	435.476	6.48132e-17	2.17911e-14
Icosl	icos ligand	50723	-4.78475	5.65926	457.321	7.12662e-17	2.28716e-14
Mpeg1	macrophage expressed gene 1	17476	-6.58132	6.85089	509.992	7.30603e-17	2.29263e-14
I830077J02Rik	RIKEN cDNA I830077J02 gene	433638	-7.24999	4.71163	458.839	7.69779e-17	2.31552e-14
Spint1	serine protease inhibitor, Kunitz type 1	20732	-5.53461	3.638	416.478	7.70692e-17	2.31552e-14
Gsn	gelsolin	227753	-3.076	5.91997	415.604	8.33784e-17	2.42628e-14
Lrrk1	leucine-rich repeat kinase 1	233328	-4.74209	5.33103	446.252	8.41921e-17	2.42628e-14
Rasa4	RAS p21 protein activator 4	54153	-6.0018	4.37815	433.439	9.11325e-17	2.52141e-14
Tmem51	transmembrane protein 51	214359	-5.09665	2.69633	407.093	9.58959e-17	2.52141e-14
Prss30	protease, serine 30	30943	-5.92504	3.20939	406.337	9.79778e-17	2.52141e-14
Ctnnd2	catenin (cadherin associated protein), delta 2	18163	-6.997	3.54753	409.464	9.82067e-17	2.52141e-14
Amz1	archaelysin family metallopeptidase 1	231842	-6.48031	3.3774	405.399	1.05452e-16	2.65908e-14
Gm14548	NA	NA	-6.41921	4.60357	437.03	1.12138e-16	2.73017e-14
Pik3cb	phosphatidylinositol-4,5-bisphosphate 3-kinase catalytic subunit beta	74769	-2.95803	5.05393	399.867	1.17921e-16	2.82232e-14
Nav1	neuron navigator 1	215690	-6.56552	6.4942	485.119	1.2472e-16	2.88717e-14
Zfp385a	zinc finger protein 385A	29813	-6.11452	3.55453	399.005	1.28517e-16	2.92708e-14
Rgag4	NA	NA	-4.03215	3.32459	391.569	1.50179e-16	3.26258e-14
Cst3	cystatin C	13010	-2.67935	5.88381	390.976	1.53557e-16	3.28542e-14
Rnf150	ring finger protein 150	330812	-6.39723	2.61719	389.558	1.59359e-16	3.35866e-14
Ccnd1	cyclin D1	12443	-6.96297	6.55697	474.51	1.65622e-16	3.3923e-14
Anpep	alanyl (membrane) aminopeptidase	16790	-6.89421	5.27798	448.767	1.67671e-16	3.3923e-14
Fcer1g	Fc receptor, IgE, high affinity I, gamma polypeptide	14127	-5.39187	4.44761	409.422	1.68161e-16	3.3923e-14
Prcp	prolylcarboxypeptidase (angiotensinase C)	72461	-2.55626	5.29549	387.087	1.71483e-16	3.41058e-14
Mycl	v-myc avian myelocytomatosis viral oncogene lung carcinoma derived	16918	-6.96154	3.3949	388.162	1.76724e-16	3.46599e-14
Eps8	epidermal growth factor receptor pathway substrate 8	13860	-6.31532	3.2267	384.584	1.84781e-16	3.57438e-14
Napsa	napsin A aspartic peptidase	16541	-6.86835	5.411	447.617	1.91634e-16	3.65684e-14
Scimp	SLP adaptor and CSK interacting membrane protein	327957	-5.68538	2.52896	380.134	2.11269e-16	3.97777e-14
Fgr	FGR proto-oncogene, Src family tyrosine kinase	14191	-5.27817	5.80064	433.839	2.14724e-16	3.98962e-14
Rnd3	Rho family GTPase 3	74194	-6.5562	4.62845	415.276	2.18424e-16	4.00566e-14
Cdk14	cyclin-dependent kinase 14	18647	-6.91118	3.31494	377.596	2.38776e-16	4.24755e-14
Unc93b1	unc-93 homolog B1, TLR signaling regulator	54445	-3.6968	6.50892	405.632	2.41204e-16	4.24755e-14
Itgax	integrin alpha X	16411	-6.91182	7.42422	469.975	2.44253e-16	4.24755e-14
Rtn1	reticulon 1	104001	-6.83905	3.848	392.946	2.46471e-16	4.24755e-14
Pira1	paired-Ig-like receptor A1	18722	-6.07861	4.12819	394.614	2.51523e-16	4.27922e-14
Kcnip3	Kv channel interacting protein 3, calsenilin	56461	-4.77597	3.33664	373.515	2.58561e-16	4.29811e-14
Cyp4f16	cytochrome P450, family 4, subfamily f, polypeptide 16	70101	-4.39837	6.28498	415.528	2.73422e-16	4.44669e-14
Cfp	complement factor properdin	18636	-3.53459	4.88681	374.471	2.73962e-16	4.44669e-14
Rnase6	ribonuclease, RNase A family, 6	78416	-6.87578	4.90175	420.538	2.85745e-16	4.58524e-14
Gpr137b	G protein-coupled receptor 137B	83924	-2.55653	4.18517	367.691	3.09718e-16	4.80901e-14
Nrros	negative regulator of reactive oxygen species	224109	-2.50291	6.4903	368.827	3.09907e-16	4.80901e-14
Fut4	fucosyltransferase 4	14345	-6.35713	3.20587	366.117	3.40228e-16	5.16597e-14
Psap	prosaposin	19156	-2.38271	9.29993	361.403	3.7753e-16	5.61169e-14
Sash1	SAM and SH3 domain containing 1	70097	-6.37133	4.87631	399.029	4.13542e-16	5.82063e-14
Cd300ld	CD300 molecule like family member d	217305	-6.11904	2.60959	358.362	4.15935e-16	5.82063e-14
Sh2d1b1	SH2 domain containing 1B1	26904	-6.90856	2.77591	357.022	4.34196e-16	5.82063e-14
Gpr141	G protein-coupled receptor 141	353346	-6.9489	3.25554	358.447	4.34472e-16	5.82063e-14
Fes	feline sarcoma oncogene	14159	-6.56992	4.78959	400.101	4.36895e-16	5.82063e-14
Kit	KIT proto-oncogene receptor tyrosine kinase	16590	-6.34251	5.72611	425.299	4.36929e-16	5.82063e-14
Rassf4	Ras association (RalGDS/AF-6) domain family member 4	213391	-5.87187	5.94402	423.532	4.56805e-16	6.02855e-14
Lrrc25	leucine rich repeat containing 25	211228	-6.81289	2.77536	353.588	4.85038e-16	6.31334e-14
Adgrl3	adhesion G protein-coupled receptor L3	319387	-7.19468	3.41809	362.245	4.87327e-16	6.31334e-14
Pram1	PML-RAR alpha-regulated adaptor molecule 1	378460	-4.29854	3.3924	352.413	5.03892e-16	6.4686e-14
Nfam1	Nfat activating molecule with ITAM motif 1	74039	-6.28098	5.04522	400.256	5.16332e-16	6.56858e-14
Cyb561a3	cytochrome b561 family, member A3	225912	-2.89732	6.16246	359.299	5.34583e-16	6.71157e-14
Lilra6	leukocyte immunoglobulin-like receptor, subfamily A (with TM domain), member 6	18726	-6.71727	3.52307	360.455	5.37078e-16	6.71157e-14
Spire1	spire type actin nucleation factor 1	68166	-4.91043	3.3567	346.45	6.12606e-16	7.52228e-14
Deptor	DEP domain containing MTOR-interacting protein	97998	-4.10258	2.90542	344.382	6.56024e-16	7.91771e-14
Olfm1	olfactomedin 1	56177	-6.50906	2.797	342.345	7.02064e-16	8.40157e-14
Vcl	vinculin	22330	-2.87473	3.72196	341.722	7.16847e-16	8.42037e-14
5031439G07Rik	RIKEN cDNA 5031439G07 gene	223739	-3.25528	5.72782	357.169	7.21525e-16	8.42037e-14
Bend4	BEN domain containing 4	666938	-4.26742	3.04708	340.597	7.4439e-16	8.61601e-14
Gm32558	predicted gene, 32558	102635146	-7.23433	2.69935	338.815	7.90362e-16	9.07374e-14
Hck	hemopoietic cell kinase	15162	-6.60403	4.74405	378.626	7.98356e-16	9.0916e-14
Scpep1	serine carboxypeptidase 1	74617	-2.43419	4.70884	336.769	8.4699e-16	9.56828e-14
Csf2rb	colony stimulating factor 2 receptor, beta, low-affinity (granulocyte-macrophage)	12983	-6.98027	5.78115	407.451	8.8431e-16	9.91058e-14
Cd7	CD7 antigen	12516	-2.9017	5.24708	333.958	9.72765e-16	1.04946e-13
Pira2	paired-Ig-like receptor A2	18725	-6.21725	4.77235	371.631	9.78397e-16	1.04946e-13
Krt80	keratin 80	74127	-6.83087	3.88112	353.662	9.78809e-16	1.04946e-13
Cacnb3	calcium channel, voltage-dependent, beta 3 subunit	12297	-3.46955	3.41841	332.463	9.81013e-16	1.04946e-13
Skap2	src family associated phosphoprotein 2	54353	-2.77316	5.132	331.648	1.04078e-15	1.09678e-13
Fgd2	FYVE, RhoGEF and PH domain containing 2	26382	-6.52527	4.63954	367.497	1.08166e-15	1.13142e-13
Herpud1	homocysteine-inducible, endoplasmic reticulum stress-inducible, ubiquitin-like domain member 1	64209	-1.56006	6.09779	328.937	1.10786e-15	1.1503e-13
H2-DMa	histocompatibility 2, class II, locus DMa	14998	-2.60182	5.94289	329.087	1.16541e-15	1.20122e-13
Cln8	CLN8 transmembrane ER and ERGIC protein	26889	-1.90496	4.36989	326.355	1.21203e-15	1.24022e-13
Ifitm6	interferon induced transmembrane protein 6	213002	-7.68868	2.85582	326.786	1.24551e-15	1.26532e-13
Fcgrt	Fc fragment of IgG receptor and transporter	14132	-5.96991	2.93391	324.444	1.29589e-15	1.30709e-13
Gns	glucosamine (N-acetyl)-6-sulfatase	75612	-2.06634	6.34168	323.012	1.36284e-15	1.35526e-13
Igsf6	immunoglobulin superfamily, member 6	80719	-6.41113	4.55562	358.961	1.3792e-15	1.36194e-13
Cd68	CD68 antigen	12514	-4.18299	4.75026	339.914	1.41372e-15	1.38633e-13
Tns3	tensin 3	319939	-6.96076	4.70363	361.291	1.56677e-15	1.52581e-13
Ptafr	platelet-activating factor receptor	19204	-5.5165	3.36992	318.131	1.75106e-15	1.69361e-13
Ifitm2	interferon induced transmembrane protein 2	80876	-3.03596	3.23074	314.554	1.84317e-15	1.75861e-13
Spi1	spleen focus forming virus (SFFV) proviral integration oncogene	20375	-6.46699	4.68835	353.494	1.86634e-15	1.76876e-13
Haao	3-hydroxyanthranilate 3,4-dioxygenase	107766	-4.94749	2.76804	313.966	1.88279e-15	1.77246e-13
Abcg3	ATP binding cassette subfamily G member 3	27405	-2.85058	6.43065	325.101	1.90852e-15	1.78478e-13
Rogdi	rogdi homolog	66049	-4.14354	5.30854	337.688	2.0784e-15	1.93086e-13
Dscam	DS cell adhesion molecule	13508	-4.74114	4.1692	323.683	2.13873e-15	1.97392e-13
Stard9	START domain containing 9	668880	-6.12224	4.20651	334.997	2.16689e-15	1.98692e-13
Csf2ra	colony stimulating factor 2 receptor, alpha, low-affinity (granulocyte-macrophage)	12982	-3.54554	5.06606	322.173	2.34634e-15	2.13759e-13
Csf2rb2	colony stimulating factor 2 receptor, beta 2, low-affinity (granulocyte-macrophage)	12984	-7.4056	5.20242	369.166	2.36577e-15	2.14147e-13
Pld4	phospholipase D family, member 4	104759	-6.75675	6.29403	381.197	2.38316e-15	2.14348e-13
Cbfa2t3	CBFA2/RUNX1 translocation partner 3	12398	-4.60522	5.66457	343.237	2.7242e-15	2.43217e-13
Pirb	paired Ig-like receptor B	18733	-6.53882	6.03912	373.269	2.73858e-15	2.43217e-13
Kynu	kynureninase	70789	-6.22483	3.66197	316.592	2.84994e-15	2.49963e-13
Tbc1d9	TBC1 domain family, member 9	71310	-6.6244	5.98615	371.581	2.87097e-15	2.50252e-13
Lair1	leukocyte-associated Ig-like receptor 1	52855	-4.1096	4.92459	320.512	3.06924e-15	2.62671e-13
Hk2	hexokinase 2	15277	-2.4768	4.04687	300.137	3.13921e-15	2.67041e-13
Man2b1	mannosidase 2, alpha B1	17159	-1.55296	7.98441	298.353	3.35862e-15	2.82848e-13
Adgre1	adhesion G protein-coupled receptor E1	13733	-5.98796	4.79464	336.568	3.36509e-15	2.82848e-13
Ncf2	neutrophil cytosolic factor 2	17970	-4.6582	3.90923	304.296	3.7277e-15	3.0783e-13
Lyn	LYN proto-oncogene, Src family tyrosine kinase	17096	-5.68434	5.77048	353.168	3.75062e-15	3.07921e-13
Rbm47	RNA binding motif protein 47	245945	-4.83209	2.59112	294.811	3.84469e-15	3.1382e-13
Rgl1	ral guanine nucleotide dissociation stimulator,-like 1	19731	-5.21122	4.27109	314.736	4.04902e-15	3.28599e-13
Aph1c	aph1 homolog C, gamma secretase subunit	68318	-4.52852	3.06054	293.236	4.08502e-15	3.29626e-13
Slc8a1	solute carrier family 8 (sodium/calcium exchanger), member 1	20541	-6.54844	3.66232	309.043	4.18296e-15	3.35611e-13
Ncf1	neutrophil cytosolic factor 1	17969	-4.79148	5.02758	324.194	4.28575e-15	3.41916e-13
Abhd15	abhydrolase domain containing 15	67477	-3.72841	3.14691	291.257	4.41015e-15	3.49864e-13
Lpcat2	lysophosphatidylcholine acyltransferase 2	270084	-6.51256	2.66023	290.792	4.49042e-15	3.52274e-13
Myadm	myeloid-associated differentiation marker	50918	-3.76989	5.4206	312.684	4.7119e-15	3.67606e-13
Cd74	CD74 antigen (invariant polypeptide of major histocompatibility complex, class II antigen-associated)	16149	-6.03677	10.211	345.53	4.74121e-15	3.6786e-13
Clec4a2	C-type lectin domain family 4, member a2	26888	-6.86068	2.40617	288.571	4.89693e-15	3.77866e-13
Srgap3	SLIT-ROBO Rho GTPase activating protein 3	259302	-4.07094	3.45901	287.057	5.19664e-15	3.98814e-13
Hps3	HPS3, biogenesis of lysosomal organelles complex 2 subunit 1	12807	-1.47341	6.41015	286.551	5.30121e-15	4.0464e-13
Ddr1	discoidin domain receptor family, member 1	12305	-3.29171	4.99607	294.504	5.37088e-15	4.07754e-13
Dpy19l1	dpy-19-like 1 (C. elegans)	244745	-1.99076	5.82195	284.735	5.69565e-15	4.30098e-13
Itgad	integrin, alpha D	381924	-4.09471	3.85438	285.366	5.79397e-15	4.35195e-13
H2-Eb1	histocompatibility 2, class II antigen E beta	14969	-6.70628	9.02665	356.858	5.99647e-15	4.48022e-13
Cyp27a1	cytochrome P450, family 27, subfamily a, polypeptide 1	104086	-7.38541	4.68415	328.385	6.29854e-15	4.68114e-13
Cadm3	cell adhesion molecule 3	94332	-6.93837	4.15579	310.411	6.7044e-15	4.93088e-13
Hpse	heparanase	15442	-4.1993	3.14609	280.136	6.84414e-15	4.99138e-13
Adgra2	adhesion G protein-coupled receptor A2	78560	-7.22711	3.46911	294.756	6.85736e-15	4.99138e-13
Spns3	spinster homolog 3	77577	-7.05271	2.98494	281.191	7.68988e-15	5.54024e-13
Gab2	growth factor receptor bound protein 2-associated protein 2	14389	-4.80159	2.64761	276.879	7.80807e-15	5.5771e-13
Cd300lf	CD300 molecule like family member F	246746	-5.71608	4.20698	298.653	7.87155e-15	5.5771e-13
Pygl	liver glycogen phosphorylase	110095	-5.17115	2.90606	276.666	7.87586e-15	5.5771e-13
Ifi30	interferon gamma inducible protein 30	65972	-3.34284	6.48364	300.08	7.89901e-15	5.5771e-13
Clec4a4	C-type lectin domain family 4, member a4	474145	-6.69949	3.56517	289.725	8.75298e-15	6.1493e-13
H2-Aa	histocompatibility 2, class II antigen A, alpha	14960	-6.70298	9.18808	342.362	9.21648e-15	6.44287e-13
5031414D18Rik	NA	NA	-4.74102	3.59987	277.642	9.40431e-15	6.54179e-13
Avpi1	arginine vasopressin-induced 1	69534	-3.85317	2.54211	270.371	1.02041e-14	7.02888e-13
Plxnb2	plexin B2	140570	-4.61306	5.18629	302.347	1.0589e-14	7.23376e-13
Siglecg	sialic acid binding Ig-like lectin G	243958	-6.55525	5.03899	318.629	1.06385e-14	7.23376e-13
Scn2b	sodium channel, voltage-gated, type II, beta	72821	-4.6329	3.4276	271.593	1.06552e-14	7.23376e-13
Btk	Bruton agammaglobulinemia tyrosine kinase	12229	-5.6782	3.2924	275.16	1.07121e-14	7.23759e-13
Pcyt1a	phosphate cytidylyltransferase 1, choline, alpha isoform	13026	-1.83884	4.63989	268.486	1.10385e-14	7.42261e-13
Nlrp3	NLR family, pyrin domain containing 3	216799	-6.85714	3.38178	280.581	1.12788e-14	7.54822e-13
Dennd5a	DENN/MADD domain containing 5A	19347	-2.2038	6.2336	268.296	1.15611e-14	7.64668e-13
P2ry6	pyrimidinergic receptor P2Y, G-protein coupled, 6	233571	-7.01715	2.40907	267.239	1.16311e-14	7.64668e-13
Firre	functional intergenic repeating RNA element	103012	-2.37282	3.74663	267.216	1.16425e-14	7.64668e-13
Pid1	phosphotyrosine interaction domain containing 1	98496	-6.08296	3.13394	271.772	1.23509e-14	8.03719e-13
Amica1	NA	NA	-4.61681	4.10991	278.92	1.25897e-14	8.155e-13
Ear2	eosinophil-associated, ribonuclease A family, member 2	13587	-6.21806	2.87295	265.878	1.28299e-14	8.22368e-13
Arhgef40	Rho guanine nucleotide exchange factor (GEF) 40	268739	-6.68179	2.21293	264.897	1.28394e-14	8.22368e-13
Gcnt2	glucosaminyl (N-acetyl) transferase 2, I-branching enzyme	14538	-5.99294	2.3238	264.84	1.28704e-14	8.22368e-13
Cd180	CD180 antigen	17079	-6.43346	4.82626	307.61	1.30965e-14	8.33041e-13
Prr5l	proline rich 5 like	72446	-3.32396	3.45418	262.428	1.42615e-14	8.99045e-13
Fam49a	NA	NA	-1.3854	7.24286	260.943	1.51987e-14	9.45465e-13
Sdc3	syndecan 3	20970	-2.81716	3.63901	258.702	1.67406e-14	1.03229e-12
Pira6	paired-Ig-like receptor A6	18729	-6.19832	3.47871	271.435	1.70128e-14	1.04451e-12
Ceacam16	carcinoembryonic antigen-related cell adhesion molecule 16	330483	-5.7437	2.22962	257.96	1.72878e-14	1.0568e-12
Apol7c	apolipoprotein L 7c	108956	-5.47673	4.53788	286.609	1.75619e-14	1.06813e-12
Kmo	kynurenine 3-monooxygenase (kynurenine 3-hydroxylase)	98256	-6.98727	5.37679	313.962	1.76486e-14	1.06813e-12
Ctsh	cathepsin H	13036	-6.53456	6.09929	320.994	1.77835e-14	1.06813e-12
Camk1d	calcium/calmodulin-dependent protein kinase ID	227541	-1.30382	6.50969	257.308	1.77849e-14	1.06813e-12
Tifab	TRAF-interacting protein with forkhead-associated domain, family member B	212937	-6.95323	4.7623	302.28	1.78656e-14	1.06813e-12
Pak1	p21 (RAC1) activated kinase 1	18479	-5.23353	4.87955	288.905	1.994e-14	1.17813e-12
Zfp516	zinc finger protein 516	329003	-5.60122	3.97166	273.258	2.00326e-14	1.17867e-12
Adam8	a disintegrin and metallopeptidase domain 8	11501	-4.03194	4.96906	271.811	2.18824e-14	1.28216e-12
Ptpro	protein tyrosine phosphatase, receptor type, O	19277	-7.11535	3.51276	269.94	2.21382e-14	1.29179e-12
Gm34680	predicted gene, 34680	102638010	-5.96439	2.747	251.629	2.36883e-14	1.37656e-12
Arhgap6	Rho GTPase activating protein 6	11856	-5.78161	3.18193	257.225	2.40493e-14	1.3918e-12
Snx8	sorting nexin 8	231834	-3.79021	2.97731	249.922	2.46316e-14	1.41391e-12
Zfp366	zinc finger protein 366	238803	-6.55073	3.47752	263.473	2.6255e-14	1.48894e-12
Batf3	basic leucine zipper transcription factor, ATF-like 3	381319	-6.18929	1.8275	247.218	2.78121e-14	1.57094e-12
Gsto1	glutathione S-transferase omega 1	14873	-2.33776	3.18151	245.98	2.94147e-14	1.64827e-12
Syngr2	synaptogyrin 2	20973	-1.94676	6.7665	245.039	3.08139e-14	1.71262e-12
Ciita	class II transactivator	12265	-6.99238	7.28435	316.445	3.09152e-14	1.71262e-12
Plbd1	phospholipase B domain containing 1	66857	-6.77094	6.47259	310.692	3.10481e-14	1.71262e-12
Tnfrsf1a	tumor necrosis factor receptor superfamily, member 1a	21937	-1.24535	5.19962	243.18	3.34178e-14	1.80802e-12
Hhex	hematopoietically expressed homeobox	15242	-4.56503	3.02826	243.753	3.3653e-14	1.81137e-12
Rell1	RELT-like 1	100532	-2.71555	4.07657	242.973	3.37363e-14	1.81137e-12
Cd209a	CD209a antigen	170786	-7.36033	4.60637	285.538	3.43846e-14	1.83919e-12
Mmp25	matrix metallopeptidase 25	240047	-5.01147	1.99415	241.508	3.60866e-14	1.92294e-12
Bex6	brain expressed family member 6	328660	-7.16127	2.70159	281.339	3.65014e-14	1.92345e-12
Soga1	suppressor of glucose, autophagy associated 1	320706	-6.38913	3.66648	259.231	3.65033e-14	1.92345e-12
Gm15448	NA	NA	-6.32433	3.72421	259.23	3.65048e-14	1.92345e-12
Lrp5	low density lipoprotein receptor-related protein 5	16973	-3.37212	2.87037	240.775	3.73296e-14	1.95959e-12
Ptprj	protein tyrosine phosphatase, receptor type, J	19271	-2.34982	6.27869	246.414	3.76305e-14	1.96808e-12
Adam23	a disintegrin and metallopeptidase domain 23	23792	-6.93495	6.1845	303.964	3.8685e-14	2.00835e-12
LOC105244798	NA	NA	-7.06596	2.53936	278.174	3.94153e-14	2.03877e-12
Cd40	CD40 antigen	21939	-5.93879	2.66725	239.763	4.0556e-14	2.09011e-12
Cdh1	cadherin 1	12550	-5.9698	2.65904	239.562	4.09368e-14	2.10056e-12
Tbc1d8	TBC1 domain family, member 8	54610	-7.05912	5.79693	298.34	4.10563e-14	2.10056e-12
H2-Ab1	histocompatibility 2, class II antigen A, beta 1	14961	-6.63474	8.87565	301.837	4.15104e-14	2.11613e-12
H2-DMb1	histocompatibility 2, class II, locus Mb1	14999	-5.44782	5.33312	280.471	4.16742e-14	2.11684e-12
Tmem150b	transmembrane protein 150B	330460	-6.14137	2.25887	237.446	4.35844e-14	2.19806e-12
BC035044	cDNA sequence BC035044	232406	-4.33579	3.13717	237.962	4.40982e-14	2.21605e-12
Tmem231	transmembrane protein 231	234740	-3.64933	2.15941	236.318	4.59519e-14	2.30021e-12
Jag1	jagged 1	16449	-4.74542	2.46044	236.251	4.60986e-14	2.30021e-12
Grn	granulin	14824	-2.34316	6.28791	242.355	4.6436e-14	2.30888e-12
LOC100038947	NA	NA	-6.64449	4.41237	269.723	4.71857e-14	2.33793e-12
Slc22a4	solute carrier family 22 (organic cation transporter), member 4	30805	-6.85753	1.48891	235.368	4.80555e-14	2.36849e-12
Lacc1	laccase domain containing 1	210808	-3.88957	3.09477	235.332	4.81381e-14	2.36849e-12
Tcf7l2	transcription factor 7 like 2, T cell specific, HMG box	21416	-5.21117	1.68509	235.035	4.88188e-14	2.39364e-12
Wdfy3	WD repeat and FYVE domain containing 3	72145	-5.8349	2.55618	233.667	5.39708e-14	2.63293e-12
Rasgef1b	RasGEF domain family, member 1B	320292	-4.31184	3.67417	239.016	5.40718e-14	2.63293e-12
Pik3r5	phosphoinositide-3-kinase regulatory subunit 5	320207	-1.486	7.20328	232.1	5.61283e-14	2.72367e-12
Mmp12	matrix metallopeptidase 12	17381	-7.00766	3.7852	294.004	5.77326e-14	2.79193e-12
Pip5k1c	phosphatidylinositol-4-phosphate 5-kinase, type 1 gamma	18717	-1.04769	6.80867	231.207	5.85787e-14	2.82318e-12
Bach1	BTB and CNC homology 1, basic leucine zipper transcription factor 1	12013	-1.72492	5.42459	230.08	6.18406e-14	2.96018e-12
Nlrp1c-ps	NLR family, pyrin domain containing 1C, pseudogene	627984	-6.47192	2.30184	266.162	6.23675e-14	2.97031e-12
Abi3	ABI family member 3	66610	-2.53448	5.23904	233.323	6.25799e-14	2.97031e-12
2900052N01Rik	RIKEN cDNA 2900052N01 gene	73040	-6.52635	3.57088	245.96	6.44847e-14	3.0353e-12
Lrp8	low density lipoprotein receptor-related protein 8, apolipoprotein e receptor	16975	-2.59923	4.86689	229.802	6.5647e-14	3.07974e-12
Pkib	protein kinase inhibitor beta, cAMP dependent, testis specific	18768	-6.05253	2.42537	228.006	6.95953e-14	3.23275e-12
Lat2	linker for activation of T cells family, member 2	56743	-4.17194	3.19624	227.11	7.37389e-14	3.39175e-12
H2-Eb2	histocompatibility 2, class II antigen E beta2	381091	-6.55581	5.13324	272.19	7.60222e-14	3.47414e-12
Arl10	ADP-ribosylation factor-like 10	56795	-2.05174	4.16963	224.715	8.03064e-14	3.64632e-12
H2-DMb2	histocompatibility 2, class II, locus Mb2	15000	-5.36453	5.72797	269.951	8.26898e-14	3.73744e-12
Fbrsl1	fibrosin-like 1	381668	-1.89394	6.18038	224.085	8.28424e-14	3.73744e-12
Lrrc75b	leucine rich repeat containing 75B	192734	-3.62093	2.86566	224.013	8.31376e-14	3.73881e-12
Tlr11	toll-like receptor 11	239081	-6.69137	2.62111	259.578	8.41157e-14	3.76834e-12
Wdfy4	WD repeat and FYVE domain containing 4	545030	-6.83474	7.28345	289.674	8.43279e-14	3.76834e-12
Slc8a2	solute carrier family 8 (sodium/calcium exchanger), member 2	110891	-5.68996	1.90081	222.837	8.81182e-14	3.9069e-12
Sirpb1b	signal-regulatory protein beta 1B	668101	-6.9055	4.32395	254.859	8.98269e-14	3.95155e-12
Flt3	FMS-like tyrosine kinase 3	14255	-7.08531	5.83615	280.402	9.06628e-14	3.96911e-12
Clec4a3	C-type lectin domain family 4, member a3	73149	-5.16134	2.3601	222.236	9.07885e-14	3.96911e-12
Sirpb1a	signal-regulatory protein beta 1A	320832	-6.95752	5.15016	269.251	9.22435e-14	4.00791e-12
Stom	stomatin	13830	-3.48993	4.01907	225.187	9.78617e-14	4.21313e-12
Zcchc24	zinc finger, CCHC domain containing 24	71918	-4.47203	2.57186	220.185	1.00579e-13	4.3075e-12
Palm	paralemmin	18483	-3.52636	2.25839	220.168	1.00664e-13	4.3075e-12
Lipe	lipase, hormone sensitive	16890	-1.97713	4.11552	219.672	1.03203e-13	4.40281e-12
9330159M07Rik	RIKEN cDNA 9330159M07 gene	319673	-4.51389	1.46323	219.546	1.03857e-13	4.41738e-12
Cnpy3	canopy FGF signaling regulator 3	72029	-1.60721	5.21346	218.696	1.08399e-13	4.59669e-12
Nxpe5	neurexophilin and PC-esterase domain family, member 5	381680	-8.15415	1.30776	218.619	1.08821e-13	4.60077e-12
Relt	RELT tumor necrosis factor receptor	320100	-1.90604	5.18923	218.498	1.09491e-13	4.6153e-12
Prkcd	protein kinase C, delta	18753	-1.68886	6.77545	218.329	1.10429e-13	4.64096e-12
Mreg	melanoregulin	381269	-6.65583	3.67968	234.992	1.17514e-13	4.9095e-12
Tnfrsf11a	tumor necrosis factor receptor superfamily, member 11a, NFKB activator	21934	-6.57904	2.61332	250.152	1.23235e-13	5.10324e-12
Gpr4	G protein-coupled receptor 4	319197	-5.91514	1.4271	248.81	1.25333e-13	5.17216e-12
Pbx1	pre B cell leukemia homeobox 1	18514	-6.29308	1.03467	215.79	1.25632e-13	5.17216e-12
Lrrc16a	NA	NA	-4.42328	3.80286	226.027	1.27362e-13	5.22814e-12
Nuak2	NUAK family, SNF1-like kinase, 2	74137	-3.66097	2.74855	214.779	1.323e-13	5.41508e-12
Npc1	NPC intracellular cholesterol transporter 1	18145	-1.34946	5.90787	213.513	1.41199e-13	5.76262e-12
Havcr2	hepatitis A virus cellular receptor 2	171285	-5.3272	5.14161	248.13	1.47234e-13	5.97442e-12
Gm5086	predicted gene 5086	328314	-6.49911	1.62065	243.953	1.53605e-13	6.21505e-12
Gngt2	guanine nucleotide binding protein (G protein), gamma transducing activity polypeptide 2	14710	-2.68417	3.8919	211.133	1.59734e-13	6.37175e-12
Lmo2	LIM domain only 2	16909	-5.74596	3.65802	225.017	1.67996e-13	6.68244e-12
Trim7	tripartite motif-containing 7	94089	-3.8536	2.75896	209.519	1.73788e-13	6.87641e-12
Prkd3	protein kinase D3	75292	-1.88205	5.67671	208.462	1.83717e-13	7.22638e-12
Hlx	H2.0-like homeobox	15284	-5.6909	1.82774	207.469	1.93606e-13	7.59421e-12
Erlin1	ER lipid raft associated 1	226144	-1.98739	4.19537	206.666	2.02023e-13	7.9024e-12
Plcg2	phospholipase C, gamma 2	234779	-6.22167	4.96411	245.071	2.07117e-13	8.07929e-12
Arrdc2	arrestin domain containing 2	70807	-1.59362	4.14187	206.024	2.09039e-13	8.13178e-12
Kcnk6	potassium inwardly-rectifying channel, subfamily K, member 6	52150	-2.53007	4.36686	205.25	2.17852e-13	8.45136e-12
Gm26947	predicted gene, 26947	102640832	-7.68615	1.9128	204.815	2.22971e-13	8.62624e-12
Itsn1	intersectin 1 (SH3 domain protein 1A)	16443	-2.31494	3.23672	204.615	2.25373e-13	8.68238e-12
Klri1	killer cell lectin-like receptor family I member 1	503550	-6.37612	4.66375	237.778	2.27965e-13	8.74754e-12
Rasgrp4	RAS guanyl releasing protein 4	233046	-4.86089	4.88998	233.924	2.3092e-13	8.83691e-12
Mapk14	mitogen-activated protein kinase 14	26416	-1.31085	7.69177	204.071	2.3205e-13	8.85617e-12
Rasgrp3	RAS, guanyl releasing protein 3	240168	-6.09354	3.65816	220.801	2.32895e-13	8.86084e-12
Slc15a3	solute carrier family 15, member 3	65221	-2.70908	3.05726	203.961	2.33428e-13	8.86084e-12
Csf1r	colony stimulating factor 1 receptor	12978	-5.59852	5.05071	239.031	2.66641e-13	1.00945e-11
1600010M07Rik	RIKEN cDNA 1600010M07 gene	69781	-7.81384	1.58625	230.696	2.72899e-13	1.03038e-11
Sh2b2	SH2B adaptor protein 2	23921	-5.42579	2.67967	202.152	2.76931e-13	1.04281e-11
Arhgap22	Rho GTPase activating protein 22	239027	-5.96746	1.75766	200.251	2.85386e-13	1.06895e-11
H2-Oa	histocompatibility 2, O region alpha locus	15001	-3.6521	5.39071	222.333	2.8897e-13	1.07666e-11
Adap2	ArfGAP with dual PH domains 2	216991	-6.24893	1.99129	199.607	2.95618e-13	1.09853e-11
Sipa1l3	signal-induced proliferation-associated 1 like 3	74206	-1.31683	5.70759	199.52	2.97031e-13	1.10088e-11
Rasal2	RAS protein activator like 2	226525	-6.4033	2.73718	204.323	3.04893e-13	1.12706e-11
Cadm1	cell adhesion molecule 1	54725	-4.73349	2.64827	199.569	3.06013e-13	1.12825e-11
Stra6l	STRA6-like	74152	-6.8813	4.93687	238.797	3.09473e-13	1.13804e-11
Treml4	triggering receptor expressed on myeloid cells-like 4	224840	-4.67286	2.09385	198.628	3.11931e-13	1.1441e-11
Fam234b	family with sequence similarity 234, member B	74525	-1.82765	5.21258	198.255	3.1841e-13	1.15883e-11
Adam22	a disintegrin and metallopeptidase domain 22	11496	-6.80735	2.9979	208.055	3.20268e-13	1.1626e-11
Ddhd1	DDHD domain containing 1	114874	-1.653	6.22307	197.63	3.29575e-13	1.19331e-11
App	amyloid beta (A4) precursor protein	11820	-3.0139	5.60443	213.009	3.32283e-13	1.19698e-11
Gm38525	predicted gene, 38525	102640171	-6.32626	2.08496	197.482	3.32284e-13	1.19698e-11
Ube2e2	ubiquitin-conjugating enzyme E2E 2	218793	-4.55978	2.77572	197.162	3.49314e-13	1.25513e-11
Tmem184b	transmembrane protein 184b	223693	-0.980688	5.40076	195.445	3.7211e-13	1.33365e-11
Tctex1d2	NA	NA	-4.09601	2.14247	195.273	3.75701e-13	1.34311e-11
Knop1	lysine rich nucleolar protein 1	66356	-1.41251	5.83365	195.006	3.81346e-13	1.35985e-11
Cd300c	CD300C molecule	387565	-8.3876	2.05406	223.564	3.89248e-13	1.38105e-11
Mefv	Mediterranean fever	54483	-7.22425	4.29269	225.272	3.95109e-13	1.39833e-11
Ehf	ets homologous factor	13661	-6.02564	2.78749	199.255	3.99708e-13	1.41107e-11
Ctsz	cathepsin Z	64138	-2.24696	6.35669	201.08	4.06626e-13	1.43191e-11
Plek	pleckstrin	56193	-3.02966	6.76495	213.128	4.17785e-13	1.46755e-11
Pacs2	phosphofurin acidic cluster sorting protein 2	217893	-1.00311	6.23367	193.084	4.24826e-13	1.48858e-11
Itgam	integrin alpha M	16409	-4.69861	5.05541	222.719	4.29197e-13	1.49647e-11
Pde4a	phosphodiesterase 4A, cAMP specific	18577	-3.18301	2.80757	192.252	4.45277e-13	1.53849e-11
Ppfia4	protein tyrosine phosphatase, receptor type, f polypeptide (PTPRF), interacting protein (liprin), alpha 4	68507	-6.85052	4.36864	222.642	4.45609e-13	1.53849e-11
Zmiz2	zinc finger, MIZ-type containing 2	52915	-1.11397	8.00187	192.144	4.48024e-13	1.54306e-11
Dna2	DNA replication helicase/nuclease 2	327762	-2.8303	4.51376	196.454	4.54584e-13	1.55983e-11
Esam	endothelial cell-specific adhesion molecule	69524	-8.02436	1.93569	219.457	4.55103e-13	1.55983e-11
Havcr1	hepatitis A virus cellular receptor 1	171283	-7.03112	1.90294	191.593	4.63769e-13	1.58568e-11
Siglece	sialic acid binding Ig-like lectin E	83382	-6.10893	2.34584	191.747	4.7756e-13	1.6289e-11
Plxnc1	plexin C1	54712	-2.10687	7.53058	197.326	4.82207e-13	1.64078e-11
Gpr137b-ps	G protein-coupled receptor 137B, pseudogene	664862	-1.58368	4.45018	190.397	4.94836e-13	1.67845e-11
Tbc1d16	TBC1 domain family, member 16	207592	-3.7713	3.42444	191.742	5.29147e-13	1.78758e-11
Nlrc4	NLR family, CARD domain containing 4	268973	-2.62428	3.88519	188.122	5.63914e-13	1.89596e-11
Tlr2	toll-like receptor 2	24088	-2.84063	2.95583	187.809	5.74201e-13	1.9214e-11
Fcgr2b	Fc receptor, IgG, low affinity IIb	14130	-5.22141	2.59426	186.86	6.25946e-13	2.07976e-11
Gm42333	predicted gene, 42333	105247194	-5.65384	1.83383	186.205	6.30246e-13	2.08424e-11
Itgb3	integrin beta 3	16416	-1.46101	6.46405	186.059	6.35629e-13	2.09713e-11
Trappc5	trafficking protein particle complex 5	66682	-1.20133	5.00576	185.82	6.44591e-13	2.12044e-11
Eepd1	endonuclease/exonuclease/phosphatase family domain containing 1	67484	-4.5711	2.07254	185.773	6.46325e-13	2.12044e-11
Usp35	ubiquitin specific peptidase 35	244144	-2.13288	4.26204	184.725	6.87225e-13	2.23602e-11
Uap1	UDP-N-acetylglucosamine pyrophosphorylase 1	107652	-1.21103	4.88065	184.612	6.91809e-13	2.24575e-11
Ifngr1	interferon gamma receptor 1	15979	-1.64878	7.22186	184.177	7.09744e-13	2.29869e-11
Tmod2	tropomodulin 2	50876	-6.84092	2.34376	185.555	7.27262e-13	2.35004e-11
Ackr1	atypical chemokine receptor 1 (Duffy blood group)	13349	-7.47766	1.42122	183.682	7.30753e-13	2.35593e-11
Tsc22d1	TSC22 domain family, member 1	21807	-2.63814	5.13027	191.362	7.39829e-13	2.37969e-11
Cdc42ep2	CDC42 effector protein (Rho GTPase binding) 2	104252	-6.26881	1.0131	183.434	7.41495e-13	2.37969e-11
Il1b	interleukin 1 beta	16176	-6.55299	3.74883	202.405	7.61782e-13	2.43374e-11
Itpr1	inositol 1,4,5-trisphosphate receptor 1	16438	-0.841081	7.45356	182.834	7.68304e-13	2.44904e-11
Arhgap17	Rho GTPase activating protein 17	70497	-1.24152	5.82631	182.721	7.73456e-13	2.4599e-11
Gpr157	G protein-coupled receptor 157	269604	-3.05732	2.50488	182.203	7.97626e-13	2.5254e-11
Prr5	proline rich 5 (renal)	109270	-4.62999	1.48486	181.955	8.09452e-13	2.55711e-11
LOC105245043	NA	NA	-4.2909	2.65219	181.295	8.41963e-13	2.65388e-11
Gm10693	predicted pseudogene 10693	675749	-6.15584	2.01792	181.119	8.50811e-13	2.66985e-11
Csnk1e	casein kinase 1, epsilon	27373	-0.943327	4.92251	180.961	8.58872e-13	2.68916e-11
Mgat4a	mannoside acetylglucosaminyltransferase 4, isoenzyme A	269181	-1.53539	5.15063	180.885	8.62783e-13	2.69543e-11
Clec7a	C-type lectin domain family 7, member a	56644	-5.70152	3.45431	194.335	8.73931e-13	2.72423e-11
Gpx1	glutathione peroxidase 1	14775	-1.39735	6.87149	180.285	8.94337e-13	2.7817e-11
Rhbdf2	rhomboid 5 homolog 2	217344	-1.43962	4.37671	180.028	9.08234e-13	2.81872e-11
Mllt4	NA	NA	-3.66725	4.00137	187.501	9.16371e-13	2.83773e-11
Cd209b	CD209b antigen	69165	-5.88643	0.635074	204.169	9.49458e-13	2.92098e-11
Tmem55b	NA	NA	-1.51202	5.02334	179.036	9.6415e-13	2.95973e-11
Acsl1	acyl-CoA synthetase long-chain family member 1	14081	-1.70053	4.34113	178.658	9.86397e-13	3.01492e-11
Kdr	kinase insert domain protein receptor	16542	-5.93908	1.46975	178.548	9.92991e-13	3.02852e-11
Smagp	small cell adhesion glycoprotein	207818	-5.19908	0.876344	178.042	1.02387e-12	3.11596e-11
Stat2	signal transducer and activator of transcription 2	20847	-1.02205	6.82292	177.259	1.07377e-12	3.25379e-11
Clec12a	C-type lectin domain family 12, member a	232413	-6.27461	2.78625	184.519	1.08821e-12	3.29051e-11
Lyz1	lysozyme 1	17110	-5.32372	1.87493	176.981	1.09212e-12	3.29527e-11
Alpk1	alpha-kinase 1	71481	-4.29146	2.94704	177.976	1.1391e-12	3.42969e-11
Colgalt1	collagen beta(1-O)galactosyltransferase 1	234407	-1.21433	5.73874	176.238	1.14286e-12	3.43368e-11
Klhl18	kelch-like 18	270201	-1.36492	5.72495	175.768	1.17624e-12	3.51899e-11
Mfsd12	major facilitator superfamily domain containing 12	73822	-2.40066	3.17552	175.136	1.22276e-12	3.65043e-11
Nectin1	nectin cell adhesion molecule 1	58235	-2.88902	4.01043	175.766	1.30241e-12	3.88003e-11
Dnah2	dynein, axonemal, heavy chain 2	327954	-8.12956	2.0797	174.63	1.3335e-12	3.96429e-11
Abcd1	ATP-binding cassette, sub-family D (ALD), member 1	11666	-0.904768	6.22113	173.631	1.34186e-12	3.98076e-11
Gm11787	predicted gene 11787	666513	-5.98052	1.92605	173.472	1.35516e-12	4.01179e-11
Bcl11a	B cell CLL/lymphoma 11A (zinc finger protein)	14025	-6.09161	5.00671	208.199	1.36602e-12	4.02705e-11
Klra17	killer cell lectin-like receptor, subfamily A, member 17	170733	-5.97352	1.63385	172.842	1.40927e-12	4.11653e-11
Klk1	kallikrein 1	16612	-6.82389	2.27834	175.108	1.41095e-12	4.11653e-11
Pla2g4a	phospholipase A2, group IVA (cytosolic, calcium-dependent)	18783	-6.28673	1.36834	172.145	1.4719e-12	4.28549e-11
Slc44a5	solute carrier family 44, member 5	242259	-7.17265	2.10889	195.838	1.49783e-12	4.3431e-11
Cyth4	cytohesin 4	72318	-1.11951	7.62559	171.832	1.50102e-12	4.34341e-11
Trex1	three prime repair exonuclease 1	22040	-1.43496	4.29087	171.771	1.5067e-12	4.35094e-11
Nectin4	nectin cell adhesion molecule 4	71740	-7.74338	0.93574	171.376	1.54448e-12	4.44193e-11
Myo5a	myosin VA	17918	-1.88134	6.32607	173.632	1.5445e-12	4.44193e-11
Cd101	CD101 antigen	630146	-1.52145	4.61912	171.239	1.55782e-12	4.47113e-11
Adam11	a disintegrin and metallopeptidase domain 11	11488	-7.02726	4.92291	207.271	1.60395e-12	4.56641e-11
P2ry13	purinergic receptor P2Y, G-protein coupled 13	74191	-5.28683	1.29132	170.41	1.64126e-12	4.65711e-11
Wdfy2	WD repeat and FYVE domain containing 2	268752	-1.26996	6.07456	170.361	1.64633e-12	4.65888e-11
P2ry14	purinergic receptor P2Y, G-protein coupled, 14	140795	-5.44736	1.79054	169.56	1.73171e-12	4.88094e-11
Lyz2	lysozyme 2	17105	-5.18199	5.05323	199.607	1.75605e-12	4.93969e-11
D930015E06Rik	NA	NA	-1.4775	7.89909	169.204	1.7712e-12	4.97239e-11
Ust	uronyl-2-sulfotransferase	338362	-2.22026	3.09687	169.029	1.79108e-12	5.01361e-11
Msantd1	Myb/SANT-like DNA-binding domain containing 1	403174	-2.4147	2.50424	169.012	1.79298e-12	5.01361e-11
Ly86	lymphocyte antigen 86	17084	-6.39535	4.16875	193.149	1.86948e-12	5.21719e-11
Dusp22	dual specificity phosphatase 22	105352	-2.42351	3.04681	167.736	1.94478e-12	5.38873e-11
Csgalnact2	chondroitin sulfate N-acetylgalactosaminyltransferase 2	78752	-1.63501	5.05754	167.724	1.94622e-12	5.38873e-11
Ogfrl1	opioid growth factor receptor-like 1	70155	-5.24797	4.19831	188.556	1.97515e-12	5.45523e-11
Trio	triple functional domain (PTPRF interacting)	223435	-1.20154	5.73736	167.472	1.97796e-12	5.45523e-11
Klri2	killer cell lectin-like receptor family I member 2	320407	-4.90702	2.46651	167.895	1.98228e-12	5.45649e-11
Adap1	ArfGAP with dual PH domains 1	231821	-1.90172	5.10069	166.956	2.04443e-12	5.61662e-11
Ccl6	chemokine (C-C motif) ligand 6	20305	-7.05628	1.5018	166.538	2.10002e-12	5.74696e-11
Rp2	retinitis pigmentosa 2 homolog	19889	-2.53634	5.45218	175.779	2.12318e-12	5.79912e-11
Dock10	dedicator of cytokinesis 10	210293	-1.12224	9.32202	166.261	2.13776e-12	5.82767e-11
Gm35478	predicted gene, 35478	102639078	-8.93967	2.06856	189.198	2.14239e-12	5.82904e-11
Sowahc	sosondowah ankyrin repeat domain family member C	268301	-4.41731	3.31142	172.707	2.15671e-12	5.8567e-11
Sh3bp1	SH3-domain binding protein 1	20401	-1.09368	7.33961	166.065	2.16501e-12	5.86797e-11
Fgfr1	fibroblast growth factor receptor 1	14182	-4.51521	1.84677	165.703	2.21621e-12	5.99522e-11
Zfp710	zinc finger protein 710	209225	-1.6325	5.2667	165.45	2.25267e-12	6.08133e-11
Tifa	TRAF-interacting protein with forkhead-associated domain	211550	-5.89532	2.75598	171.76	2.30232e-12	6.19258e-11
Spats2	spermatogenesis associated, serine-rich 2	72572	-6.55553	0.483362	164.975	2.32312e-12	6.23664e-11
Tcirg1	T cell, immune regulator 1, ATPase, H+ transporting, lysosomal V0 protein A3	27060	-1.65898	6.57571	165.237	2.35104e-12	6.29964e-11
2001-03-01	NA	NA	-6.32104	4.31676	188.371	2.67435e-12	7.13885e-11
Lrrk2	leucine-rich repeat kinase 2	66725	-6.05933	5.49208	200.476	2.73618e-12	7.27638e-11
Tnfrsf21	tumor necrosis factor receptor superfamily, member 21	94185	-4.00682	2.0632	162.342	2.75893e-12	7.32308e-11
Dock4	dedicator of cytokinesis 4	238130	-2.43105	3.70175	161.522	2.91213e-12	7.68593e-11
Tlr5	toll-like receptor 5	53791	-6.95483	2.69366	170.193	2.9174e-12	7.68593e-11
C130050O18Rik	RIKEN cDNA C130050O18 gene	319772	-5.29938	0.628653	161.196	2.97559e-12	7.82463e-11
Ppp1r14a	protein phosphatase 1, regulatory inhibitor subunit 14A	68458	-7.37783	1.89298	161.37	3.02672e-12	7.92956e-11
Tmem176a	transmembrane protein 176A	66058	-5.10605	4.43897	183.95	3.03543e-12	7.93766e-11
Gm9733	predicted gene 9733	751864	-6.30264	2.87405	169.349	3.13624e-12	8.18611e-11
Eef2k	eukaryotic elongation factor-2 kinase	13631	-2.95688	4.06626	163.287	3.33042e-12	8.67449e-11
Uvrag	UV radiation resistance associated gene	78610	-1.56508	6.39084	159.459	3.34009e-12	8.67449e-11
Pdzd4	PDZ domain containing 4	245469	-5.39036	2.70538	164.621	3.34178e-12	8.67449e-11
H2-Ob	histocompatibility 2, O region beta locus	15002	-3.52799	6.52637	183.488	3.38313e-12	8.74967e-11
Slco5a1	solute carrier organic anion transporter family, member 5A1	240726	-6.21778	2.35951	162.225	3.5472e-12	9.14052e-11
Ifitm1	interferon induced transmembrane protein 1	68713	-6.15354	1.48733	157.319	3.85672e-12	9.81274e-11
Tmem176b	transmembrane protein 176B	65963	-5.03312	5.35031	187.931	3.92826e-12	9.97678e-11
Stx7	syntaxin 7	53331	-1.76991	5.20819	156.95	3.95421e-12	1.00247e-10
Ugt1a7c	UDP glucuronosyltransferase 1 family, polypeptide A7C	394432	-5.25018	0.67591	156.702	4.0212e-12	1.01762e-10
Upb1	ureidopropionase, beta	103149	-6.53149	1.38472	156.105	4.18762e-12	1.05407e-10
Ern1	endoplasmic reticulum (ER) to nucleus signalling 1	78943	-2.0115	4.64445	155.567	4.34401e-12	1.09149e-10
Gm29791	predicted gene, 29791	101056178	-7.02379	1.03575	155.446	4.37996e-12	1.09857e-10
Siglech	sialic acid binding Ig-like lectin H	233274	-7.32503	5.97596	196.292	4.68452e-12	1.1708e-10
Irf8	interferon regulatory factor 8	15900	-3.3793	6.04854	175.684	4.8143e-12	1.19899e-10
Mctp2	multiple C2 domains, transmembrane 2	244049	-1.81329	5.16263	154.126	4.85061e-12	1.20413e-10
Pilrb2	paired immunoglobin-like type 2 receptor beta 2	545812	-4.87743	0.690067	153.613	4.96749e-12	1.22847e-10
Haus8	4HAUS augmin-like complex, subunit 8	76478	-2.08782	4.52208	153.579	4.97908e-12	1.22919e-10
Papss2	3'-phosphoadenosine 5'-phosphosulfate synthase 2	23972	-5.56726	1.3437	152.798	5.25576e-12	1.29523e-10
Ltbr	lymphotoxin B receptor	17000	-5.38836	1.91095	152.768	5.27291e-12	1.29719e-10
Dennd3	DENN/MADD domain containing 3	105841	-3.53186	4.39858	162.549	5.52941e-12	1.35557e-10
Fscn1	fascin actin-bundling protein 1	14086	-5.31247	3.67855	165.743	5.61547e-12	1.37428e-10
Slc15a4	solute carrier family 15, member 4	100561	-2.11742	4.60564	151.84	5.77385e-12	1.40816e-10
Lifr	LIF receptor alpha	16880	-6.78506	3.66783	171.094	5.78988e-12	1.40964e-10
Ptger3	prostaglandin E receptor 3 (subtype EP3)	19218	-7.82613	1.66139	170.461	5.92454e-12	1.43994e-10
Kif9	kinesin family member 9	16578	-4.57569	2.04723	151.008	5.95401e-12	1.44461e-10
Sulf2	sulfatase 2	72043	-5.6925	5.03171	209.494	6.01299e-12	1.45489e-10
Adrbk2	NA	NA	-6.67246	6.78603	191.375	6.01697e-12	1.45489e-10
Lst1	leukocyte specific transcript 1	16988	-4.23155	2.21199	150.663	6.09963e-12	1.46984e-10
Slc6a6	solute carrier family 6 (neurotransmitter transporter, taurine), member 6	21366	-0.868328	7.25142	150.497	6.17112e-12	1.48454e-10
Dnaaf3	dynein, axonemal assembly factor 3	436022	-3.73499	1.94595	150.456	6.18897e-12	1.4863e-10
Basp1	brain abundant, membrane attached signal protein 1	70350	-4.91749	3.04211	156.831	6.25277e-12	1.49907e-10
Foxred2	FAD-dependent oxidoreductase domain containing 2	239554	-1.54114	3.99904	150.181	6.30982e-12	1.50917e-10
Plau	plasminogen activator, urokinase	18792	-6.51714	1.32109	150.167	6.31628e-12	1.50917e-10
Clec10a	C-type lectin domain family 10, member A	17312	-6.7693	2.46791	155.97	6.61909e-12	1.57619e-10
Usp12	ubiquitin specific peptidase 12	22217	-0.99241	6.58866	148.676	7.01842e-12	1.66287e-10
Prkar2b	protein kinase, cAMP dependent regulatory, type II beta	19088	-2.92061	2.46037	148.26	7.22876e-12	1.70984e-10
Hexa	hexosaminidase A	15211	-1.16506	5.57946	148.201	7.25909e-12	1.71264e-10
Rgs18	regulator of G-protein signaling 18	64214	-7.42364	2.17533	151.104	7.50433e-12	1.76321e-10
Klrd1	killer cell lectin-like receptor, subfamily D, member 1	16643	-3.89291	3.92628	155.796	7.76069e-12	1.81438e-10
Ptpre	protein tyrosine phosphatase, receptor type, E	19267	-1.11278	6.16461	146.815	8.01509e-12	1.87076e-10
P2rx5	purinergic receptor P2X, ligand-gated ion channel, 5	94045	-4.15145	0.585509	146.42	8.24638e-12	1.92157e-10
Cdc42bpb	CDC42 binding protein kinase beta	217866	-3.41614	3.75619	151.983	8.4131e-12	1.95211e-10
Agap1	ArfGAP with GTPase domain, ankyrin repeat and PH domain 1	347722	-4.40395	1.35656	145.126	9.05378e-12	2.09032e-10
Hrh1	histamine receptor H1	15465	-6.21799	1.16763	163.071	9.05939e-12	2.09032e-10
Peli2	pellino 2	93834	-4.24905	0.932795	144.84	9.24352e-12	2.1224e-10
Card9	caspase recruitment domain family, member 9	332579	-4.15804	2.89148	147.603	9.40629e-12	2.15627e-10
Marcks	myristoylated alanine rich protein kinase C substrate	17118	-4.31745	5.45552	170.773	9.45737e-12	2.16447e-10
6330416G13Rik	NA	NA	-0.992861	5.37591	144.257	9.64436e-12	2.20369e-10
Tcf4	transcription factor 4	21413	-4.40403	5.37538	170.222	9.75743e-12	2.22592e-10
Nhsl2	NHS-like 2	100042480	-2.66253	4.25296	146.116	9.98929e-12	2.27514e-10
Rhobtb2	Rho-related BTB domain containing 2	246710	-0.850055	5.88733	143.53	1.01703e-11	2.31171e-10
Ahr	aryl-hydrocarbon receptor	11622	-1.48542	4.70966	143.023	1.05549e-11	2.39238e-10
Tlr6	toll-like receptor 6	21899	-1.1465	4.80805	142.794	1.0734e-11	2.42908e-10
Mcemp1	mast cell expressed membrane protein 1	69189	-6.22407	2.95841	170.713	1.11964e-11	2.52562e-10
Lyst	lysosomal trafficking regulator	17101	-2.04466	8.24374	148.623	1.12523e-11	2.53419e-10
Tec	tec protein tyrosine kinase	21682	-1.47627	3.58043	141.966	1.14093e-11	2.56256e-10
Pdxk	pyridoxal (pyridoxine, vitamin B6) kinase	216134	-1.42778	5.01159	141.96	1.14146e-11	2.56256e-10
Cds1	CDP-diacylglycerol synthase 1	74596	-6.47676	1.02937	158.376	1.20968e-11	2.70283e-10
L1cam	L1 cell adhesion molecule	16728	-1.40224	5.63785	141.116	1.21512e-11	2.7107e-10
Tex2	testis expressed gene 2	21763	-1.26681	5.34401	140.59	1.26357e-11	2.81434e-10
Arhgef2	rho/rac guanine nucleotide exchange factor (GEF) 2	16800	-0.782937	7.81481	140.498	1.27226e-11	2.82477e-10
Ptchd1	patched domain containing 1	211612	-5.94462	2.65157	146.799	1.30782e-11	2.89739e-10
Nod2	nucleotide-binding oligomerization domain containing 2	257632	-1.78795	3.40291	140.116	1.30907e-11	2.89739e-10
Ago4	argonaute RISC catalytic subunit 4	76850	-3.45616	2.82802	140.349	1.31862e-11	2.91397e-10
Ptk2	PTK2 protein tyrosine kinase 2	14083	-3.09326	3.09066	140.066	1.33143e-11	2.93066e-10
Frmd5	FERM domain containing 5	228564	-4.36443	1.52329	139.88	1.3324e-11	2.93066e-10
Atf6	activating transcription factor 6	226641	-1.17124	6.29786	139.62	1.35864e-11	2.98372e-10
Pik3r6	phosphoinositide-3-kinase regulatory subunit 5	104709	-5.63571	1.10904	139.435	1.37755e-11	3.02056e-10
Specc1	sperm antigen with calponin homology and coiled-coil domains 1	432572	-3.61172	3.59462	145.153	1.38659e-11	3.03566e-10
Fam46a	NA	NA	-1.92459	5.23449	140.06	1.46823e-11	3.19952e-10
Zfp658	zinc finger protein 658	210104	-1.48532	3.66445	137.743	1.56513e-11	3.40543e-10
Nckipsd	NCK interacting protein with SH3 domain	80987	-1.31574	3.75403	137.279	1.62128e-11	3.51675e-10
Gpd1l	glycerol-3-phosphate dehydrogenase 1-like	333433	-0.795004	6.10539	137.101	1.64333e-11	3.55367e-10
Wdr86	WD repeat domain 86	269633	-3.93237	1.21099	137.001	1.65589e-11	3.57536e-10
Tlr7	toll-like receptor 7	170743	-3.73416	4.29581	148.589	1.66735e-11	3.5946e-10
Tmem141	transmembrane protein 141	51875	-3.48528	0.916248	136.877	1.6716e-11	3.59827e-10
Syk	spleen tyrosine kinase	20963	-6.14688	5.92065	170.086	1.7951e-11	3.85238e-10
Clec9a	C-type lectin domain family 9, member a	232414	-6.55852	2.63126	161.194	1.80463e-11	3.86696e-10
Cxcl9	chemokine (C-X-C motif) ligand 9	17329	-5.63495	1.513	135.834	1.81048e-11	3.8736e-10
Map3k14	mitogen-activated protein kinase kinase kinase 14	53859	-1.05276	6.34263	135.557	1.84938e-11	3.95084e-10
Bahcc1	BAH domain and coiled-coil containing 1	268515	-8.08973	1.02274	135.253	1.8931e-11	4.02958e-10
Mapk7	mitogen-activated protein kinase 7	23939	-1.19368	4.74167	135.175	1.90451e-11	4.04416e-10
Depdc7	DEP domain containing 7	211896	-7.55331	0.807919	135.127	1.9115e-11	4.05289e-10
Arhgef10l	Rho guanine nucleotide exchange factor (GEF) 10-like	72754	-7.03339	0.179113	173.312	1.92139e-11	4.06776e-10
Ssfa2	NA	NA	-1.18345	5.28569	134.387	2.02403e-11	4.27588e-10
H2afy	NA	NA	-0.807134	8.42096	134.376	2.02575e-11	4.27588e-10
Rab32	RAB32, member RAS oncogene family	67844	-2.07837	3.21994	133.878	2.10556e-11	4.43096e-10
Cpne2	copine II	234577	-2.5353	2.12984	133.811	2.11649e-11	4.43934e-10
Gpd2	glycerol phosphate dehydrogenase 2, mitochondrial	14571	-1.22176	5.11654	133.797	2.11891e-11	4.43934e-10
Nlrp1a	NLR family, pyrin domain containing 1A	195046	-2.33693	2.57086	133.775	2.12241e-11	4.44007e-10
1700025G04Rik	RIKEN cDNA 1700025G04 gene	69399	-1.69585	3.91587	133.73	2.12991e-11	4.44918e-10
Gm5431	predicted gene 5431	432555	-0.856817	5.68853	133.51	2.16661e-11	4.50584e-10
Gapt	Grb2-binding adaptor, transmembrane	238875	-6.00793	1.61179	133.705	2.1885e-11	4.54469e-10
5430427O19Rik	NA	NA	-2.97117	3.03645	133.18	2.22306e-11	4.60967e-10
Angptl7	angiopoietin-like 7	654812	-6.64507	-0.018196	132.761	2.29711e-11	4.75624e-10
Epn1	epsin 1	13854	-0.716826	6.79578	132.518	2.34133e-11	4.8407e-10
D6Ertd527e	DNA segment, Chr 6, ERATO Doi 527, expressed	52372	-4.63083	1.20325	132.098	2.41967e-11	4.98805e-10
Dpep2	dipeptidase 2	319446	-4.54186	0.758227	132.073	2.42442e-11	4.98941e-10
Rrbp1	ribosome binding protein 1	81910	-0.979556	7.09999	132.058	2.4274e-11	4.98941e-10
B3gnt8	UDP-GlcNAc:betaGal beta-1,3-N-acetylglucosaminyltransferase 8	232984	-7.13993	0.410162	131.982	2.44185e-11	5.01182e-10
Mef2c	myocyte enhancer factor 2C	17260	-5.98728	4.04107	150.848	2.50906e-11	5.13485e-10
Marveld1	MARVEL (membrane-associating) domain containing 1	277010	-2.17485	5.73395	138.219	2.55793e-11	5.21972e-10
Slc35c2	solute carrier family 35, member C2	228875	-1.31378	5.3323	131.355	2.56563e-11	5.22789e-10
Rap1gap2	RAP1 GTPase activating protein 2	380711	-1.91088	5.62473	133.999	2.56976e-11	5.22876e-10
Chka	choline kinase alpha	12660	-2.85151	5.14145	142.248	2.60289e-11	5.28096e-10
Slamf9	SLAM family member 9	98365	-5.72021	0.954295	146.433	2.6152e-11	5.2983e-10
Nek6	NIMA (never in mitosis gene a)-related expressed kinase 6	59126	-3.37781	2.571	130.877	2.66441e-11	5.39029e-10
Coro2a	coronin, actin binding protein 2A	107684	-1.46484	6.28207	131.098	2.68413e-11	5.42241e-10
Trim30b	tripartite motif-containing 30B	244183	-5.85363	0.832613	130.7	2.70196e-11	5.44284e-10
Cd47	CD47 antigen (Rh-related antigen, integrin-associated signal transducer)	16423	-0.840002	7.91853	130.035	2.8486e-11	5.7057e-10
Slamf7	SLAM family member 7	75345	-2.67549	6.23381	143.828	2.86172e-11	5.72384e-10
Gm5547	predicted gene 5547	433637	-1.61277	3.36611	129.806	2.9011e-11	5.79158e-10
Idh2	isocitrate dehydrogenase 2 (NADP+), mitochondrial	269951	-1.20735	4.97119	129.794	2.90379e-11	5.79158e-10
Tep1	telomerase associated protein 1	21745	-1.22715	6.50118	129.389	2.99943e-11	5.9655e-10
Sh3bp4	SH3-domain binding protein 4	98402	-3.00775	2.56649	129.366	3.0049e-11	5.96795e-10
H2-M2	histocompatibility 2, M region locus 2	14990	-6.64806	5.40026	160.386	3.09545e-11	6.13916e-10
Epha2	Eph receptor A2	13836	-9.66237	1.04584	177.303	3.19705e-11	6.31406e-10
Olfr111	olfactory receptor 111	545205	-7.68046	0.904759	142.831	3.33563e-11	6.56937e-10
Ctss	cathepsin S	13040	-1.46284	7.84634	128.323	3.37335e-11	6.62538e-10
D7Ertd128e	DNA segment, Chr 7, ERATO Doi 128, expressed	52222	-5.99599	1.19932	127.926	3.37345e-11	6.62538e-10
Myof	myoferlin	226101	-4.97154	1.76939	127.614	3.45963e-11	6.78519e-10
Notch2	notch 2	18129	-0.991773	7.44363	127.547	3.4786e-11	6.81294e-10
Gm35853	predicted gene, 35853	102639573	-6.4157	1.3067	142.038	3.52182e-11	6.8785e-10
Cd80	CD80 antigen	12519	-2.14245	3.97285	126.804	3.69465e-11	7.18624e-10
Pea15a	proliferation and apoptosis adaptor protein 15A	18611	-0.891975	5.84641	126.66	3.73836e-11	7.26127e-10
Cxcl16	chemokine (C-X-C motif) ligand 16	66102	-5.47489	2.23279	143.484	3.81201e-11	7.39051e-10
Ehbp1l1	EH domain binding protein 1-like 1	114601	-1.08544	6.9386	126.409	3.81537e-11	7.39051e-10
Pqlc1	NA	NA	-2.88933	2.60522	126.144	3.89883e-11	7.53152e-10
Abca9	ATP-binding cassette, sub-family A (ABC1), member 9	217262	-6.71356	3.76023	144.692	3.9796e-11	7.66657e-10
Frmd4a	FERM domain containing 4A	209630	-2.49274	3.53781	126.023	4.03433e-11	7.75084e-10
Tcp11l1	t-complex 11 like 1	320554	-4.75604	1.82513	125.329	4.17869e-11	8.00641e-10
Apba1	amyloid beta (A4) precursor protein binding, family A, member 1	319924	-3.96445	2.47326	125.588	4.21089e-11	8.05718e-10
BC028528	cDNA sequence BC028528	229600	-6.6021	0.963997	139.277	4.26341e-11	8.14663e-10
Plac8	placenta-specific 8	231507	-4.84844	5.3071	148.203	4.28137e-11	8.16989e-10
Nfkbie	nuclear factor of kappa light polypeptide gene enhancer in B cells inhibitor, epsilon	18037	-1.12097	5.98056	124.838	4.34002e-11	8.27064e-10
Duxbl2	NA	NA	-8.08656	0.99711	138.841	4.39526e-11	8.35335e-10
Duxbl3	NA	NA	-8.08656	0.99711	138.841	4.39526e-11	8.35335e-10
Eif2ak3	eukaryotic translation initiation factor 2 alpha kinase 3	13666	-1.01218	5.3498	124.531	4.45131e-11	8.44852e-10
Il31ra	interleukin 31 receptor A	218624	-5.38433	1.23401	124.418	4.49328e-11	8.51673e-10
Il18	interleukin 18	16173	-2.5036	2.33085	123.909	4.68658e-11	8.83567e-10
F11r	F11 receptor	16456	-4.7837	0.392138	123.561	4.82389e-11	9.08243e-10
Atp2a1	ATPase, Ca++ transporting, cardiac muscle, fast twitch 1	11937	-3.95683	0.686512	123.285	4.93628e-11	9.28165e-10
Tmem221	transmembrane protein 221	434325	-2.9831	2.48079	122.408	5.31127e-11	9.97347e-10
Etv3	ets variant 3	27049	-0.97427	7.09772	122.124	5.43966e-11	1.0201e-09
Ehd4	EH-domain containing 4	98878	-1.65	4.7506	122.063	5.46756e-11	1.02397e-09
Btbd3	BTB (POZ) domain containing 3	228662	-6.16539	1.09723	135.568	5.5403e-11	1.03485e-09
Arhgap32	Rho GTPase activating protein 32	330914	-4.98812	1.99665	122.342	5.78719e-11	1.07811e-09
Zfhx3	zinc finger homeobox 3	11906	-3.30946	1.93603	121.303	5.82895e-11	1.08446e-09
Tspan9	tetraspanin 9	109246	-3.72137	2.12162	121.284	5.83824e-11	1.08476e-09
Slc38a2	solute carrier family 38, member 2	67760	-1.26863	7.45875	120.963	5.9988e-11	1.11313e-09
Procr	protein C receptor, endothelial	19124	-6.85214	0.769522	134.086	6.16238e-11	1.14048e-09
Fmnl2	formin-like 2	71409	-5.56382	2.95684	128.688	6.20308e-11	1.14651e-09
Tspan33	tetraspanin 33	232670	-7.49848	1.92306	123.92	6.27747e-11	1.15875e-09
Elmo2	engulfment and cell motility 2	140579	-1.10748	5.97167	120.342	6.32349e-11	1.16572e-09
6430548M08Rik	RIKEN cDNA 6430548M08 gene	234797	-4.12347	1.95382	120.282	6.35592e-11	1.17017e-09
Spib	Spi-B transcription factor (Spi-1/PU.1 related)	272382	-5.82168	4.41779	140.43	6.52573e-11	1.1952e-09
Stap2	signal transducing adaptor family member 2	106766	-4.90857	0.69087	119.844	6.59764e-11	1.2068e-09
Cd300lb	CD300 molecule like family member B	217304	-4.26525	1.88904	119.824	6.76463e-11	1.23256e-09
Smim5	small integral membrane protein 5	66528	-6.54315	1.66589	162.859	6.92327e-11	1.25822e-09
Rhoq	ras homolog family member Q	104215	-2.83322	3.12811	119.366	7.03416e-11	1.27673e-09
Rras2	related RAS viral (r-ras) oncogene 2	66922	-2.14954	4.78669	121.967	7.32899e-11	1.32175e-09
Tpd52	tumor protein D52	21985	-1.76602	5.10487	119.419	7.40268e-11	1.33172e-09
Rab43	RAB43, member RAS oncogene family	69834	-1.00766	7.03213	118.5	7.40318e-11	1.33172e-09
Evi5	ecotropic viral integration site 5	14020	-2.50622	2.80975	118.122	7.64801e-11	1.37227e-09
Sat1	spermidine/spermine N1-acetyl transferase 1	20229	-1.31707	7.01198	118.034	7.72491e-11	1.38431e-09
Sgk3	serum/glucocorticoid regulated kinase 3	170755	-3.12581	4.40803	126.126	7.78027e-11	1.39246e-09
Ctsa	cathepsin A	19025	-0.941038	7.7004	117.902	7.79505e-11	1.39334e-09
Dennd4a	DENN/MADD domain containing 4A	102442	-1.56328	6.10045	118.684	8.06587e-11	1.43465e-09
Ticam2	toll-like receptor adaptor molecule 2	225471	-3.07718	3.06138	118.413	8.06677e-11	1.43465e-09
Gm34907	predicted gene, 34907	102638313	-6.16555	1.38745	117.631	8.11593e-11	1.44157e-09
Cd86	CD86 antigen	12524	-2.24995	3.91981	117.612	8.1798e-11	1.45046e-09
Duxbl1	double homeobox B-like 1	278672	-8.10718	1.02644	130.198	8.18648e-11	1.45046e-09
Lyl1	lymphoblastomic leukemia 1	17095	-3.79569	2.48299	117.621	8.23299e-11	1.45504e-09
Gm9530	predicted gene 9530	671336	-7.08606	0.917363	117.016	8.41807e-11	1.48404e-09
St3gal5	ST3 beta-galactoside alpha-2,3-sialyltransferase 5	20454	-2.13492	2.89257	116.98	8.44396e-11	1.48675e-09
Fam114a1	family with sequence similarity 114, member A1	68303	-2.95047	1.46583	116.76	8.60737e-11	1.51363e-09
Nrm	nurim (nuclear envelope membrane protein)	106582	-1.36598	3.75248	116.674	8.67242e-11	1.52317e-09
Ly6d	lymphocyte antigen 6 complex, locus D	17068	-5.40804	3.22545	126.086	8.86082e-11	1.55433e-09
Sesn2	sestrin 2	230784	-1.83052	3.41431	116.319	8.94537e-11	1.56527e-09
BC147527	cDNA sequence BC147527	625360	-1.19495	5.39695	115.838	9.3309e-11	1.62268e-09
Atp8b4	ATPase, class I, type 8B, member 4	241633	-1.25619	4.52838	115.625	9.50686e-11	1.65125e-09
Sh3tc1	SH3 domain and tetratricopeptide repeats 1	231147	-3.26632	2.92384	116.288	9.69153e-11	1.68125e-09
Tlr3	toll-like receptor 3	142980	-2.85899	1.34694	115.352	9.73837e-11	1.68731e-09
Prkcg	protein kinase C, gamma	18752	-3.48	1.02527	115.316	9.76899e-11	1.69054e-09
Heatr5a	HEAT repeat containing 5A	320487	-1.18914	5.80372	115.147	9.91563e-11	1.71381e-09
Slc41a2	solute carrier family 41, member 2	338365	-5.52767	2.1784	118.274	1.00239e-10	1.7283e-09
Strip2	striatin interacting protein 2	320609	-4.98614	0.692969	114.613	1.03949e-10	1.79007e-09
Rab30	RAB30, member RAS oncogene family	75985	-5.91627	2.41569	119.713	1.04116e-10	1.79077e-09
Slc6a12	solute carrier family 6 (neurotransmitter transporter, betaine/GABA), member 12	14411	-7.2018	1.5846	144.338	1.04559e-10	1.79522e-09
Ceacam1	carcinoembryonic antigen-related cell adhesion molecule 1	26365	-4.26081	2.39273	116.634	1.04629e-10	1.79522e-09
Notch3	notch 3	18131	-3.47321	0.948199	126.076	1.11529e-10	1.90897e-09
Ppfibp2	PTPRF interacting protein, binding protein 2 (liprin beta 2)	19024	-3.18171	2.22768	112.989	1.20128e-10	2.05367e-09
Ldlr	low density lipoprotein receptor	16835	-1.31262	5.33799	112.931	1.20754e-10	2.06188e-09
Inpp5d	inositol polyphosphate-5-phosphatase D	16331	-0.89394	7.88962	112.855	1.21576e-10	2.07047e-09
Map3k3	mitogen-activated protein kinase kinase kinase 3	26406	-0.852809	7.14422	112.844	1.21697e-10	2.07047e-09
Gm2065	predicted gene 2065	102639511	-5.55974	0.797754	112.774	1.22469e-10	2.07859e-09
Arl11	ADP-ribosylation factor-like 11	219144	-5.42015	0.825045	124.656	1.24314e-10	2.10738e-09
Gm41611	predicted gene, 41611	105246309	-5.50736	-0.0455566	124.469	1.26112e-10	2.13367e-09
Cnr2	cannabinoid receptor 2 (macrophage)	12802	-2.02902	3.91913	112.46	1.26265e-10	2.13367e-09
Hap1	huntingtin-associated protein 1	15114	-3.77825	4.42144	124.913	1.27633e-10	2.15329e-09
Plaur	plasminogen activator, urokinase receptor	18793	-4.33756	1.23972	112.004	1.31251e-10	2.21169e-09
Gm31657	predicted gene, 31657	102633960	-7.00385	0.723362	162.615	1.38136e-10	2.32493e-09
Ppm1e	protein phosphatase 1E (PP2C domain containing)	320472	-5.3056	0.813878	111.13	1.42061e-10	2.38815e-09
Gm15987	predicted gene 15987	100504591	-4.46416	1.95257	111.347	1.4279e-10	2.3947e-09
Slc44a2	solute carrier family 44, member 2	68682	-0.726192	8.48155	111.051	1.43085e-10	2.39681e-09
Pilrb1	paired immunoglobin-like type 2 receptor beta 1	170741	-4.79352	0.833783	110.876	1.45385e-10	2.43176e-09
Fth1	ferritin heavy polypeptide 1	14319	-1.02815	8.67725	110.866	1.45516e-10	2.43176e-09
Gm10634	predicted gene 10634	100039674	-3.40588	1.39972	110.494	1.50531e-10	2.50961e-09
Fnip2	folliculin interacting protein 2	329679	-1.86118	2.2708	110.458	1.51026e-10	2.5149e-09
Phf11d	PHD finger protein 11D	219132	-1.18023	3.65822	110.403	1.51797e-10	2.52325e-09
Acvr2a	activin receptor IIA	11480	-2.37008	3.6034	110.638	1.51884e-10	2.52325e-09
Tlr9	toll-like receptor 9	81897	-5.37343	4.45261	128.504	1.53336e-10	2.54095e-09
Acvr2b	activin receptor IIB	11481	-4.60157	1.54383	110.281	1.5349e-10	2.54095e-09
Tlr12	toll-like receptor 12	384059	-2.61431	2.42675	109.831	1.59958e-10	2.63874e-09
Dntt	deoxynucleotidyltransferase, terminal	21673	-4.83322	2.23315	112.262	1.64933e-10	2.71131e-09
Apobec1	apolipoprotein B mRNA editing enzyme, catalytic polypeptide 1	11810	-1.10627	5.05743	109.386	1.66634e-10	2.7361e-09
Gria3	glutamate receptor, ionotropic, AMPA3 (alpha 3)	53623	-5.59236	1.68092	110.876	1.67275e-10	2.74342e-09
Hsd3b7	hydroxy-delta-5-steroid dehydrogenase, 3 beta- and steroid delta-isomerase 7	101502	-2.17744	2.20657	109.322	1.67616e-10	2.74583e-09
Sbno2	strawberry notch 2	216161	-1.25957	7.13208	109.322	1.67998e-10	2.7489e-09
Cercam	cerebral endothelial cell adhesion molecule	99151	-3.40011	1.37862	109.156	1.70199e-10	2.78169e-09
Pip4k2a	phosphatidylinositol-5-phosphate 4-kinase, type II, alpha	18718	-1.21778	8.19394	109.073	1.71509e-10	2.79986e-09
Taldo1	transaldolase 1	21351	-0.921362	6.86502	108.964	1.73241e-10	2.82161e-09
Bbs9	Bardet-Biedl syndrome 9 (human)	319845	-1.25544	4.34044	108.922	1.73911e-10	2.82925e-09
Gatm	glycine amidinotransferase (L-arginine:glycine amidinotransferase)	67092	-4.04398	0.749313	108.609	1.79014e-10	2.90559e-09
Bmp2k	BMP2 inducible kinase	140780	-1.15646	6.37008	108.454	1.81604e-10	2.94197e-09
Asph	aspartate-beta-hydroxylase	65973	-4.87819	1.68738	108.685	1.81672e-10	2.94197e-09
Meis1	Meis homeobox 1	17268	-5.63795	0.69311	119.448	1.86821e-10	3.02188e-09
Cd300e	CD300E molecule	217306	-5.5158	1.07526	108.047	1.88605e-10	3.04376e-09
Scarb1	scavenger receptor class B, member 1	20778	-1.59111	3.97725	107.648	1.95735e-10	3.14088e-09
Nlrp10	NLR family, pyrin domain containing 10	244202	-5.55791	0.927276	107.629	1.96087e-10	3.14296e-09
Ccdc102a	coiled-coil domain containing 102A	234582	-3.45525	2.54329	107.757	1.99935e-10	3.19737e-09
Tm6sf1	transmembrane 6 superfamily member 1	107769	-1.39867	4.3213	107.135	2.0535e-10	3.28026e-09
Gm5150	predicted gene 5150	381484	-6.90532	0.992979	118.148	2.07296e-10	3.30761e-09
Gm16553	predicted gene 16553	102632602	-6.76455	1.81186	122.225	2.09553e-10	3.33232e-09
Pnpla7	patatin-like phospholipase domain containing 7	241274	-0.925587	6.40302	106.53	2.17358e-10	3.45255e-09
4930579C12Rik	RIKEN cDNA 4930579C12 gene	319213	-3.06492	1.53626	106.436	2.19277e-10	3.47911e-09
Kcnj16	potassium inwardly-rectifying channel, subfamily J, member 16	16517	-3.96038	0.813064	105.995	2.28603e-10	3.61837e-09
Slc6a20a	solute carrier family 6 (neurotransmitter transporter), member 20A	102680	-7.82687	0.72298	116.925	2.28822e-10	3.61837e-09
Hsd17b4	hydroxysteroid (17-beta) dehydrogenase 4	15488	-0.948435	5.77959	105.777	2.33358e-10	3.68185e-09
Gpr82	G protein-coupled receptor 82	319200	-6.10069	2.23891	110.438	2.33906e-10	3.68637e-09
Adgrg6	adhesion G protein-coupled receptor G6	215798	-6.39997	1.67476	132.863	2.35466e-10	3.70682e-09
Fndc7	fibronectin type III domain containing 7	320181	-4.47067	0.697483	105.617	2.3692e-10	3.72463e-09
Nlrp1b	NLR family, pyrin domain containing 1B	637515	-1.53373	5.13351	105.833	2.37125e-10	3.72463e-09
Xbp1	X-box binding protein 1	22433	-0.867852	6.03059	105.468	2.40284e-10	3.76785e-09
Naga	N-acetyl galactosaminidase, alpha	17939	-1.11727	5.13951	105.463	2.4041e-10	3.76785e-09
Cuedc2	CUE domain containing 2	67116	-1.36906	3.74233	105.159	2.47432e-10	3.86932e-09
Il17re	interleukin 17 receptor E	57890	-4.96024	-0.0198338	115.843	2.49887e-10	3.90337e-09
9430037G07Rik	RIKEN cDNA 9430037G07 gene	320692	-5.01069	0.655593	104.878	2.5416e-10	3.96326e-09
Ero1lb	NA	NA	-0.982206	4.95459	104.872	2.54282e-10	3.96326e-09
Pacsin2	protein kinase C and casein kinase substrate in neurons 2	23970	-0.752967	5.80212	104.689	2.58775e-10	4.02441e-09
Trim36	tripartite motif-containing 36	28105	-2.14434	3.1056	104.636	2.60075e-10	4.04017e-09
Ttc7	tetratricopeptide repeat domain 7	225049	-1.00984	7.0056	104.541	2.62461e-10	4.06904e-09
Mapk13	mitogen-activated protein kinase 13	26415	-6.95322	0.393863	104.42	2.65508e-10	4.11101e-09
Zeb2os	zinc finger E-box binding homeobox 2, opposite strand	433424	-6.07879	0.617886	104.334	2.67704e-10	4.14047e-09
Acox3	acyl-Coenzyme A oxidase 3, pristanoyl	80911	-0.894019	6.17628	104.242	2.70077e-10	4.16805e-09
Ggt5	gamma-glutamyltransferase 5	23887	-3.09056	3.87554	109.308	2.73738e-10	4.21992e-09
Ctsc	cathepsin C	13032	-1.11185	6.45349	104.011	2.76121e-10	4.25202e-09
Ptp4a3	protein tyrosine phosphatase 4a3	19245	-1.13301	5.43565	102.817	3.09807e-10	4.74489e-09
Cdh5	cadherin 5	12562	-5.91523	1.27687	102.974	3.13561e-10	4.79717e-09
Rorc	RAR-related orphan receptor gamma	19885	-2.85632	2.18962	102.474	3.20276e-10	4.89461e-09
Birc3	baculoviral IAP repeat-containing 3	11796	-0.824186	7.03694	102.426	3.21763e-10	4.91146e-09
Csf3r	colony stimulating factor 3 receptor (granulocyte)	12986	-6.07474	1.98179	105.967	3.25805e-10	4.95764e-09
Pde4dip	phosphodiesterase 4D interacting protein (myomegalin)	83679	-0.95688	6.44029	102.275	3.2654e-10	4.96348e-09
Trim3	tripartite motif-containing 3	55992	-1.76104	3.00731	102.231	3.27937e-10	4.97936e-09
Phka1	phosphorylase kinase alpha 1	18679	-5.58586	1.69928	103.383	3.35111e-10	5.07737e-09
Zeb2	zinc finger E-box binding homeobox 2	24136	-3.91954	4.6895	115.383	3.36168e-10	5.08791e-09
Scel	sciellin	64929	-4.82986	1.39728	112.188	3.38267e-10	5.10873e-09
Cyp4f18	cytochrome P450, family 4, subfamily f, polypeptide 18	72054	-5.32159	1.47045	102.035	3.41273e-10	5.13218e-09
Smim3	small integral membrane protein 3	106878	-1.47801	2.79027	101.756	3.4348e-10	5.15987e-09
Kif17	kinesin family member 17	16559	-7.55954	-0.384375	145.616	3.44502e-10	5.16973e-09
Eno3	enolase 3, beta muscle	13808	-1.49662	4.36905	101.61	3.48394e-10	5.22259e-09
Bst2	bone marrow stromal cell antigen 2	69550	-2.41035	4.84344	106.918	3.54939e-10	5.30942e-09
Tmem150c	transmembrane protein 150C	231503	-6.55748	0.437665	111.169	3.68624e-10	5.49666e-09
Abl1	c-abl oncogene 1, non-receptor tyrosine kinase	11350	-0.878645	6.54973	100.779	3.7801e-10	5.62475e-09
Crispld2	cysteine-rich secretory protein LCCL domain containing 2	78892	-6.26538	0.7431	110.654	3.85071e-10	5.71953e-09
Gucd1	guanylyl cyclase domain containing 1	68778	-1.00478	5.37083	100.587	3.85231e-10	5.71953e-09
Atp6v0a1	ATPase, H+ transporting, lysosomal V0 subunit A1	11975	-2.41811	3.15035	100.557	3.87188e-10	5.73713e-09
Arl5c	ADP-ribosylation factor-like 5C	217151	-1.26318	5.72158	100.511	3.88103e-10	5.74466e-09
Vwf	Von Willebrand factor	22371	-5.93193	0.122026	110.539	3.88853e-10	5.74973e-09
Nuak1	NUAK family, SNF1-like kinase, 1	77976	-4.83567	1.07943	100.352	3.94273e-10	5.82378e-09
Iscu	iron-sulfur cluster assembly enzyme	66383	-0.783356	4.85006	100.246	3.98396e-10	5.87853e-09
Stx17	syntaxin 17	67727	-0.862113	5.42416	100.108	4.03867e-10	5.95304e-09
Ahrr	aryl-hydrocarbon receptor repressor	11624	-5.18232	0.812604	99.9699	4.09446e-10	6.02898e-09
Fcrla	Fc receptor-like A	98752	-5.61263	2.42006	104.611	4.10039e-10	6.03142e-09
Zc3h12c	zinc finger CCCH type containing 12C	244871	-3.69982	3.19398	104.526	4.13278e-10	6.07273e-09
Atox1	antioxidant 1 copper chaperone	11927	-1.44149	4.48951	99.7038	4.20397e-10	6.16451e-09
Cd302	CD302 antigen	66205	-5.08274	0.386881	99.4915	4.29359e-10	6.28288e-09
Icam1	intercellular adhesion molecule 1	15894	-1.3369	6.19763	99.6374	4.31894e-10	6.31343e-09
Gm40315	predicted gene, 40315	105244762	-6.10819	-0.462104	109.205	4.35826e-10	6.36432e-09
Tesk1	testis specific protein kinase 1	21754	-0.85633	5.06707	99.1059	4.46178e-10	6.50876e-09
Anxa4	annexin A4	11746	-1.67198	3.54099	99.0744	4.47581e-10	6.52249e-09
Bhlha15	basic helix-loop-helix family, member a15	17341	-5.89488	-0.0327792	99.0526	4.48557e-10	6.52325e-09
Asah1	N-acylsphingosine amidohydrolase 1	11886	-1.8101	5.4469	102.391	4.51396e-10	6.55778e-09
Stx2	syntaxin 2	13852	-1.2512	3.17412	98.7594	4.61896e-10	6.68968e-09
Ccr10	chemokine (C-C motif) receptor 10	12777	-3.29423	1.4882	98.6733	4.65892e-10	6.73374e-09
B230217C12Rik	RIKEN cDNA B230217C12 gene	68127	-3.35715	1.53745	98.4526	4.76316e-10	6.858e-09
Mtmr4	myotubularin related protein 4	170749	-0.802155	6.33878	98.4502	4.76432e-10	6.858e-09
Ostf1	osteoclast stimulating factor 1	20409	-0.862463	6.43235	98.4287	4.77461e-10	6.86504e-09
Fads3	fatty acid desaturase 3	60527	-7.55122	0.666321	108.137	4.77893e-10	6.86504e-09
Iqgap2	IQ motif containing GTPase activating protein 2	544963	-1.07706	7.54365	98.3898	4.79326e-10	6.87862e-09
Camta2	calmodulin binding transcription activator 2	216874	-0.863881	6.57693	98.333	4.82069e-10	6.90916e-09
LOC108167810	NA	NA	-6.07103	0.391089	108.028	4.82432e-10	6.90916e-09
Tfeb	transcription factor EB	21425	-1.36728	4.56657	98.3058	4.83386e-10	6.9158e-09
Aif1	allograft inflammatory factor 1	11629	-4.02944	1.20756	98.237	4.86741e-10	6.94972e-09
Bmf	BCL2 modifying factor	171543	-2.52692	3.98597	100.771	5.23238e-10	7.44073e-09
Asb2	ankyrin repeat and SOCS box-containing 2	65256	-2.15095	6.71739	105.154	5.33334e-10	7.55386e-09
Hps5	HPS5, biogenesis of lysosomal organelles complex 2 subunit 2	246694	-0.808347	6.27745	97.2076	5.40035e-10	7.63346e-09
Tarm1	T cell-interacting, activating receptor on myeloid cells 1	245126	-6.57515	0.217061	97.0425	5.49151e-10	7.75457e-09
Rnf144b	ring finger protein 144B	218215	-2.73078	2.11255	96.8493	5.60039e-10	7.9004e-09
Hs3st1	heparan sulfate (glucosamine) 3-O-sulfotransferase 1	15476	-6.93997	0.682896	106.115	5.70112e-10	8.03449e-09
LOC108167732	NA	NA	-5.02946	2.17113	99.8542	5.71582e-10	8.04717e-09
Snx21	sorting nexin family member 21	101113	-2.79503	1.33824	96.5022	5.80183e-10	8.16013e-09
2810025M15Rik	RIKEN cDNA 2810025M15 gene	69953	-8.36546	0.199971	126.447	5.94662e-10	8.34714e-09
Dock5	dedicator of cytokinesis 5	68813	-3.79824	6.00817	113.46	6.02761e-10	8.45242e-09
Cd63	CD63 antigen	12512	-4.9654	0.340662	95.9557	6.13507e-10	8.59092e-09
Gm32633	predicted gene, 32633	102635243	-2.51876	3.69996	98.393	6.13854e-10	8.59092e-09
Emilin2	elastin microfibril interfacer 2	246707	-5.76677	0.915604	95.7788	6.24735e-10	8.73453e-09
Scn3a	sodium channel, voltage-gated, type III, alpha	20269	-7.13445	3.04879	118.038	6.48942e-10	9.0461e-09
Erp29	endoplasmic reticulum protein 29	67397	-0.902908	5.7036	95.3175	6.55066e-10	9.12247e-09
Ltbp2	latent transforming growth factor beta binding protein 2	16997	-7.00869	0.194961	95.1828	6.64221e-10	9.24085e-09
Trf	transferrin	22041	-3.4821	3.21234	99.382	6.71163e-10	9.32824e-09
Slc7a7	solute carrier family 7 (cationic amino acid transporter, y+ system), member 7	20540	-3.56769	1.56896	94.8937	6.84342e-10	9.4834e-09
Abhd12	abhydrolase domain containing 12	76192	-0.820086	5.48435	94.8082	6.90421e-10	9.55827e-09
Rara	retinoic acid receptor, alpha	19401	-0.945659	5.79541	94.3595	7.23281e-10	9.98382e-09
Apof	apolipoprotein F	103161	-6.17982	-0.305544	108.887	7.35008e-10	1.01259e-08
Cttnbp2nl	CTTNBP2 N-terminal like	80281	-4.54835	0.329407	94.1546	7.38846e-10	1.01491e-08
Slc44a1	solute carrier family 44, member 1	100434	-1.77348	4.78915	95.6276	7.43794e-10	1.02071e-08
Ctbp2	C-terminal binding protein 2	13017	-5.44081	1.17857	93.8963	7.73915e-10	1.05999e-08
Mob3b	MOB kinase activator 3B	214944	-1.81098	3.21219	93.3832	8.00774e-10	1.09253e-08
Adssl1	adenylosuccinate synthetase like 1	11565	-2.5662	1.67769	93.2157	8.14951e-10	1.10973e-08
Trit1	tRNA isopentenyltransferase 1	66966	-0.964548	4.30555	93.1285	8.2244e-10	1.1167e-08
Nphp3	nephronophthisis 3 (adolescent)	74025	-2.37491	2.01114	93.0879	8.25947e-10	1.12038e-08
Gm34020	predicted gene, 34020	102637133	-5.163	-0.158994	92.852	8.46679e-10	1.1463e-08
Rcn3	reticulocalbin 3, EF-hand calcium binding domain	52377	-2.46071	1.51168	92.8081	8.50598e-10	1.14837e-08
Vav2	vav 2 oncogene	22325	-1.65485	5.36194	95.0577	8.50644e-10	1.14837e-08
Rem1	rad and gem related GTP binding protein 1	19700	-5.72943	0.501053	101.441	8.66837e-10	1.16911e-08
Sh3bp2	SH3-domain binding protein 2	24055	-1.22008	4.55248	92.4425	8.84004e-10	1.18886e-08
Rab39	RAB39, member RAS oncogene family	270160	-5.51417	0.362753	92.4155	8.86525e-10	1.19109e-08
Gm15523	predicted gene 15523	102632708	-3.24881	0.601517	92.4067	8.8735e-10	1.19109e-08
Vegfa	vascular endothelial growth factor A	22339	-5.25697	0.784049	92.2002	9.0693e-10	1.21622e-08
Klhl5	kelch-like 5	71778	-1.04383	5.83675	92.0423	9.22215e-10	1.23554e-08
Ccl9	chemokine (C-C motif) ligand 9	20308	-5.64724	1.11058	92.1957	9.30571e-10	1.24555e-08
Cd209c	CD209c antigen	170776	-7.06118	0.700132	111.995	9.60936e-10	1.28376e-08
Snx9	sorting nexin 9	66616	-1.73815	4.39355	91.8717	9.62766e-10	1.28378e-08
Tmem229b	transmembrane protein 229B	268567	-0.770354	6.9536	91.58	9.68587e-10	1.29032e-08
Slc43a2	solute carrier family 43, member 2	215113	-0.955141	6.67533	91.1341	1.01571e-09	1.34802e-08
Kif5a	kinesin family member 5A	16572	-3.17368	0.744571	90.6246	1.07262e-09	1.4222e-08
Mxd1	MAX dimerization protein 1	17119	-0.756863	5.23808	90.5267	1.08395e-09	1.43453e-08
Dock1	dedicator of cytokinesis 1	330662	-5.05748	0.457189	90.4507	1.09282e-09	1.44492e-08
Gca	grancalcin	227960	-3.17148	2.0448	90.3153	1.10884e-09	1.46473e-08
Rgs19	regulator of G-protein signaling 19	56470	-0.61584	6.08814	90.2264	1.1195e-09	1.47742e-08
Mira	mistral long non-coding RNA	100736249	-4.42976	0.0535778	90.1276	1.13148e-09	1.49044e-08
Ly6c1	lymphocyte antigen 6 complex, locus C1	17067	-2.50688	4.93332	96.1779	1.13806e-09	1.49772e-08
Pcdh1	protocadherin 1	75599	-5.42502	0.428388	98.4773	1.14018e-09	1.49876e-08
9630028I04Rik	RIKEN cDNA 9630028I04 gene	319720	-6.10477	0.888477	90.2197	1.14165e-09	1.49876e-08
C5ar2	complement component 5a receptor 2	319430	-8.09456	-0.379544	103.68	1.14204e-09	1.49876e-08
Snta1	syntrophin, acidic 1	20648	-6.54617	-0.140487	98.3181	1.15731e-09	1.51599e-08
Clcn5	chloride channel, voltage-sensitive 5	12728	-1.23611	4.11111	89.8608	1.1645e-09	1.52399e-08
Lrrc16b	NA	NA	-2.9113	1.48252	89.8097	1.17094e-09	1.531e-08
Col17a1	collagen, type XVII, alpha 1	12821	-9.13279	0.627888	135.746	1.18092e-09	1.5414e-08
Plekha6	pleckstrin homology domain containing, family A member 6	240753	-2.94752	0.307894	89.7299	1.18107e-09	1.5414e-08
Wfdc17	WAP four-disulfide core domain 17	100034251	-5.73087	0.637433	97.4004	1.26169e-09	1.64509e-08
Tmem63b	transmembrane protein 63b	224807	-1.18236	4.26628	89.041	1.27267e-09	1.65788e-08
Tmem86a	transmembrane protein 86A	67893	-1.86216	2.23099	88.8841	1.29458e-09	1.68442e-08
Hs6st1	heparan sulfate 6-O-sulfotransferase 1	50785	-0.911921	5.17798	88.8781	1.29543e-09	1.68442e-08
Gm33858	predicted gene, 33858	102636917	-5.14048	0.989644	88.881	1.29752e-09	1.68559e-08
Apobr	apolipoprotein B receptor	171504	-2.51317	5.20849	96.5619	1.30433e-09	1.69287e-08
Selplg	selectin, platelet (p-selectin) ligand	20345	-0.961969	8.47511	88.7815	1.30914e-09	1.6973e-08
Ston2	stonin 2	108800	-2.07873	3.67951	88.9458	1.31015e-09	1.6973e-08
Eldr	Egfr long non-coding downstream RNA	72735	-3.29552	1.65801	88.6149	1.33315e-09	1.72552e-08
Stkld1	serine/threonine kinase-like domain containing 1	279029	-3.82474	0.214858	88.4412	1.35868e-09	1.75535e-08
Sucnr1	succinate receptor 1	84112	-7.69002	1.34273	109.907	1.38485e-09	1.78752e-08
Dopey1	NA	NA	-0.864066	6.63381	88.2494	1.3875e-09	1.78931e-08
Slc22a21	solute carrier family 22 (organic cation transporter), member 21	56517	-1.38494	2.68101	88.0691	1.41519e-09	1.82169e-08
Tmem120b	transmembrane protein 120B	330189	-1.69285	1.88627	87.9619	1.43195e-09	1.84158e-08
Sfxn2	sideroflexin 2	94279	-1.49448	3.30503	87.8803	1.44483e-09	1.85477e-08
Fem1c	fem 1 homolog c	240263	-0.728888	6.07357	87.8575	1.44847e-09	1.85775e-08
Mfsd7a	major facilitator superfamily domain containing 7A	243197	-7.2465	1.02798	106.826	1.48411e-09	1.90173e-08
Dirc2	NA	NA	-1.63508	4.13916	87.4211	1.51977e-09	1.94566e-08
Pqlc2	NA	NA	-1.41404	3.21269	87.362	1.52972e-09	1.95662e-08
Nat8l	N-acetyltransferase 8-like	269642	-8.93932	0.425152	100.204	1.54858e-09	1.97538e-08
Gm2814	predicted gene 2814	100040507	-6.85144	0.176225	95.2339	1.55115e-09	1.97688e-08
Map3k9	mitogen-activated protein kinase kinase kinase 9	338372	-2.01805	2.8669	87.177	1.56132e-09	1.98804e-08
Daam1	dishevelled associated activator of morphogenesis 1	208846	-1.18753	4.27622	87.1175	1.57163e-09	1.99936e-08
Ppp3ca	protein phosphatase 3, catalytic subunit, alpha isoform	19055	-1.2322	5.76743	87.1401	1.59425e-09	2.02427e-08
Cd209d	CD209d antigen	170779	-8.05696	2.16733	113.709	1.59439e-09	2.02427e-08
Gpr34	G protein-coupled receptor 34	23890	-2.17324	3.74716	88.0685	1.5955e-09	2.02427e-08
Zfp652	zinc finger protein 652	268469	-1.24166	5.26085	86.9483	1.60134e-09	2.02985e-08
Sumf1	sulfatase modifying factor 1	58911	-1.05597	4.67845	86.9341	1.60388e-09	2.03124e-08
Eng	endoglin	13805	-2.77269	0.652085	86.7977	1.62831e-09	2.05764e-08
Cygb	cytoglobin	114886	-6.13271	-0.0178676	120.321	1.62909e-09	2.05764e-08
Stx3	syntaxin 3	20908	-4.45356	0.731579	86.6851	1.64881e-09	2.07882e-08
Tgtp1	T cell specific GTPase 1	21822	-0.888823	7.74335	86.6716	1.65127e-09	2.08007e-08
Lynx1	Ly6/neurotoxin 1	23936	-3.83844	1.62931	86.7066	1.66699e-09	2.09427e-08
Mgl2	macrophage galactose N-acetyl-galactosamine specific lectin 2	216864	-5.61228	1.66289	97.2682	1.71054e-09	2.14707e-08
Slc16a14	solute carrier family 16 (monocarboxylic acid transporters), member 14	71781	-3.95832	0.98847	86.2959	1.72178e-09	2.15926e-08
Cd72	CD72 antigen	12517	-2.1949	3.79511	87.3697	1.74693e-09	2.18692e-08
Ppp1r21	protein phosphatase 1, regulatory subunit 21	73825	-0.684424	5.81793	86.0753	1.76469e-09	2.20523e-08
Synj1	synaptojanin 1	104015	-0.70087	6.84175	85.9719	1.78521e-09	2.22891e-08
Mycbp2	MYC binding protein 2, E3 ubiquitin protein ligase	105689	-0.685164	9.63932	85.8754	1.80457e-09	2.2491e-08
Zdhhc14	zinc finger, DHHC domain containing 14	224454	-4.51118	1.38299	85.9134	1.82985e-09	2.27859e-08
Smim14	small integral membrane protein 14	68552	-0.704612	5.89613	85.4582	1.891e-09	2.35267e-08
Gm30605	predicted gene, 30605	102632566	-6.6637	0.470125	103.457	1.90924e-09	2.37327e-08
Snx10	sorting nexin 10	71982	-1.10423	4.58288	85.0905	1.97089e-09	2.4456e-08
Kctd12	potassium channel tetramerisation domain containing 12	239217	-3.83376	5.81978	99.9243	2.03982e-09	2.52669e-08
Hoxa7	homeobox A7	15404	-4.72756	0.096777	84.7767	2.04195e-09	2.52711e-08
Arpin	actin-related protein 2/3 complex inhibitor	70420	-6.18222	0.0534414	92.3991	2.04447e-09	2.52802e-08
Nostrin	nitric oxide synthase trafficker	329416	-5.64532	0.99497	92.4069	2.08178e-09	2.5719e-08
Glis2	GLIS family zinc finger 2	83396	-3.15889	0.851218	84.5953	2.0843e-09	2.57276e-08
Hoxc4	homeobox C4	15423	-5.52038	-0.384384	116.526	2.10749e-09	2.59912e-08
Cdcp1	CUB domain containing protein 1	109332	-2.93734	1.83137	84.4794	2.11186e-09	2.60223e-08
Disc1	disrupted in schizophrenia 1	244667	-2.59649	2.52666	84.1783	2.18528e-09	2.69035e-08
Ckb	creatine kinase, brain	12709	-2.51982	3.78281	86.9602	2.19816e-09	2.70385e-08
F630028O10Rik	RIKEN cDNA F630028O10 gene	100038363	-6.71169	1.5928	87.1499	2.21675e-09	2.72197e-08
Tle1	transducin-like enhancer of split 1	21885	-2.36751	2.45984	83.751	2.29427e-09	2.81472e-08
Atg4c	autophagy related 4C, cysteine peptidase	242557	-3.82035	1.77751	83.7792	2.33063e-09	2.85685e-08
Hdac9	histone deacetylase 9	79221	-2.94882	2.16434	83.463	2.37105e-09	2.90136e-08
Gpr35	G protein-coupled receptor 35	64095	-4.91158	5.00078	98.598	2.38405e-09	2.91221e-08
Inpp5j	inositol polyphosphate 5-phosphatase J	170835	-5.90282	-0.159119	100.802	2.38669e-09	2.91292e-08
Gfpt1	glutamine fructose-6-phosphate transaminase 1	14583	-0.775733	6.91599	83.3585	2.3996e-09	2.92362e-08
Gm32236	predicted gene, 32236	102634718	-5.68765	0.484848	100.662	2.4153e-09	2.93768e-08
Gm39458	predicted gene, 39458	105243571	-6.12608	-0.454532	90.6623	2.42966e-09	2.95007e-08
Slc6a20b	solute carrier family 6 (neurotransmitter transporter), member 20B	22599	-6.74451	-0.242719	100.326	2.48551e-09	3.01269e-08
Tnni2	troponin I, skeletal, fast 2	21953	-5.7965	0.194797	90.3887	2.49725e-09	3.02433e-08
Gm41570	predicted gene, 41570	105246262	-7.80044	-0.357407	134.07	2.55595e-09	3.09012e-08
Adgrg5	adhesion G protein-coupled receptor G5	382045	-4.1601	4.95371	96.31	2.57171e-09	3.10651e-08
Aldh3b1	aldehyde dehydrogenase 3 family, member B1	67689	-4.50201	0.888647	82.5605	2.63022e-09	3.16635e-08
Fam69a	NA	NA	-1.01459	5.70224	82.528	2.6401e-09	3.17554e-08
Cbr3	carbonyl reductase 3	109857	-5.61292	-0.231357	89.821	2.64412e-09	3.17767e-08
Iqsec2	IQ motif and Sec7 domain 2	245666	-2.53265	1.71077	82.364	2.69059e-09	3.22621e-08
Pdgfb	platelet derived growth factor, B polypeptide	18591	-2.11155	2.29394	82.3626	2.69105e-09	3.22621e-08
Sema4b	sema domain, immunoglobulin domain (Ig), transmembrane domain (TM) and short cytoplasmic domain, (semaphorin) 4B	20352	-0.942661	5.94823	82.3561	2.69307e-09	3.22621e-08
Sh2d1b2	SH2 domain containing 1B2	545378	-5.98852	0.152643	105.589	2.69365e-09	3.22621e-08
Plcb2	phospholipase C, beta 2	18796	-0.833868	7.43085	82.317	2.70528e-09	3.2374e-08
Snx29	sorting nexin 29	74478	-1.47425	3.56451	81.7707	2.88226e-09	3.44044e-08
Car9	carbonic anhydrase 9	230099	-4.78876	0.463098	81.6671	2.91721e-09	3.47921e-08
Amot	angiomotin	27494	-3.49367	0.554491	81.5275	2.96501e-09	3.53324e-08
Mras	muscle and microspikes RAS	17532	-5.08041	-0.304957	81.3238	3.03635e-09	3.6152e-08
Tspan2	tetraspanin 2	70747	-2.26957	4.02886	83.5033	3.04062e-09	3.61724e-08
Dlgap4	DLG associated protein 4	228836	-0.624993	6.37763	81.2498	3.06272e-09	3.64046e-08
Sspo	SCO-spondin	243369	-2.80037	3.33242	83.8949	3.07427e-09	3.65112e-08
Fam149a	family with sequence similarity 149, member A	212326	-6.02088	-0.278343	81.181	3.08745e-09	3.66368e-08
Ccdc88a	coiled coil domain containing 88A	108686	-3.59677	4.62792	91.5272	3.09955e-09	3.67496e-08
Vps18	VPS18 CORVET/HOPS core subunit	228545	-0.8728	4.3754	80.9978	3.15438e-09	3.73057e-08
Plekha1	pleckstrin homology domain containing, family A (phosphoinositide binding specific) member 1	101476	-1.19253	6.32945	80.9818	3.22202e-09	3.8042e-08
Scmh1	sex comb on midleg homolog 1	29871	-1.17748	3.68712	80.7977	3.22925e-09	3.80954e-08
Preb	prolactin regulatory element binding	50907	-0.686212	6.44949	80.7623	3.24273e-09	3.82226e-08
P2ry1	purinergic receptor P2Y, G-protein coupled 1	18441	-2.58694	2.44011	80.7148	3.26084e-09	3.8372e-08
B3galnt1	UDP-GalNAc:betaGlcNAc beta 1,3-galactosaminyltransferase, polypeptide 1	26879	-7.33939	0.346712	80.8053	3.27772e-09	3.85384e-08
Myo1g	myosin IG	246177	-0.646482	8.33034	80.6558	3.28356e-09	3.85749e-08
Ccser1	coiled-coil serine rich 1	232035	-5.09879	1.11274	80.0424	3.52978e-09	4.13301e-08
Cox6a2	cytochrome c oxidase subunit 6A2	12862	-5.99351	1.16024	96.4071	3.60804e-09	4.21765e-08
Fkbp15	FK506 binding protein 15	338355	-0.618747	6.71068	79.7914	3.63627e-09	4.24362e-08
Camk1	calcium/calmodulin-dependent protein kinase I	52163	-3.42551	0.0986629	79.6378	3.70315e-09	4.3181e-08
Erlin2	ER lipid raft associated 2	244373	-0.738593	5.20239	79.5737	3.73145e-09	4.34392e-08
Obscn	obscurin, cytoskeletal calmodulin and titin-interacting RhoGEF	380698	-3.17326	2.35458	85.9671	4.18555e-09	4.83272e-08
Tmem8	NA	NA	-0.848602	5.64876	78.0842	4.45945e-09	5.14056e-08
Gm32098	predicted gene, 32098	102634544	-4.86972	0.0835314	84.6428	4.51541e-09	5.20083e-08
Ppp1r9a	protein phosphatase 1, regulatory subunit 9A	243725	-7.28273	0.176213	93.4011	4.56916e-09	5.25416e-08
Megf8	multiple EGF-like-domains 8	269878	-3.08273	2.84452	79.1149	4.64031e-09	5.33164e-08
Dgkd	diacylglycerol kinase, delta	227333	-0.883799	7.76331	77.6379	4.70649e-09	5.40328e-08
Nadk	NAD kinase	192185	-0.946378	6.85196	77.6013	4.72738e-09	5.42286e-08
Rab31	RAB31, member RAS oncogene family	106572	-1.85061	3.14783	77.4023	4.84285e-09	5.54548e-08
Pald1	phosphatase domain containing, paladin 1	27355	-4.26476	-0.255968	77.3968	4.84606e-09	5.54548e-08
A530064D06Rik	RIKEN cDNA A530064D06 gene	328830	-4.54013	-0.288381	77.3642	4.86529e-09	5.56298e-08
Mb21d1	NA	NA	-1.23367	3.44683	77.341	4.87899e-09	5.57413e-08
Tnni3	troponin I, cardiac 3	21954	-3.15163	0.807202	77.2979	4.90458e-09	5.59883e-08
Arhgap28	Rho GTPase activating protein 28	268970	-5.30958	1.04931	83.7642	5.0531e-09	5.76371e-08
Ephb2	Eph receptor B2	13844	-5.30407	-0.564866	83.5341	5.08089e-09	5.79074e-08
Fcgr4	Fc receptor, IgG, low affinity IV	246256	-4.76247	1.08537	77.1118	5.10084e-09	5.80879e-08
Rhobtb1	Rho-related BTB domain containing 1	69288	-4.70566	-0.281789	76.9574	5.11207e-09	5.81688e-08
Tnfaip2	tumor necrosis factor, alpha-induced protein 2	21928	-5.52302	0.681878	76.9462	5.16234e-09	5.86935e-08
Fam129b	NA	NA	-1.60151	2.42082	76.8165	5.20074e-09	5.90826e-08
Arid3b	AT rich interactive domain 3B (BRIGHT-like)	56380	-0.806125	5.61691	76.5362	5.38198e-09	6.10433e-08
Hmbox1	homeobox containing 1	219150	-0.665044	6.91641	76.2549	5.57082e-09	6.30838e-08
Il12b	interleukin 12b	16160	-5.81529	-0.177621	102.781	5.71672e-09	6.46323e-08
Creg1	cellular repressor of E1A-stimulated genes 1	433375	-1.21103	4.24711	75.9989	5.74894e-09	6.49446e-08
Sap30	sin3 associated polypeptide	60406	-1.63677	2.51289	75.8594	5.8486e-09	6.60176e-08
Gm27252	predicted gene 27252	102634962	-6.31167	-0.391675	102.353	5.9081e-09	6.65828e-08
Ankrd33b	ankyrin repeat domain 33B	67434	-4.71291	0.427494	75.7495	5.92836e-09	6.67302e-08
Akr7a5	aldo-keto reductase family 7, member A5 (aflatoxin aldehyde reductase)	110198	-1.36617	3.2999	75.7464	5.93063e-09	6.67302e-08
Elavl4	ELAV like RNA binding protein 4	15572	-4.44537	1.79145	84.106	5.97716e-09	6.72002e-08
Stk38	serine/threonine kinase 38	106504	-0.733889	8.55683	75.596	6.04178e-09	6.78188e-08
Mvp	major vault protein	78388	-0.904381	5.86405	75.3235	6.24902e-09	6.99227e-08
5830411N06Rik	NA	NA	-3.25949	1.78575	75.2148	6.33383e-09	7.07595e-08
Mknk1	MAP kinase-interacting serine/threonine kinase 1	17346	-0.871235	5.59771	75.1969	6.34795e-09	7.08612e-08
Foxr1	forkhead box R1	382074	-6.62548	-0.101033	101.221	6.44867e-09	7.18719e-08
Serpinb1a	serine (or cysteine) peptidase inhibitor, clade B, member 1a	66222	-2.81709	1.97246	75.004	6.50184e-09	7.23055e-08
Runx3	runt related transcription factor 3	12399	-1.09902	7.11106	74.9654	6.6399e-09	7.37703e-08
Paqr5	progestin and adipoQ receptor family member V	74090	-7.64237	0.641982	129.229	6.65623e-09	7.38936e-08
LOC101055907	NA	NA	-3.97907	0.0373789	74.526	6.90095e-09	7.649e-08
Zfp263	zinc finger protein 263	74120	-0.723643	6.40271	74.4454	6.97082e-09	7.72039e-08
Fads2	fatty acid desaturase 2	56473	-3.83716	0.897945	74.3612	7.04463e-09	7.79602e-08
Sh3pxd2b	SH3 and PX domains 2B	268396	-4.30344	0.0160918	74.3379	7.06524e-09	7.81271e-08
Naaa	N-acylethanolamine acid amidase	67111	-1.02672	3.93564	74.2607	7.1339e-09	7.8763e-08
Dapk1	death associated protein kinase 1	69635	-2.61584	1.88305	74.231	7.16044e-09	7.89326e-08
Pnpo	pyridoxine 5'-phosphate oxidase	103711	-0.970311	4.70881	74.1885	7.19871e-09	7.92924e-08
Cabp4	calcium binding protein 4	73660	-3.509	0.250492	73.954	7.41379e-09	8.15344e-08
Zak	NA	NA	-3.99951	0.823591	73.7756	7.58206e-09	8.31791e-08
Card10	caspase recruitment domain family, member 10	105844	-2.03684	1.29062	73.6643	7.68912e-09	8.40387e-08
Clec4b1	C-type lectin domain family 4, member b1	69810	-5.25108	-0.210996	98.8279	7.78097e-09	8.49112e-08
Gm39972	predicted gene, 39972	105244343	-1.61968	7.92898	77.2552	7.84395e-09	8.55097e-08
4933424M12Rik	RIKEN cDNA 4933424M12 gene	67548	-3.77143	0.368628	73.5006	7.84949e-09	8.55097e-08
Fbxl4	F-box and leucine-rich repeat protein 4	269514	-1.3231	3.89242	73.4466	7.90322e-09	8.59795e-08
Slc16a7	solute carrier family 16 (monocarboxylic acid transporters), member 7	20503	-4.64318	0.922179	73.472	8.00457e-09	8.7015e-08
Srl	sarcalumenin	106393	-3.1576	0.668264	73.2288	8.12397e-09	8.82451e-08
Spic	Spi-C transcription factor (Spi-1/PU.1 related)	20728	-3.27837	0.792276	73.1681	8.1867e-09	8.87899e-08
Slpi	secretory leukocyte peptidase inhibitor	20568	-2.59139	1.06642	73.1355	8.22055e-09	8.90885e-08
Ifi44l	interferon-induced protein 44 like	15061	-2.54778	3.22716	74.4655	8.39123e-09	9.08686e-08
Gm34513	predicted gene, 34513	102637790	-6.51642	-0.200069	97.7264	8.49466e-09	9.17774e-08
LOC108169013	NA	NA	-1.85464	8.81501	77.1867	8.5118e-09	9.18923e-08
B4galnt2	beta-1,4-N-acetyl-galactosaminyl transferase 2	14422	-5.46103	-0.433366	78.6699	8.65688e-09	9.33159e-08
Mzb1	marginal zone B and B1 cell-specific protein 1	69816	-4.6371	1.87871	74.5538	8.80221e-09	9.47378e-08
Zfp629	zinc finger protein 629	320683	-2.95864	2.60777	73.6655	8.83733e-09	9.50434e-08
Kcnc3	potassium voltage gated channel, Shaw-related subfamily, member 3	16504	-2.96346	0.66963	72.5184	8.89168e-09	9.55551e-08
Bri3	brain protein I3	55950	-0.914228	3.93732	72.3952	9.03257e-09	9.67746e-08
Ffar4	free fatty acid receptor 4	107221	-6.34249	-0.32986	85.9849	9.15601e-09	9.80228e-08
Npl	N-acetylneuraminate pyruvate lyase	74091	-5.90099	0.317266	78.1462	9.18229e-09	9.82296e-08
Rasgrf2	RAS protein-specific guanine nucleotide-releasing factor 2	19418	-1.23904	3.09229	72.1842	9.27965e-09	9.9121e-08
Gm1965	predicted gene 1965	434065	-6.00298	-0.0738996	103.389	9.48679e-09	1.0118e-07
Lefty1	left right determination factor 1	13590	-4.78087	-0.0338491	71.935	9.58085e-09	1.0203e-07
Ly6i	lymphocyte antigen 6 complex, locus I	57248	-3.6287	-0.200748	71.6327	9.96053e-09	1.05723e-07
Fam131a	family with sequence similarity 131, member A	78408	-1.96842	1.67594	71.6291	9.9651e-09	1.05723e-07
Wwc2	WW, C2 and coiled-coil domain containing 2	52357	-2.66118	0.359694	71.5939	1.00104e-08	1.06124e-07
Ddi2	DNA-damage inducible protein 2	68817	-0.861564	4.90115	71.4615	1.01827e-08	1.07869e-07
Ccrl2	chemokine (C-C motif) receptor-like 2	54199	-2.57294	3.16885	72.094	1.07636e-08	1.13767e-07
Gm34084	predicted gene, 34084	102637213	-4.89845	0.789996	71.0223	1.07777e-08	1.13831e-07
Nedd4	neural precursor cell expressed, developmentally down-regulated 4	17999	-3.52351	5.56432	82.2151	1.08695e-08	1.14715e-07
St3gal4	ST3 beta-galactoside alpha-2,3-sialyltransferase 4	20443	-1.86997	7.88715	76.5222	1.09583e-08	1.15479e-07
Dse	dermatan sulfate epimerase	212898	-1.44835	3.41182	70.6438	1.13208e-08	1.1921e-07
Pik3cg	phosphatidylinositol-4,5-bisphosphate 3-kinase catalytic subunit gamma	30955	-0.663252	7.01058	70.6046	1.13786e-08	1.19729e-07
Cacna1i	calcium channel, voltage-dependent, alpha 1I subunit	239556	-3.24444	1.32119	70.5731	1.14254e-08	1.20128e-07
LOC73899	NA	NA	-2.27823	1.87557	70.5677	1.14335e-08	1.20128e-07
Cers6	ceramide synthase 6	241447	-1.96532	5.18628	74.5847	1.14564e-08	1.20241e-07
Ppp1r12b	protein phosphatase 1, regulatory subunit 12B	329251	-0.856311	5.11863	70.4754	1.15717e-08	1.2131e-07
Gpr161	G protein-coupled receptor 161	240888	-4.81041	-0.130751	76.1001	1.15939e-08	1.21452e-07
Phlpp2	PH domain and leucine rich repeat protein phosphatase 2	244650	-0.89949	4.79585	70.4443	1.16188e-08	1.21623e-07
Fcrl1	Fc receptor-like 1	229499	-1.82946	3.95707	71.0766	1.17959e-08	1.23385e-07
Slco4a1	solute carrier organic anion transporter family, member 4a1	108115	-1.98153	2.65473	70.2312	1.19465e-08	1.24592e-07
Tlr8	toll-like receptor 8	170744	-4.85591	0.877495	70.3208	1.20483e-08	1.2556e-07
Runx2	runt related transcription factor 2	12393	-1.5829	6.31992	73.1008	1.2253e-08	1.27411e-07
Pi16	peptidase inhibitor 16	74116	-5.91555	-0.123352	75.4722	1.24662e-08	1.29533e-07
Tmem132a	transmembrane protein 132A	98170	-5.42159	0.0311785	69.8593	1.25429e-08	1.30234e-07
Gm12185	predicted gene 12185	620913	-0.726705	4.87075	69.8318	1.25882e-08	1.30609e-07
Celf4	CUGBP, Elav-like family member 4	108013	-5.31776	0.556079	75.3347	1.26897e-08	1.31565e-07
BC037034	NA	NA	-0.626362	6.27484	69.7602	1.27071e-08	1.31649e-07
Col27a1	collagen, type XXVII, alpha 1	373864	-3.0172	2.16387	69.5634	1.34128e-08	1.38756e-07
Cebpd	CCAAT/enhancer binding protein (C/EBP), delta	12609	-3.4928	0.765687	69.3126	1.34785e-08	1.39334e-07
Rubcn	RUN domain and cysteine-rich domain containing, Beclin 1-interacting protein	100502698	-0.910203	5.10647	69.1137	1.38376e-08	1.42628e-07
Oas2	2'-5' oligoadenylate synthetase 2	246728	-2.82045	4.36276	74.6874	1.40229e-08	1.44433e-07
Sh3pxd2a	SH3 and PX domains 2A	14218	-2.43129	4.76846	74.3196	1.41506e-08	1.45641e-07
Tmem132c	transmembrane protein 132C	208213	-6.5728	0.255886	105.884	1.42198e-08	1.46248e-07
Fchsd2	FCH and double SH3 domains 2	207278	-0.63797	6.17033	68.8468	1.43356e-08	1.47331e-07
Gm40892	predicted gene, 40892	105245436	-2.05344	2.91743	68.7302	1.45593e-08	1.49506e-07
Abca5	ATP-binding cassette, sub-family A (ABC1), member 5	217265	-2.53433	1.63056	68.7255	1.45684e-08	1.49506e-07
H2-M3	histocompatibility 2, M region locus 3	14991	-1.056	5.68074	68.6198	1.47744e-08	1.51446e-07
Cyba	cytochrome b-245, alpha polypeptide	13057	-0.833399	6.53376	68.6176	1.47789e-08	1.51446e-07
Tgtp2	T cell specific GTPase 2	100039796	-0.791799	7.8376	68.5476	1.49171e-08	1.52641e-07
Il17ra	interleukin 17 receptor A	16172	-0.585697	7.82605	68.5362	1.49398e-08	1.52762e-07
Cib2	calcium and integrin binding family member 2	56506	-3.25653	-0.216946	68.4726	1.50667e-08	1.53837e-07
Zfp398	zinc finger protein 398	272347	-0.596826	6.05889	68.2863	1.54459e-08	1.57481e-07
Zfyve9	zinc finger, FYVE domain containing 9	230597	-5.34775	0.107787	68.2778	1.54634e-08	1.57538e-07
Zfp768	zinc finger protein 768	233890	-3.22418	0.720986	68.2727	1.54738e-08	1.57538e-07
Plxdc1	plexin domain containing 1	72324	-2.02232	3.38179	68.3771	1.55634e-08	1.58336e-07
Oat	ornithine aminotransferase	18242	-0.844539	5.61871	68.1347	1.57618e-08	1.60124e-07
Pkig	protein kinase inhibitor, gamma	18769	-2.76929	1.4578	68.0026	1.6043e-08	1.62863e-07
Hoxa5	homeobox A5	15402	-3.5424	0.23304	67.9764	1.60993e-08	1.63317e-07
Sema4d	sema domain, immunoglobulin domain (Ig), transmembrane domain (TM) and short cytoplasmic domain, (semaphorin) 4D	20354	-0.666445	8.67575	67.8473	1.63803e-08	1.66049e-07
Htra2	HtrA serine peptidase 2	64704	-1.06271	4.51803	67.8162	1.64488e-08	1.66624e-07
Trip10	thyroid hormone receptor interactor 10	106628	-1.9046	2.15286	67.563	1.70181e-08	1.72267e-07
Grm8	glutamate receptor, metabotropic 8	14823	-8.69192	0.313977	112.753	1.7035e-08	1.72314e-07
Fam135a	family with sequence similarity 135, member A	68187	-2.76329	2.34257	67.5049	1.71517e-08	1.73123e-07
Ccr9	chemokine (C-C motif) receptor 9	12769	-2.39868	4.78194	72.5653	1.74295e-08	1.75801e-07
Gpc2	glypican 2 (cerebroglycan)	71951	-2.02072	2.09326	67.3496	1.75146e-08	1.76407e-07
Cd300ld4	CD300 molecule like family member D4	100043123	-5.33282	-0.211806	79.4412	1.76322e-08	1.77465e-07
Anks6	ankyrin repeat and sterile alpha motif domain containing 6	75691	-7.70265	-0.155273	75.6947	1.76981e-08	1.78002e-07
Fzd7	frizzled class receptor 7	14369	-3.52276	0.434881	67.1024	1.81091e-08	1.81876e-07
Stard8	START domain containing 8	236920	-3.01552	0.361809	67.0959	1.8125e-08	1.81907e-07
Rps6ka1	ribosomal protein S6 kinase polypeptide 1	20111	-0.63974	7.76509	66.7517	1.89904e-08	1.90158e-07
Cdhr3	cadherin-related family member 3	68764	-5.19611	0.594184	71.9041	1.9001e-08	1.90158e-07
Eya1	EYA transcriptional coactivator and phosphatase 1	14048	-6.48149	-0.297817	94.052	1.92429e-08	1.92306e-07
Lgmn	legumain	19141	-2.16179	4.04557	68.8439	1.92952e-08	1.92693e-07
Dock7	dedicator of cytokinesis 7	67299	-3.77418	3.82583	72.9595	1.94146e-08	1.93748e-07
Nagpa	N-acetylglucosamine-1-phosphodiester alpha-N-acetylglucosaminidase	27426	-0.702219	4.7217	66.543	1.9537e-08	1.94832e-07
Ctnna1	catenin (cadherin associated protein), alpha 1	12385	-1.12091	5.607	66.5819	1.97202e-08	1.96243e-07
Rtn4rl1	reticulon 4 receptor-like 1	237847	-1.0059	4.42531	66.4189	1.987e-08	1.97456e-07
Gm6377	predicted gene 6377	622976	-5.06303	3.6082	73.5027	2.02622e-08	2.01211e-07
Pfkfb4	6-phosphofructo-2-kinase/fructose-2,6-biphosphatase 4	270198	-1.68593	3.23345	66.0838	2.08003e-08	2.0612e-07
Cnga3	cyclic nucleotide gated channel alpha 3	12790	-6.93451	0.0577871	86.9667	2.0986e-08	2.07669e-07
As3mt	arsenite methyltransferase	57344	-1.19028	3.09399	65.8699	2.14186e-08	2.11653e-07
Gm24175	predicted gene, 24175	115486330	-5.7216	-0.23534	70.8661	2.1545e-08	2.12753e-07
LOC105245440	NA	NA	-2.93459	1.78845	65.6328	2.21273e-08	2.18046e-07
Ccl22	chemokine (C-C motif) ligand 22	20299	-5.39878	0.241415	86.343	2.21782e-08	2.18395e-07
Epb41l3	erythrocyte membrane protein band 4.1 like 3	13823	-3.09791	0.124724	65.6093	2.21991e-08	2.18448e-07
Plod3	procollagen-lysine, 2-oxoglutarate 5-dioxygenase 3	26433	-0.90466	4.01097	65.5938	2.22465e-08	2.18633e-07
Acp2	acid phosphatase 2, lysosomal	11432	-0.751638	4.90016	65.593	2.22489e-08	2.18633e-07
Spred3	sprouty-related EVH1 domain containing 3	101809	-3.33654	1.49886	65.5544	2.23673e-08	2.19644e-07
Gpr132	G protein-coupled receptor 132	56696	-1.06743	7.44872	65.6056	2.28125e-08	2.2355e-07
Kif1a	kinesin family member 1A	16560	-5.33116	-0.782848	65.3581	2.29805e-08	2.2504e-07
LOC108168170	NA	NA	-5.66249	0.101552	70.3218	2.30253e-08	2.25323e-07
Gm30660	predicted gene, 30660	102632634	-6.04633	0.357282	85.7291	2.34254e-08	2.28849e-07
Ptpn6	protein tyrosine phosphatase, non-receptor type 6	15170	-0.689014	8.26885	65.2151	2.34386e-08	2.28849e-07
Errfi1	ERBB receptor feedback inhibitor 1	74155	-1.21451	3.79293	65.2114	2.34505e-08	2.28849e-07
Tpm2	tropomyosin 2, beta	22004	-6.36208	-0.0766556	76.6512	2.36291e-08	2.30273e-07
Myo15	myosin XV	17910	-3.89718	-0.76619	65.1188	2.37527e-08	2.31318e-07
Card11	caspase recruitment domain family, member 11	108723	-0.62024	7.82105	65.0206	2.40777e-08	2.34322e-07
Nacc2	nucleus accumbens associated 2, BEN and BTB (POZ) domain containing	67991	-2.62491	2.76289	65.9263	2.41206e-08	2.34578e-07
Tnrc18	trinucleotide repeat containing 18	231861	-0.764033	6.99931	64.9793	2.42158e-08	2.35342e-07
Rpgrip1	retinitis pigmentosa GTPase regulator interacting protein 1	77945	-2.01954	3.68533	66.1901	2.42667e-08	2.35674e-07
Klk1b5	kallikrein 1-related peptidase b5	16622	-4.93582	-0.241764	64.6972	2.51824e-08	2.43585e-07
Acadm	acyl-Coenzyme A dehydrogenase, medium chain	11364	-0.689743	5.33682	64.6602	2.53124e-08	2.44651e-07
Gm31166	predicted gene, 31166	102633307	-1.70679	2.62155	64.5933	2.55488e-08	2.46599e-07
Trim6	tripartite motif-containing 6	94088	-3.87682	-0.359606	64.558	2.56745e-08	2.47643e-07
Abca6	ATP-binding cassette, sub-family A (ABC1), member 6	76184	-6.89694	-0.0663967	84.6787	2.57438e-08	2.48142e-07
Otulin	OTU deubiquitinase with linear linkage specificity	432940	-0.611027	5.603	64.531	2.57711e-08	2.48236e-07
Dusp16	dual specificity phosphatase 16	70686	-1.54064	3.87648	64.4875	2.59662e-08	2.49691e-07
Olfr110	olfactory receptor 110	258325	-7.58108	-0.513325	90.315	2.59752e-08	2.49691e-07
Hacd4	3-hydroxyacyl-CoA dehydratase 4	66775	-4.97748	-0.130551	64.4311	2.61326e-08	2.50692e-07
Ptgs2os2	prostaglandin-endoperoxide synthase 2, opposite strand 2	102639566	-6.53842	0.0697961	84.437	2.63126e-08	2.52076e-07
Ear1	eosinophil-associated, ribonuclease A family, member 1	13586	-6.06836	-0.431974	90.0043	2.66437e-08	2.55075e-07
Zfp296	zinc finger protein 296	63872	-2.58232	0.584855	64.237	2.68499e-08	2.56875e-07
Itga2	integrin alpha 2	16398	-1.80114	3.37699	64.2211	2.69096e-08	2.57098e-07
Gm42027	predicted gene, 42027	105246802	-5.87091	0.124695	84.1084	2.71085e-08	2.58823e-07
Myzap	myocardial zonula adherens protein	102371	-3.99632	-0.164259	64.0801	2.74455e-08	2.61864e-07
Tmem110	NA	NA	-1.09068	4.46691	64.0065	2.77298e-08	2.64397e-07
Appl2	adaptor protein, phosphotyrosine interaction, PH domain and leucine zipper containing 2	216190	-1.37239	5.40439	65.1311	2.82829e-08	2.69307e-07
Txndc5	thioredoxin domain containing 5	105245	-0.926288	6.30322	63.8264	2.84391e-08	2.70613e-07
Fndc3b	fibronectin type III domain containing 3B	72007	-2.58751	2.57458	63.9221	2.85851e-08	2.71636e-07
Ccr2	chemokine (C-C motif) receptor 2	12772	-1.76807	6.80499	68.2383	2.87784e-08	2.73288e-07
Hexb	hexosaminidase B	15212	-0.654565	5.95767	63.7201	2.88667e-08	2.73943e-07
B4galt3	UDP-Gal:betaGlcNAc beta 1,4-galactosyltransferase, polypeptide 3	57370	-0.877743	4.7553	63.6584	2.91183e-08	2.76144e-07
Blnk	B cell linker	17060	-5.12139	2.42392	67.5936	2.98148e-08	2.82182e-07
Itpripl2	inositol 1,4,5-triphosphate receptor interacting protein-like 2	319622	-1.33892	5.22688	64.195	2.9976e-08	2.83039e-07
Etv6	ets variant 6	14011	-0.684548	7.16262	63.4025	3.01867e-08	2.84557e-07
Ear10	eosinophil-associated, ribonuclease A family, member 10	93725	-6.40725	0.467818	82.874	3.03452e-08	2.8586e-07
2010-09-01	NA	NA	-2.67208	0.788338	63.3196	3.05423e-08	2.87525e-07
Naip6	NLR family, apoptosis inhibitory protein 6	17952	-1.11887	5.33434	63.3634	3.07815e-08	2.89584e-07
Gkap1	G kinase anchoring protein 1	56278	-2.72382	0.583363	63.2265	3.09463e-08	2.9094e-07
Cul9	cullin 9	78309	-1.3897	3.85721	63.1962	3.10794e-08	2.91998e-07
Arhgap27	Rho GTPase activating protein 27	544817	-0.665549	6.87283	63.1573	3.12505e-08	2.9341e-07
Cntnap1	contactin associated protein-like 1	53321	-2.5128	2.47368	63.1349	3.19306e-08	2.99e-07
Gprc5c	G protein-coupled receptor, family C, group 5, member C	70355	-6.16222	-0.490545	87.727	3.21733e-08	3.01018e-07
Svip	small VCP/p97-interacting protein	75744	-2.91989	0.335868	62.6865	3.34089e-08	3.11809e-07
Zfp90	zinc finger protein 90	22751	-1.27045	3.67297	62.6598	3.35359e-08	3.12787e-07
B230118H07Rik	NA	NA	-4.84685	-0.0412035	62.6385	3.36378e-08	3.13531e-07
Adam9	a disintegrin and metallopeptidase domain 9 (meltrin gamma)	11502	-0.938598	3.88229	62.5978	3.38335e-08	3.15147e-07
Spag9	sperm associated antigen 9	70834	-0.981789	6.95181	62.6762	3.3925e-08	3.15791e-07
Serpinh1	serine (or cysteine) peptidase inhibitor, clade H, member 1	12406	-8.76541	0.127818	86.8183	3.47277e-08	3.22837e-07
Mtmr14	myotubularin related protein 14	97287	-0.643	4.99357	62.3661	3.49695e-08	3.24657e-07
Ffar1	free fatty acid receptor 1	233081	-3.45675	-0.0282487	62.3303	3.51487e-08	3.26107e-07
Acer3	alkaline ceramidase 3	66190	-1.79432	3.44945	62.3773	3.53989e-08	3.27782e-07
Slc7a11	solute carrier family 7 (cationic amino acid transporter, y+ system), member 11	26570	-4.54413	0.202839	62.2673	3.54666e-08	3.28194e-07
Nudt8	nudix (nucleoside diphosphate linked moiety X)-type motif 8	66387	-1.20742	2.39284	62.2361	3.56254e-08	3.29226e-07
Tatdn3	TatD DNase domain containing 3	68972	-1.11985	2.75973	62.2316	3.56481e-08	3.29226e-07
Acss1	acyl-CoA synthetase short-chain family member 1	68738	-0.780607	5.60981	62.1977	3.58216e-08	3.30396e-07
Rnf141	ring finger protein 141	67150	-0.731647	4.57316	62.1526	3.60532e-08	3.32099e-07
Ttyh3	tweety family member 3	78339	-0.792269	6.9566	62.1467	3.60836e-08	3.32162e-07
Gm36649	predicted gene, 36649	102640631	-7.44908	-0.565806	69.45	3.63914e-08	3.34778e-07
Atp6v0b	ATPase, H+ transporting, lysosomal V0 subunit B	114143	-1.22741	5.10597	61.9456	3.78085e-08	3.46684e-07
Gm12253	predicted gene 12253	624860	-5.76797	0.0837826	85.7291	3.80924e-08	3.48834e-07
Tubgcp5	tubulin, gamma complex associated protein 5	233276	-0.785779	5.58014	61.7482	3.82069e-08	3.4943e-07
Rnf13	ring finger protein 13	24017	-0.98229	5.5947	61.6948	3.85016e-08	3.51897e-07
Myo1b	myosin IB	17912	-2.46434	2.14702	61.6155	3.89439e-08	3.55709e-07
Gm11545	predicted gene 11545	217122	-8.5572	0.174642	85.2238	3.97753e-08	3.62366e-07
Mir5107	microRNA 5107	100628611	-9.26912	1.39981	71.2334	4.01375e-08	3.6543e-07
Txndc16	thioredoxin domain containing 16	70561	-0.748669	4.81243	61.2947	4.07891e-08	3.71123e-07
Ccr6	chemokine (C-C motif) receptor 6	12458	-1.78004	4.1253	62.2809	4.16981e-08	3.78662e-07
Swap70	SWA-70 protein	20947	-2.05364	5.22163	65.481	4.20479e-08	3.81593e-07
Vipr1	vasoactive intestinal peptide receptor 1	22354	-1.45352	5.74219	63.0764	4.24041e-08	3.84579e-07
Gm41979	predicted gene, 41979	105246737	-2.91878	-0.415514	60.8153	4.37255e-08	3.95733e-07
Ryr3	ryanodine receptor 3	20192	-1.35076	4.51714	60.9049	4.37461e-08	3.95733e-07
Hoxa3	homeobox A3	15400	-4.1037	0.709584	60.8228	4.39776e-08	3.97572e-07
Hpgds	hematopoietic prostaglandin D synthase	54486	-2.19588	2.89946	60.8323	4.42374e-08	3.99665e-07
Dnase1l1	deoxyribonuclease 1-like 1	69537	-0.917616	3.58853	60.7186	4.4345e-08	4.00381e-07
2003-09-01	NA	NA	-3.33383	0.166324	60.6284	4.49314e-08	4.05157e-07
Ggta1	glycoprotein galactosyltransferase alpha 1, 3	14594	-0.889971	5.57285	60.572	4.53024e-08	4.07203e-07
Adgre4	adhesion G protein-coupled receptor E4	52614	-5.33005	2.43225	65.282	4.58279e-08	4.11141e-07
Plekho2	pleckstrin homology domain containing, family O member 2	102595	-0.588052	6.77519	60.4347	4.62196e-08	4.13604e-07
Fam129c	NA	NA	-1.1864	2.64894	60.4131	4.63652e-08	4.14644e-07
Pmaip1	phorbol-12-myristate-13-acetate-induced protein 1	58801	-2.58856	5.88587	67.2463	4.75687e-08	4.24332e-07
Nedd4l	neural precursor cell expressed, developmentally down-regulated gene 4-like	83814	-1.52136	4.06844	60.3182	4.76467e-08	4.24759e-07
Trafd1	TRAF type zinc finger domain containing 1	231712	-0.742363	6.10131	59.9226	4.98208e-08	4.42744e-07
Gpr146	G protein-coupled receptor 146	80290	-1.2518	5.32325	60.5681	4.99928e-08	4.43772e-07
Gm6551	predicted gene 6551	625060	-4.50744	-0.560378	69.8628	4.99993e-08	4.43772e-07
Mical1	microtubule associated monooxygenase, calponin and LIM domain containing 1	171580	-0.697793	7.1165	59.871	5.02004e-08	4.45276e-07
Ctsl	cathepsin L	13039	-3.09314	4.61931	66.2615	5.06275e-08	4.48783e-07
Gfra2	glial cell line derived neurotrophic factor family receptor alpha 2	14586	-4.53259	1.98321	61.9154	5.07566e-08	4.49556e-07
Myo9b	myosin IXb	17925	-0.616403	8.48078	59.7932	5.07784e-08	4.49556e-07
Ifngr2	interferon gamma receptor 2	15980	-2.52663	4.70528	64.6809	5.14658e-08	4.55071e-07
Hid1	HID1 domain containing	217310	-1.39842	3.97226	59.6921	5.15405e-08	4.55446e-07
Daglb	diacylglycerol lipase, beta	231871	-0.891632	4.05215	59.6098	5.21698e-08	4.60719e-07
Ddx51	DEAD box helicase 51	69663	-0.61034	4.97402	59.4544	5.3381e-08	4.70826e-07
Tdrkh	tudor and KH domain containing protein	72634	-1.95612	2.05075	59.4004	5.38091e-08	4.74011e-07
Nrg2	neuregulin 2	100042150	-6.31583	-0.274079	59.1499	5.58429e-08	4.90397e-07
Tdrp	testis development related protein	72148	-1.38659	4.97936	59.9137	5.60259e-08	4.91392e-07
Gm40542	predicted gene, 40542	105245031	-5.56158	-0.527644	68.4385	5.89404e-08	5.15674e-07
Flnb	filamin, beta	286940	-1.3239	7.77953	60.6777	5.95684e-08	5.20845e-07
4833418N02Rik	RIKEN cDNA 4833418N02 gene	74597	-2.1344	0.308113	58.6584	6.00808e-08	5.25001e-07
Atp13a2	ATPase type 13A2	74772	-0.906953	5.61776	58.5639	6.09356e-08	5.3214e-07
Slc2a3	solute carrier family 2 (facilitated glucose transporter), member 3	20527	-0.851124	6.2919	58.4958	6.15583e-08	5.36915e-07
Mdh2	malate dehydrogenase 2, NAD (mitochondrial)	17448	-0.791831	7.28272	58.4701	6.17961e-08	5.38656e-07
Relb	avian reticuloendotheliosis viral (v-rel) oncogene related B	19698	-1.26255	6.07811	59.783	6.22932e-08	5.42655e-07
Pdlim4	PDZ and LIM domain 4	30794	-3.32397	2.51882	60.2171	6.27533e-08	5.46326e-07
Cd276	CD276 antigen	102657	-5.85303	-0.773921	75.2265	6.30597e-08	5.48654e-07
Doc2g	double C2, gamma	60425	-1.85202	2.00837	58.1377	6.49533e-08	5.64782e-07
Slc27a1	solute carrier family 27 (fatty acid transporter), member 1	26457	-1.48668	3.37068	58.1283	6.50455e-08	5.65235e-07
Cd14	CD14 antigen	12475	-3.8535	-0.303219	58.082	6.54994e-08	5.68829e-07
Il10ra	interleukin 10 receptor, alpha	16154	-0.86612	7.3558	58.0755	6.5563e-08	5.69032e-07
Sel1l3	sel-1 suppressor of lin-12-like 3 (C. elegans)	231238	-6.04952	-0.507022	70.7753	6.63266e-08	5.74953e-07
Adrb2	adrenergic receptor, beta 2	11555	-1.57537	4.02008	58.0773	6.66699e-08	5.77574e-07
Fcgr3	Fc receptor, IgG, low affinity III	14131	-2.27199	0.974082	57.814	6.81972e-08	5.90082e-07
Eml6	echinoderm microtubule associated protein like 6	237711	-1.53722	2.65346	57.5823	7.0626e-08	6.10722e-07
Acss2	acyl-CoA synthetase short-chain family member 2	60525	-0.925816	5.09941	57.3551	7.30994e-08	6.30952e-07
Fggy	FGGY carbohydrate kinase domain containing	75578	-2.87704	0.0517287	57.3435	7.32275e-08	6.31671e-07
Frmd4b	FERM domain containing 4B	232288	-0.794473	4.86353	57.2515	7.42575e-08	6.39774e-07
Gusb	glucuronidase, beta	110006	-0.815787	5.4232	57.1446	7.54741e-08	6.47815e-07
Ceacam2	carcinoembryonic antigen-related cell adhesion molecule 2	26367	-4.36826	1.03161	57.7037	7.60218e-08	6.51793e-07
Pag1	phosphoprotein associated with glycosphingolipid microdomains 1	94212	-0.659425	7.27549	57.0207	7.69105e-08	6.59013e-07
Stard7	START domain containing 7	99138	-0.885528	6.43092	56.9387	7.78782e-08	6.669e-07
Mical3	microtubule associated monooxygenase, calponin and LIM domain containing 3	194401	-1.80353	4.88911	59.5623	7.80596e-08	6.68049e-07
Slc30a4	solute carrier family 30 (zinc transporter), member 4	22785	-1.93002	4.1042	58.5615	7.83424e-08	6.70063e-07
St14	suppression of tumorigenicity 14 (colon carcinoma)	19143	-1.37193	4.0934	56.8296	7.91852e-08	6.76861e-07
Gm34917	predicted gene, 34917	102638326	-3.71861	0.0557501	56.8152	7.93597e-08	6.77942e-07
Cd300ld3	CD300 molecule like family member D3	382551	-5.24185	-0.261618	60.7348	7.96004e-08	6.79587e-07
F630111L10Rik	RIKEN cDNA F630111L10 gene	320463	-6.07077	-0.14038	89.6108	8.02241e-08	6.84085e-07
Bcat2	branched chain aminotransferase 2, mitochondrial	12036	-1.06547	4.99387	56.7081	8.06701e-08	6.87059e-07
Clec5a	C-type lectin domain family 5, member a	23845	-6.9402	-1.01463	68.6968	8.34249e-08	7.07533e-07
Rasgrp2	RAS, guanyl releasing protein 2	19395	-0.664471	7.68259	56.3878	8.47278e-08	7.17291e-07
Esrrg	estrogen-related receptor gamma	26381	-5.62372	-0.736995	60.1937	8.57383e-08	7.24976e-07
Dll4	delta like canonical Notch ligand 4	54485	-4.70244	-0.606701	60.1661	8.60649e-08	7.27302e-07
Ift172	intraflagellar transport 172	67661	-1.4082	3.65574	56.1627	8.77125e-08	7.40782e-07
Dnajc28	DnaJ heat shock protein family (Hsp40) member C28	246738	-2.04319	1.61857	56.0193	8.9672e-08	7.55524e-07
Dusp3	dual specificity phosphatase 3 (vaccinia virus phosphatase VH1-related)	72349	-2.68842	1.24849	55.8991	9.13518e-08	7.68157e-07
Dab2ip	disabled 2 interacting protein	69601	-2.4512	4.24058	59.3835	9.1389e-08	7.68157e-07
Grap2	GRB2-related adaptor protein 2	17444	-0.643749	8.45934	55.8275	9.2369e-08	7.75933e-07
Adgrf3	adhesion G protein-coupled receptor F3	381628	-7.47486	-0.505856	67.7756	9.25139e-08	7.76688e-07
Cysltr1	cysteinyl leukotriene receptor 1	58861	-2.88673	2.15203	55.9146	9.26411e-08	7.77293e-07
2004-09-01	NA	NA	-2.35702	0.258574	55.7849	9.29793e-08	7.79034e-07
Pnck	pregnancy upregulated non-ubiquitously expressed CaM kinase	93843	-2.66974	0.567165	55.7825	9.3014e-08	7.79034e-07
Rufy3	RUN and FYVE domain containing 3	52822	-1.08667	4.01332	55.6584	9.48195e-08	7.93215e-07
Tmem50b	transmembrane protein 50B	77975	-0.800771	5.08938	55.6498	9.49452e-08	7.93795e-07
Ace	angiotensin I converting enzyme (peptidyl-dipeptidase A) 1	11421	-5.52645	0.753057	56.5096	9.68312e-08	8.08606e-07
Ppp1r3d	protein phosphatase 1, regulatory subunit 3D	228966	-6.94844	-0.755673	61.5477	9.77496e-08	8.15311e-07
Pxn	paxillin	19303	-0.677107	6.86224	55.3087	1.00112e-07	8.33535e-07
Prosc	NA	NA	-0.614309	5.67997	55.2726	1.00677e-07	8.37749e-07
Casp9	caspase 9	12371	-0.709688	4.63326	55.2347	1.01272e-07	8.4209e-07
Zfp521	zinc finger protein 521	225207	-5.51086	0.155761	70.577	1.01392e-07	8.42212e-07
Tmem206	NA	NA	-0.706767	4.0848	55.2212	1.01486e-07	8.42498e-07
Shb	src homology 2 domain-containing transforming protein B	230126	-3.28915	1.21727	55.105	1.03341e-07	8.5689e-07
Epb41l2	erythrocyte membrane protein band 4.1 like 2	13822	-0.966481	6.42395	55.1071	1.04587e-07	8.66199e-07
Large	NA	NA	-2.59995	0.595464	55.011	1.0487e-07	8.68038e-07
Pard3	par-3 family cell polarity regulator	93742	-4.17726	0.750788	54.9707	1.05533e-07	8.73013e-07
Gm40902	predicted gene, 40902	105245449	-1.95668	2.6978	54.9284	1.06234e-07	8.77783e-07
Flot1	flotillin 1	14251	-0.843309	4.92354	54.851	1.07529e-07	8.87963e-07
Gm24463	predicted gene, 24463	102632389	-4.3103	-0.502211	54.7193	1.09771e-07	9.05951e-07
Cd177	CD177 antigen	68891	-7.05599	-0.819016	66.2044	1.10647e-07	9.12642e-07
Fgl2	fibrinogen-like protein 2	14190	-2.95247	5.85811	61.8643	1.11364e-07	9.18023e-07
Tlr1	toll-like receptor 1	21897	-0.81928	7.02484	54.5411	1.12887e-07	9.29488e-07
Fam102b	family with sequence similarity 102, member B	329739	-1.05111	4.58099	54.3959	1.15495e-07	9.49306e-07
Il4ra	interleukin 4 receptor, alpha	16190	-1.15955	6.65885	55.4079	1.17694e-07	9.65689e-07
Mcc	mutated in colorectal cancers	328949	-3.68251	-0.544998	57.9114	1.17945e-07	9.6719e-07
Syne2	spectrin repeat containing, nuclear envelope 2	319565	-0.833281	6.61443	54.2576	1.18042e-07	9.67423e-07
Tdrd7	tudor domain containing 7	100121	-1.50843	3.44827	54.1031	1.20959e-07	9.9018e-07
Lgals3	lectin, galactose binding, soluble 3	16854	-2.15123	4.16384	56.0362	1.22212e-07	9.99862e-07
Clec4n	C-type lectin domain family 4, member n	56620	-3.29864	0.636918	54.0064	1.22823e-07	1.00427e-06
Ggt1	gamma-glutamyltransferase 1	14598	-2.28772	3.08868	54.0828	1.23292e-07	1.00752e-06
Filip1l	filamin A interacting protein 1-like	78749	-1.81885	6.7774	58.075	1.25217e-07	1.02266e-06
Ifi44	interferon-induced protein 44	99899	-1.72034	4.25368	55.0776	1.2658e-07	1.03201e-06
Acvr1b	activin A receptor, type 1B	11479	-1.10266	4.47493	53.7293	1.28341e-07	1.04395e-06
Gng10	guanine nucleotide binding protein (G protein), gamma 10	14700	-0.867561	5.27798	53.5683	1.3167e-07	1.06857e-06
9030617O03Rik	NA	NA	-1.50026	3.59225	53.5439	1.33711e-07	1.08451e-06
Bri3bp	Bri3 binding protein	76809	-0.913737	5.58646	53.4037	1.35171e-07	1.09509e-06
Gm38850	predicted gene, 38850	105242706	-1.60546	2.73492	53.2238	1.39113e-07	1.12316e-06
Lpar1	lysophosphatidic acid receptor 1	14745	-7.11535	-1.02456	82.3728	1.39945e-07	1.12923e-06
Gpn1	GPN-loop GTPase 1	74254	-0.659716	4.61982	52.9556	1.45221e-07	1.1698e-06
Mob3c	MOB kinase activator 3C	100465	-0.678456	4.85894	52.9149	1.46175e-07	1.17681e-06
Notch4	notch 4	18132	-3.64858	0.220543	52.9027	1.4646e-07	1.17743e-06
P2ry12	purinergic receptor P2Y, G-protein coupled 12	70839	-5.45898	-0.278644	52.901	1.46501e-07	1.17743e-06
F5	coagulation factor V	14067	-7.69989	-0.65293	70.757	1.51735e-07	1.21535e-06
Fam78a	family with sequence similarity 78, member A	241303	-0.67494	7.91337	52.6369	1.52862e-07	1.22337e-06
Gm39091	predicted gene, 39091	105243059	-7.33257	-0.646808	70.6321	1.53646e-07	1.22856e-06
Aph1b	aph1 homolog B, gamma secretase subunit	208117	-2.05972	2.48323	52.5279	1.55573e-07	1.24256e-06
Eif4e3	eukaryotic translation initiation factor 4E member 3	66892	-1.30931	4.13281	52.4399	1.57991e-07	1.25974e-06
Slc6a13	solute carrier family 6 (neurotransmitter transporter, GABA), member 13	14412	-4.66795	0.0822472	52.4149	1.58438e-07	1.26259e-06
Cd8a	CD8 antigen, alpha chain	12525	-4.27931	-0.373044	52.3738	1.59496e-07	1.26958e-06
Rnf122	ring finger protein 122	68867	-1.29599	3.65462	52.3566	1.59941e-07	1.27169e-06
Tet2	tet methylcytosine dioxygenase 2	214133	-0.898566	6.89099	52.1851	1.66376e-07	1.31841e-06
Bloc1s2	biogenesis of lysosomal organelles complex-1, subunit 2	73689	-0.791821	5.29373	51.9867	1.69829e-07	1.3435e-06
Otud3	OTU domain containing 3	73162	-0.60939	4.53007	51.8786	1.72844e-07	1.36582e-06
Glt1d1	glycosyltransferase 1 domain containing 1	319804	-7.13536	-0.85459	69.3989	1.74007e-07	1.37425e-06
Dpp10	dipeptidylpeptidase 10	269109	-5.80935	-0.695971	65.446	1.76491e-07	1.39308e-06
Cerk	ceramide kinase	223753	-1.72208	4.78877	53.8896	1.76745e-07	1.39431e-06
Tnfrsf13c	tumor necrosis factor receptor superfamily, member 13c	72049	-2.06668	1.99383	51.7059	1.7778e-07	1.40091e-06
Arhgap39	Rho GTPase activating protein 39	223666	-0.948292	5.18432	51.6109	1.8056e-07	1.42123e-06
Acsf2	acyl-CoA synthetase family member 2	264895	-1.02216	4.79103	51.6054	1.80721e-07	1.42131e-06
Rassf3	Ras association (RalGDS/AF-6) domain family member 3	192678	-0.883129	5.77354	51.3494	1.88458e-07	1.47845e-06
Ryr1	ryanodine receptor 1, skeletal muscle	20190	-2.18267	2.83666	51.3773	1.89767e-07	1.48789e-06
Zmynd15	zinc finger, MYND-type containing 15	574428	-4.33909	-0.0592815	51.28	1.90615e-07	1.49206e-06
Rgs7bp	regulator of G-protein signalling 7 binding protein	52882	-7.17516	-1.00378	68.4621	1.91492e-07	1.49727e-06
Rgl2	ral guanine nucleotide dissociation stimulator-like 2	19732	-0.951273	6.71909	51.2799	1.93601e-07	1.51069e-06
Paox	polyamine oxidase (exo-N4-amino)	212503	-1.20664	3.07049	51.0968	1.96443e-07	1.53089e-06
1700024P16Rik	NA	NA	-8.01523	-0.157373	72.5029	2.00186e-07	1.5592e-06
Clasp2	CLIP associating protein 2	76499	-0.719185	6.07272	50.928	2.01984e-07	1.57234e-06
Me2	malic enzyme 2, NAD(+)-dependent, mitochondrial	107029	-0.640852	6.49907	50.9196	2.02265e-07	1.57323e-06
Fam83f	family with sequence similarity 83, member F	213956	-5.15285	-0.448311	50.9178	2.02322e-07	1.57323e-06
Gm32427	predicted gene, 32427	102634976	-7.51833	-0.629151	67.9172	2.02557e-07	1.5742e-06
Egfr	epidermal growth factor receptor	13649	-5.53881	0.0439998	54.2655	2.02873e-07	1.57578e-06
Plekhh3	pleckstrin homology domain containing, family H (with MyTH4 domain) member 3	217198	-2.33668	0.628139	50.8727	2.03835e-07	1.58151e-06
Igsf9	immunoglobulin superfamily, member 9	93842	-3.22062	0.150693	50.8238	2.05488e-07	1.59347e-06
Ttyh2	tweety family member 2	117160	-1.60752	1.94723	50.7987	2.06341e-07	1.5992e-06
Pld2	phospholipase D2	18806	-1.36057	4.60741	51.2506	2.08359e-07	1.61307e-06
Pot1b	protection of telomeres 1B	72836	-1.11556	5.70761	51.1466	2.15327e-07	1.66245e-06
Mn1	meningioma 1	433938	-3.85654	-0.894449	53.738	2.16602e-07	1.67047e-06
Camk2a	calcium/calmodulin-dependent protein kinase II alpha	12322	-1.70303	1.71745	50.3423	2.22555e-07	1.71451e-06
Loxl3	lysyl oxidase-like 3	16950	-3.30387	0.804597	50.3268	2.23132e-07	1.71802e-06
Lmtk2	lemur tyrosine kinase 2	231876	-0.695325	6.64359	50.3088	2.23801e-07	1.72223e-06
Sgpl1	sphingosine phosphate lyase 1	20397	-0.679517	6.82944	50.3014	2.24075e-07	1.7234e-06
Gm32537	predicted gene, 32537	102635117	-7.48384	-0.645449	66.8746	2.25775e-07	1.73459e-06
Nid1	nidogen 1	18073	-5.36305	0.504482	50.744	2.28177e-07	1.75158e-06
E230029C05Rik	RIKEN cDNA E230029C05 gene	319711	-5.19606	-1.01515	50.1393	2.30207e-07	1.76576e-06
Ier3	immediate early response 3	15937	-3.25208	2.39681	50.9684	2.30872e-07	1.76989e-06
Snx22	sorting nexin 22	382083	-2.0111	1.53783	50.1088	2.31381e-07	1.77187e-06
2900026A02Rik	RIKEN cDNA 2900026A02 gene	243219	-1.3861	3.63682	50.0403	2.34044e-07	1.78935e-06
Gm42048	predicted gene, 42048	105246824	-5.17902	-1.13562	59.7184	2.40403e-07	1.83499e-06
Baz2b	bromodomain adjacent to zinc finger domain, 2B	407823	-1.05633	6.52228	50.5387	2.43341e-07	1.8546e-06
Pxdc1	PX domain containing 1	66895	-3.27632	-0.0628133	49.7878	2.44137e-07	1.85947e-06
Abr	active BCR-related gene	109934	-0.609499	7.75296	49.7061	2.47505e-07	1.88411e-06
Shcbp1l	Shc SH2-domain binding protein 1-like	71836	-5.5911	-0.543612	52.8317	2.48281e-07	1.889e-06
4930581F22Rik	RIKEN cDNA 4930581F22 gene	78934	-0.826562	4.25462	49.6106	2.51504e-07	1.91162e-06
Pfkfb3	6-phosphofructo-2-kinase/fructose-2,6-biphosphatase 3	170768	-0.610406	6.40497	49.6069	2.51661e-07	1.91162e-06
Slc2a6	solute carrier family 2 (facilitated glucose transporter), member 6	227659	-2.47936	2.48834	50.1821	2.51886e-07	1.91231e-06
Pdgfa	platelet derived growth factor, alpha	18590	-4.38414	-0.836842	54.537	2.55399e-07	1.93793e-06
Gm41283	predicted gene, 41283	105245903	-5.68587	-0.711429	74.8995	2.60166e-07	1.96776e-06
Ckap4	cytoskeleton-associated protein 4	216197	-3.37239	1.33868	49.7932	2.61495e-07	1.97569e-06
Emilin1	elastin microfibril interfacer 1	100952	-2.51532	0.676491	49.3387	2.6328e-07	1.98706e-06
Slc25a37	solute carrier family 25, member 37	67712	-0.628273	5.76572	48.973	2.80066e-07	2.10499e-06
Cdh17	cadherin 17	12557	-3.11955	1.19975	48.9723	2.80099e-07	2.10499e-06
Tmem109	transmembrane protein 109	68539	-0.78612	4.7873	48.908	2.83168e-07	2.12692e-06
Nr1d1	nuclear receptor subfamily 1, group D, member 1	217166	-1.39087	1.98272	48.7628	2.90236e-07	2.17654e-06
Nrp2	neuropilin 2	18187	-2.03421	2.46063	48.6279	2.96975e-07	2.22236e-06
Pde5a	phosphodiesterase 5A, cGMP-specific	242202	-2.57408	0.10955	48.5584	3.00513e-07	2.24764e-06
Dhcr24	24-dehydrocholesterol reductase	74754	-0.825791	5.03928	48.4921	3.03929e-07	2.26958e-06
Gm35154	predicted gene, 35154	102638637	-6.89941	-0.873069	57.7806	3.06972e-07	2.28988e-06
Rreb1	ras responsive element binding protein 1	68750	-0.878812	5.48723	48.2979	3.14181e-07	2.33995e-06
Hlf	hepatic leukemia factor	217082	-2.07212	2.10171	48.2701	3.15681e-07	2.34988e-06
Tle2	transducin-like enhancer of split 2	21886	-2.89273	-0.0890351	48.2641	3.16005e-07	2.35106e-06
Mmp23	matrix metallopeptidase 23	26561	-2.97785	-0.390201	48.1749	3.20868e-07	2.38598e-06
Lrp4	low density lipoprotein receptor-related protein 4	228357	-2.9418	0.514972	48.0946	3.25316e-07	2.41778e-06
Klhl8	kelch-like 8	246293	-1.51003	1.87131	48.0107	3.30036e-07	2.45029e-06
Rin2	Ras and Rab interactor 2	74030	-0.992391	4.27026	47.9373	3.34228e-07	2.4788e-06
Aaed1	NA	NA	-0.68479	4.17932	47.9168	3.35403e-07	2.48557e-06
Nfe2l2	nuclear factor, erythroid derived 2, like 2	18024	-0.657474	5.91217	47.9153	3.35492e-07	2.48557e-06
Sema3f	sema domain, immunoglobulin domain (Ig), short basic domain, secreted, (semaphorin) 3F	20350	-3.47822	-0.398675	47.8946	3.36689e-07	2.49312e-06
Milr1	mast cell immunoglobulin like receptor 1	380732	-0.906486	3.7921	47.8781	3.37647e-07	2.49891e-06
Ppp1r12c	protein phosphatase 1, regulatory subunit 12C	232807	-0.611121	6.75755	47.8606	3.38667e-07	2.50514e-06
Sestd1	SEC14 and spectrin domains 1	228071	-1.5874	2.81025	47.801	3.42159e-07	2.52832e-06
LOC108168144	NA	NA	-5.75642	-0.903716	59.6816	3.43316e-07	2.53554e-06
Zscan30	zinc finger and SCAN domain containing 30	328918	-1.93134	1.43664	47.757	3.4476e-07	2.54488e-06
Atrnl1	attractin like 1	226255	-2.01916	3.66052	48.9344	3.50585e-07	2.58248e-06
Hebp1	heme binding protein 1	15199	-3.14708	-0.124937	47.5099	3.59792e-07	2.64478e-06
LOC102640024	NA	NA	-0.974069	4.66519	47.4767	3.61865e-07	2.65725e-06
Susd3	sushi domain containing 3	66329	-0.817017	4.39839	47.3176	3.71981e-07	2.72642e-06
Sez6l	seizure related 6 homolog like	56747	-6.63809	-1.13535	66.0023	3.76415e-07	2.7555e-06
Lmna	lamin A	16905	-1.10092	2.93577	47.2108	3.7894e-07	2.77255e-06
Homer3	homer scaffolding protein 3	26558	-1.7704	1.13033	47.1672	3.81823e-07	2.79219e-06
Npc2	NPC intracellular cholesterol transporter 2	67963	-0.728638	7.33271	47.1109	3.85581e-07	2.81676e-06
Adgrl2	adhesion G protein-coupled receptor L2	99633	-3.94969	-0.41623	46.9367	3.97458e-07	2.89752e-06
Ptprf	protein tyrosine phosphatase, receptor type, F	19268	-2.53068	2.65649	47.9329	3.97911e-07	2.89933e-06
Gm32249	predicted gene, 32249	102634737	-2.253	1.39451	46.8676	4.02286e-07	2.92668e-06
Mvd	mevalonate (diphospho) decarboxylase	192156	-0.793851	3.18151	46.8406	4.04181e-07	2.93744e-06
Bcar3	breast cancer anti-estrogen resistance 3	29815	-2.89001	1.25987	46.6146	4.20488e-07	3.04967e-06
Il18r1	interleukin 18 receptor 1	16182	-1.10847	7.84778	47.6795	4.2188e-07	3.0582e-06
Evi2a	ecotropic viral integration site 2a	14017	-0.910245	5.76935	46.649	4.22354e-07	3.06006e-06
Ampd3	adenosine monophosphate deaminase 3	11717	-0.993915	4.55116	46.5639	4.24241e-07	3.07216e-06
Arhgap42	Rho GTPase activating protein 42	71544	-7.06962	-0.819216	55.1789	4.30513e-07	3.11278e-06
Clec4g	C-type lectin domain family 4, member g	75863	-5.98844	-0.146138	60.9142	4.31542e-07	3.11863e-06
Cd300ld5	CD300 molecule like family member D5	100043125	-5.02687	-0.440887	52.4393	4.61397e-07	3.32927e-06
Cmtm3	CKLF-like MARVEL transmembrane domain containing 3	68119	-0.862932	3.89348	46.0002	4.68512e-07	3.37716e-06
Ocstamp	osteoclast stimulatory transmembrane protein	74614	-5.28846	-0.469094	52.303	4.70455e-07	3.38944e-06
Zfp229	zinc finger protein 229	381067	-1.80933	1.45175	45.957	4.72106e-07	3.3996e-06
Hrh4	histamine receptor H4	225192	-2.31793	1.8761	45.9234	4.74915e-07	3.41808e-06
5430437J10Rik	RIKEN cDNA 5430437J10 gene	71432	-5.08693	-0.377784	48.6585	4.76074e-07	3.42468e-06
Pcyox1	prenylcysteine oxidase 1	66881	-0.98986	4.02749	45.8963	4.77198e-07	3.43101e-06
Tceal8	transcription elongation factor A (SII)-like 8	66684	-3.37471	0.0593439	45.6619	4.9746e-07	3.55858e-06
Fat2	FAT atypical cadherin 2	245827	-6.61298	0.210066	59.6033	5.10094e-07	3.64342e-06
Rai2	retinoic acid induced 2	24004	-7.42812	-0.75493	72.876	5.10764e-07	3.64636e-06
Dhrs9	dehydrogenase/reductase (SDR family) member 9	241452	-5.04262	-0.353436	45.4759	5.142e-07	3.66718e-06
Mt1	metallothionein 1	17748	-3.64524	0.185093	45.3714	5.23868e-07	3.73236e-06
Adamts14	a disintegrin-like and metallopeptidase (reprolysin type) with thrombospondin type 1 motif, 14	237360	-5.40784	0.854259	45.7166	5.25835e-07	3.74448e-06
Gm36193	predicted gene, 36193	102640018	-4.435	-0.286077	45.3345	5.2733e-07	3.75324e-06
Gpr18	G protein-coupled receptor 18	110168	-1.05922	4.79774	45.1716	5.48435e-07	3.8956e-06
Slc4a8	solute carrier family 4 (anion exchanger), member 8	59033	-0.871262	5.35404	45.0882	5.51085e-07	3.91049e-06
Anxa3	annexin A3	11745	-2.42366	1.94707	45.0625	5.61034e-07	3.97709e-06
Fhod1	formin homology 2 domain containing 1	234686	-0.869384	5.55021	44.9801	5.61871e-07	3.98102e-06
Sec1	secretory blood group 1	56546	-6.39794	-1.29261	53.0672	5.71613e-07	4.04599e-06
Map2k6	mitogen-activated protein kinase kinase 6	26399	-0.678764	4.49326	44.8135	5.78945e-07	4.09378e-06
Mitf	melanogenesis associated transcription factor	17342	-1.46781	1.34886	44.8023	5.80111e-07	4.09997e-06
Limd1	LIM domains containing 1	29806	-0.6019	7.05486	44.7566	5.8491e-07	4.13183e-06
Gm40670	predicted gene, 40670	105245182	-6.86094	-1.09013	65.9363	5.8848e-07	4.15496e-06
Myo10	myosin X	17909	-1.84308	3.15625	44.8697	6.21486e-07	4.3692e-06
Cdyl2	chromodomain protein, Y chromosome-like 2	75796	-0.72408	5.70849	44.4195	6.21607e-07	4.3692e-06
Gm32620	predicted gene, 32620	102635229	-5.19415	-1.12441	54.8573	6.23383e-07	4.37732e-06
Lsp1	lymphocyte specific 1	16985	-0.739985	9.48841	44.2599	6.39848e-07	4.48985e-06
Txnip	thioredoxin interacting protein	56338	-1.06443	8.92951	44.9132	6.40044e-07	4.48985e-06
Tubb6	tubulin, beta 6 class V	67951	-2.03203	1.31876	44.1239	6.55841e-07	4.58699e-06
N4bp3	NEDD4 binding protein 3	212706	-1.35103	2.83693	44.0711	6.62171e-07	4.62793e-06
3300005D01Rik	RIKEN cDNA 3300005D01 gene	78512	-3.81225	-0.208206	44.0651	6.62901e-07	4.62793e-06
Gm26535	predicted gene, 26535	102633435	-4.85417	-0.637537	54.3778	6.62903e-07	4.62793e-06
Man1a	mannosidase 1, alpha	17155	-1.06627	7.17337	45.0275	6.64143e-07	4.63188e-06
Cep170	centrosomal protein 170	545389	-1.17963	5.82048	45.1698	6.64228e-07	4.63188e-06
Cacna1e	calcium channel, voltage-dependent, R type, alpha 1E subunit	12290	-5.63906	4.84577	50.4901	6.6831e-07	4.65805e-06
Fbxo30	F-box protein 30	71865	-1.45949	1.99634	43.9282	6.7963e-07	4.72994e-06
Gm41442	predicted gene, 41442	105246099	-3.0321	-0.75776	43.8242	6.92653e-07	4.8182e-06
F420015M19Rik	RIKEN cDNA F420015M19 gene	619329	-1.24714	4.15459	43.7752	7.05768e-07	4.90702e-06
B4galt5	UDP-Gal:betaGlcNAc beta 1,4-galactosyltransferase, polypeptide 5	56336	-0.59711	5.68776	43.7041	7.08034e-07	4.91793e-06
Slc16a5	solute carrier family 16 (monocarboxylic acid transporters), member 5	217316	-2.10116	3.60674	44.9813	7.21819e-07	4.99892e-06
Adgre5	adhesion G protein-coupled receptor E5	26364	-0.739614	9.2515	43.5709	7.25516e-07	5.0196e-06
Mcfd2	multiple coagulation factor deficiency 2	193813	-0.615337	4.40494	43.56	7.26966e-07	5.02471e-06
Zbtb34	zinc finger and BTB domain containing 34	241311	-0.627713	4.50217	43.5373	7.29988e-07	5.04067e-06
6030468B19Rik	RIKEN cDNA 6030468B19 gene	77727	-4.82373	-0.846475	49.2774	7.31642e-07	5.04715e-06
Tmem131	transmembrane protein 131	56030	-0.783217	7.88669	43.5195	7.33123e-07	5.0549e-06
Stau2	staufen double-stranded RNA binding protein 2	29819	-1.38386	1.66703	43.4957	7.35593e-07	5.06945e-06
Kazn	kazrin, periplakin interacting protein	71529	-3.65408	-0.599789	43.3737	7.52255e-07	5.17418e-06
B430306N03Rik	RIKEN cDNA B430306N03 gene	320148	-1.97425	1.97332	43.3274	7.58695e-07	5.21594e-06
Gucy2c	guanylate cyclase 2c	14917	-5.26411	-1.11213	55.951	7.69934e-07	5.28548e-06
Ltb4r1	leukotriene B4 receptor 1	16995	-4.29138	1.19286	43.6905	7.73101e-07	5.30207e-06
Fndc5	fibronectin type III domain containing 5	384061	-6.75708	-0.69455	55.8299	7.81273e-07	5.35551e-06
Aim1	NA	NA	-1.10093	7.05999	44.207	7.85973e-07	5.38511e-06
Khk	ketohexokinase	16548	-1.22607	2.64696	43.087	7.93073e-07	5.43113e-06
9330133O14Rik	RIKEN cDNA 9330133O14 gene	100689703	-0.996554	3.68019	43.0753	7.94783e-07	5.4402e-06
LOC105246895	NA	NA	-5.23349	-1.21747	52.9116	8.02044e-07	5.48193e-06
Zfp704	zinc finger protein 704	170753	-3.13106	0.939403	42.9917	8.14968e-07	5.5595e-06
Pctp	phosphatidylcholine transfer protein	18559	-0.970345	3.04172	42.8575	8.27469e-07	5.64205e-06
Oasl2	2'-5' oligoadenylate synthetase-like 2	23962	-2.15194	4.17667	45.1378	8.305e-07	5.65998e-06
Il15	interleukin 15	16168	-2.28962	0.392895	42.6715	8.56529e-07	5.82053e-06
Hsh2d	hematopoietic SH2 domain containing	209488	-0.995625	4.07875	42.6548	8.5919e-07	5.83299e-06
Zc2hc1a	zinc finger, C2HC-type containing 1A	67306	-1.85341	1.10763	42.5997	8.68038e-07	5.87893e-06
Ctns	cystinosis, nephropathic	83429	-0.804643	4.29914	42.585	8.70414e-07	5.88937e-06
Stac2	SH3 and cysteine rich domain 2	217154	-3.01068	-0.175523	42.4856	8.86677e-07	5.9908e-06
Hmga2-ps1	high mobility group AT-hook 2, pseudogene 1	15365	-4.85516	-0.483546	42.4542	8.91883e-07	6.02309e-06
Glb1l	galactosidase, beta 1-like	74577	-0.712524	3.68296	42.4082	8.99573e-07	6.07212e-06
Mfsd7b	NA	NA	-0.949473	5.49133	42.3336	9.28321e-07	6.24527e-06
Nebl	nebulette	74103	-1.34845	4.07896	42.3647	9.36482e-07	6.28819e-06
Slc12a9	solute carrier family 12 (potassium/chloride transporters), member 9	83704	-1.27924	4.44558	42.4605	9.55427e-07	6.40626e-06
Vsig2	V-set and immunoglobulin domain containing 2	57276	-6.51113	-1.14661	49.345	9.62323e-07	6.44638e-06
Gm21188	predicted gene, 21188	100861753	-2.73209	0.248069	41.9253	9.84729e-07	6.58397e-06
Tmtc2	transmembrane and tetratricopeptide repeat containing 2	278279	-3.87935	-0.0464791	41.9216	9.85407e-07	6.58539e-06
Spon1	spondin 1, (f-spondin) extracellular matrix protein	233744	-4.51693	0.842884	41.8971	9.89956e-07	6.61266e-06
Ms4a7	membrane-spanning 4-domains, subfamily A, member 7	109225	-3.68527	-0.637073	45.6317	9.94891e-07	6.64248e-06
Tmem51os1	Tmem51 opposite strand 1	100038693	-5.40251	-0.943077	51.2833	9.95763e-07	6.64516e-06
Slc8b1	solute carrier family 8 (sodium/lithium/calcium exchanger), member B1	170756	-1.21888	4.02532	41.793	1.01052e-06	6.73092e-06
Cep63	centrosomal protein 63	28135	-0.641763	5.48773	41.6966	1.02807e-06	6.83491e-06
Slc12a2	solute carrier family 12, member 2	20496	-0.794133	5.52049	41.6519	1.03677e-06	6.88953e-06
Rrad	Ras-related associated with diabetes	56437	-1.1034	3.85355	41.6461	1.03791e-06	6.89383e-06
Stx16	syntaxin 16	228960	-0.680049	7.18379	41.6213	1.04279e-06	6.92298e-06
LOC108168359	NA	NA	-6.84504	-1.07836	60.1111	1.05211e-06	6.98087e-06
Chst15	carbohydrate sulfotransferase 15	77590	-0.96988	4.67173	41.426	1.08202e-06	7.15022e-06
Sult1a1	sulfotransferase family 1A, phenol-preferring, member 1	20887	-2.55091	0.895075	41.4093	1.08546e-06	7.16921e-06
Agpat4	1-acylglycerol-3-phosphate O-acyltransferase 4 (lysophosphatidic acid acyltransferase, delta)	68262	-1.43567	3.21615	41.2111	1.12708e-06	7.43458e-06
6330407A03Rik	RIKEN cDNA 6330407A03 gene	70720	-4.53525	-0.645686	43.4957	1.12722e-06	7.43458e-06
Gm38411	predicted gene, 38411	329711	-4.19525	-0.98542	41.0934	1.1526e-06	7.59134e-06
Rnf180	ring finger protein 180	71816	-5.48661	-0.854139	52.6313	1.1601e-06	7.63365e-06
Gm35545	predicted gene, 35545	102639174	-3.86513	-0.886157	41.0128	1.17043e-06	7.69446e-06
Parp12	poly (ADP-ribose) polymerase family, member 12	243771	-0.776379	4.37745	40.9299	1.1891e-06	7.8099e-06
Ppm1l	protein phosphatase 1 (formerly 2C)-like	242083	-1.58006	2.4521	40.9097	1.19371e-06	7.83654e-06
Mtpn	myotrophin	14489	-0.809496	7.64481	40.9459	1.19688e-06	7.85372e-06
Gm40727	predicted gene, 40727	105245248	-5.74903	-0.764224	58.6962	1.21993e-06	8.00124e-06
Bfsp2	beaded filament structural protein 2, phakinin	107993	-4.10119	-1.10206	40.7584	1.22876e-06	8.04789e-06
F730311O21Rik	RIKEN cDNA F730311O21 gene	622304	-1.76764	1.93662	40.6825	1.24674e-06	8.15058e-06
Inf2	inverted formin, FH2 and WH2 domain containing	70435	-0.716576	6.04681	40.6316	1.25897e-06	8.21532e-06
Ttc39a	tetratricopeptide repeat domain 39A	230603	-7.05523	-1.05733	68.1846	1.26127e-06	8.2227e-06
Blk	B lymphoid kinase	12143	-3.28739	1.67239	40.893	1.27851e-06	8.33129e-06
Idh1	isocitrate dehydrogenase 1 (NADP+), soluble	15926	-0.98882	3.30394	40.3825	1.32074e-06	8.58663e-06
D930048N14Rik	RIKEN cDNA D930048N14 gene	97775	-1.49998	1.86862	40.3311	1.33389e-06	8.66017e-06
Zfyve28	zinc finger, FYVE domain containing 28	231125	-1.12732	3.4017	40.2664	1.35063e-06	8.76479e-06
Gm40514	predicted gene, 40514	105244999	-1.24189	7.34237	41.8586	1.35139e-06	8.76571e-06
Nucb2	nucleobindin 2	53322	-1.57636	3.58826	40.7757	1.35781e-06	8.80332e-06
Gm7694	predicted gene 7694	665574	-7.38019	-0.73849	46.6867	1.4213e-06	9.20651e-06
Scn9a	sodium channel, voltage-gated, type IX, alpha	20274	-6.79887	-1.17056	57.23	1.4265e-06	9.23598e-06
Pla2g7	phospholipase A2, group VII (platelet-activating factor acetylhydrolase, plasma)	27226	-5.46888	3.87584	44.9564	1.43246e-06	9.27028e-06
Zfp111	zinc finger protein 111	56707	-1.35618	1.56144	39.8292	1.46998e-06	9.50001e-06
Rufy1	RUN and FYVE domain containing 1	216724	-0.602067	5.03021	39.8086	1.47585e-06	9.53359e-06
Gm40991	predicted gene, 40991	105245547	-1.35205	7.72032	41.8361	1.47816e-06	9.54415e-06
Rabl2	RAB, member RAS oncogene family-like 2	68708	-2.29455	-0.0594283	39.6829	1.51242e-06	9.75198e-06
Gpr65	G-protein coupled receptor 65	14744	-0.880125	5.29664	39.649	1.52707e-06	9.84197e-06
Tspyl5	testis-specific protein, Y-encoded-like 5	239364	-5.23546	-0.636803	44.5044	1.53074e-06	9.86113e-06
Jmjd1c	jumonji domain containing 1C	108829	-0.612278	7.96898	39.5498	1.55219e-06	9.98899e-06
Pde1b	phosphodiesterase 1B, Ca2+-calmodulin dependent	18574	-0.704676	5.0786	39.5387	1.55555e-06	1.00027e-05
Gsg1	germ cell associated 1	14840	-6.6015	-1.13519	72.3399	1.56061e-06	1.00307e-05
Irf7	interferon regulatory factor 7	54123	-0.869077	5.96897	39.5308	1.57611e-06	1.01211e-05
Anxa1	annexin A1	16952	-2.58965	3.21312	40.9662	1.58526e-06	1.0166e-05
Gm11346	X-linked lymphocyte-regulated 5 pseudogene	76024	-0.756757	5.21495	39.4355	1.58725e-06	1.01715e-05
Pdia5	protein disulfide isomerase associated 5	72599	-3.10399	-0.711347	39.2731	1.63851e-06	1.04742e-05
Zfp532	zinc finger protein 532	328977	-2.10057	0.803636	39.1357	1.68332e-06	1.07411e-05
Rgmb	repulsive guidance molecule family member B	68799	-1.82522	3.41977	39.7572	1.72059e-06	1.0974e-05
Vps37c	vacuolar protein sorting 37C	107305	-0.722717	4.35096	38.9854	1.73385e-06	1.10486e-05
Parp8	poly (ADP-ribose) polymerase family, member 8	52552	-0.712175	6.43485	38.9208	1.75605e-06	1.11598e-05
Metrnl	meteorin, glial cell differentiation regulator-like	210029	-2.02878	2.15231	38.902	1.76258e-06	1.11963e-05
Cd300lg	CD300 molecule like family member G	52685	-5.08661	-0.627993	43.5028	1.79987e-06	1.14183e-05
Gga2	golgi associated, gamma adaptin ear containing, ARF binding protein 2	74105	-1.35136	3.23738	38.7957	1.79996e-06	1.14183e-05
Arl4c	ADP-ribosylation factor-like 4C	320982	-1.1862	8.81879	39.8433	1.82573e-06	1.15714e-05
P3h3	prolyl 3-hydroxylase 3	14789	-2.96881	0.376603	38.68	1.84164e-06	1.16566e-05
Pir	pirin	69656	-5.71803	-0.217488	54.8913	1.84326e-06	1.16616e-05
Plcd3	phospholipase C, delta 3	72469	-4.89911	-0.0360406	40.6861	1.85612e-06	1.17324e-05
Dennd5b	DENN/MADD domain containing 5B	320560	-2.87796	1.14674	38.5508	1.90572e-06	1.20029e-05
2008-09-01	NA	NA	-1.12587	3.85257	38.3916	1.95014e-06	1.22554e-05
Gm39266	predicted gene, 39266	105243306	-7.08082	-0.993814	69.3362	1.95811e-06	1.22946e-05
Prkcb	protein kinase C, beta	18751	-0.735776	8.73841	38.3136	1.98064e-06	1.2425e-05
Jchain	immunoglobulin joining chain	16069	-4.25936	4.95841	43.3817	1.9828e-06	1.2433e-05
Slc14a1	solute carrier family 14 (urea transporter), member 1	108052	-0.694288	5.32999	38.1915	2.02947e-06	1.27031e-05
Rnf213	ring finger protein 213	672511	-0.844862	9.30217	38.2058	2.04095e-06	1.27693e-05
Tmcc2	transmembrane and coiled-coil domains 2	68875	-3.16148	1.69951	38.8002	2.0907e-06	1.30632e-05
Cog7	component of oligomeric golgi complex 7	233824	-0.652152	3.95189	38.0093	2.10476e-06	1.31452e-05
Epas1	endothelial PAS domain protein 1	13819	-1.20274	4.74231	38.3734	2.10877e-06	1.31644e-05
Irs2	insulin receptor substrate 2	384783	-2.02882	3.0525	38.6195	2.12372e-06	1.32461e-05
Nrxn2	neurexin II	18190	-3.63808	-0.257266	37.9376	2.13518e-06	1.33116e-05
Dusp9	dual specificity phosphatase 9	75590	-3.31777	0.698431	37.9552	2.1457e-06	1.33713e-05
D1Ertd622e	NA	NA	-0.812671	4.62743	37.9002	2.15126e-06	1.34001e-05
Akap7	A kinase (PRKA) anchor protein 7	432442	-1.12856	2.86105	37.8908	2.15532e-06	1.34194e-05
Tppp3	tubulin polymerization-promoting protein family member 3	67971	-1.84804	0.411926	37.7786	2.20443e-06	1.3689e-05
Cybb	cytochrome b-245, beta polypeptide	13058	-1.38415	7.18995	39.8497	2.21709e-06	1.37616e-05
Lrp1	low density lipoprotein receptor-related protein 1	16971	-4.14207	3.97936	41.7685	2.2296e-06	1.38331e-05
Gm34194	predicted gene, 34194	102637364	-4.75197	-1.2425	42.1563	2.24707e-06	1.39354e-05
Zbtb18	zinc finger and BTB domain containing 18	30928	-1.64436	5.29918	39.7186	2.29143e-06	1.41918e-05
Ddn	dendrin	13199	-4.57364	-0.993521	39.5213	2.2979e-06	1.42256e-05
Asprv1	aspartic peptidase, retroviral-like 1	67855	-3.9999	-0.439556	37.5599	2.30366e-06	1.42488e-05
Gm31828	predicted gene, 31828	102634183	-7.63546	-0.613378	67.217	2.30992e-06	1.42687e-05
Tmem170b	transmembrane protein 170B	621976	-0.990863	5.25455	37.8079	2.33011e-06	1.43809e-05
Ephx2	epoxide hydrolase 2, cytoplasmic	13850	-5.15661	-1.07856	40.5579	2.35184e-06	1.4496e-05
Slc35e3	solute carrier family 35, member E3	215436	-0.657742	3.87474	37.3758	2.39096e-06	1.47242e-05
Sgk1	serum/glucocorticoid regulated kinase 1	20393	-1.01326	6.27767	37.9969	2.41916e-06	1.48914e-05
Man2c1	mannosidase, alpha, class 2C, member 1	73744	-0.700757	6.22715	37.2717	2.44188e-06	1.50182e-05
Coq2	coenzyme Q2 4-hydroxybenzoate polyprenyltransferase	71883	-0.617804	4.80157	37.2624	2.44651e-06	1.50401e-05
Ifit3	interferon-induced protein with tetratricopeptide repeats 3	15959	-1.26609	4.57429	37.7848	2.45282e-06	1.50723e-05
Mef2a	myocyte enhancer factor 2A	17258	-0.743494	6.17201	37.1245	2.51593e-06	1.54266e-05
Maml3	mastermind like transcriptional coactivator 3	433586	-1.42176	2.76974	36.9445	2.60983e-06	1.59746e-05
Pdgfrb	platelet derived growth factor receptor, beta polypeptide	18596	-4.01279	-0.741727	38.7838	2.63622e-06	1.61221e-05
Il4i1	interleukin 4 induced 1	14204	-5.18028	-1.16956	46.3625	2.66404e-06	1.62782e-05
Srebf2	sterol regulatory element binding factor 2	20788	-0.662898	7.93134	36.8018	2.68694e-06	1.63968e-05
Sbf2	SET binding factor 2	319934	-1.509	3.56233	37.1327	2.68936e-06	1.64045e-05
Galnt10	polypeptide N-acetylgalactosaminyltransferase 10	171212	-0.992464	5.81763	37.2591	2.71058e-06	1.65197e-05
Bmp2	bone morphogenetic protein 2	12156	-5.12903	-0.854568	41.0257	2.71769e-06	1.65559e-05
Gm17025	predicted gene 17025	102634155	-3.41378	-1.18159	38.5752	2.74148e-06	1.66936e-05
Ms4a6c	membrane-spanning 4-domains, subfamily A, member 6C	73656	-0.728323	6.81118	36.7042	2.74339e-06	1.6698e-05
Hpgd	hydroxyprostaglandin dehydrogenase 15 (NAD)	15446	-3.52715	0.747787	36.9968	2.76397e-06	1.6816e-05
Dip2c	disco interacting protein 2 homolog C	208440	-1.22469	2.54773	36.5884	2.80687e-06	1.70697e-05
BC026585	NA	NA	-1.76347	1.78372	36.553	2.82735e-06	1.71794e-05
Aldh2	aldehyde dehydrogenase 2, mitochondrial	11669	-2.11619	4.16789	38.5649	2.83791e-06	1.72362e-05
Gm31815	predicted gene, 31815	102634163	-1.80226	1.41089	36.4152	2.90851e-06	1.76422e-05
Golm1	golgi membrane protein 1	105348	-0.756098	6.36431	36.3387	2.97114e-06	1.79681e-05
Stk32c	serine/threonine kinase 32C	57740	-1.79191	3.64926	37.1659	2.98991e-06	1.80738e-05
P2rx4	purinergic receptor P2X, ligand-gated ion channel 4	18438	-1.02271	4.54851	36.3145	2.99342e-06	1.80873e-05
Ank	progressive ankylosis	11732	-0.793678	5.78772	36.2832	3.01276e-06	1.81886e-05
Cyp4f13	cytochrome P450, family 4, subfamily f, polypeptide 13	170716	-0.83687	4.17618	36.2063	3.03641e-06	1.83158e-05
Pianp	PILR alpha associated neural protein	319352	-2.75001	-0.292921	36.1529	3.07004e-06	1.85028e-05
Rgs2	regulator of G-protein signaling 2	19735	-3.66019	6.95942	40.7088	3.08376e-06	1.85696e-05
Rab38	RAB38, member RAS oncogene family	72433	-3.85094	-0.330141	39.0212	3.09604e-06	1.86356e-05
Snx30	sorting nexin family member 30	209131	-0.602684	5.35449	36.0427	3.14081e-06	1.8889e-05
Arhgef39	Rho guanine nucleotide exchange factor (GEF) 39	230098	-0.985599	2.56401	36.0188	3.1564e-06	1.89586e-05
Lmo4	LIM domain only 4	16911	-1.14989	5.20264	36.7125	3.19951e-06	1.9193e-05
Slc22a23	solute carrier family 22, member 23	73102	-3.23768	0.274064	35.9238	3.21914e-06	1.92861e-05
Sirt3	sirtuin 3	64384	-1.4051	2.09467	35.903	3.23304e-06	1.93612e-05
Dmrtb1	DMRT-like family B with proline-rich C-terminal, 1	56296	-6.69939	-1.00379	62.9843	3.25769e-06	1.95006e-05
Fads6	fatty acid desaturase domain family, member 6	328035	-0.795886	3.40386	35.7991	3.30355e-06	1.97454e-05
Fstl3	follistatin-like 3	83554	-2.55913	-0.0354244	35.6699	3.39355e-06	2.02452e-05
Gaa	glucosidase, alpha, acid	14387	-0.786279	5.22612	35.4737	3.53541e-06	2.09939e-05
Rgs11	regulator of G-protein signaling 11	50782	-1.48832	2.54581	35.4513	3.55197e-06	2.10745e-05
Galnt4	polypeptide N-acetylgalactosaminyltransferase 4	14426	-0.707462	4.42813	35.4243	3.57207e-06	2.11849e-05
Gm41065	predicted gene, 41065	105245637	-2.75836	0.9975	35.3533	3.62556e-06	2.14841e-05
Adpgk	ADP-dependent glucokinase	72141	-0.754378	5.14422	35.3062	3.66155e-06	2.16791e-05
Nudt17	nudix (nucleoside diphosphate linked moiety X)-type motif 17	78373	-2.55339	0.518415	35.2353	3.71638e-06	2.19853e-05
Zfp608	zinc finger protein 608	269023	-2.55407	2.35539	35.9437	3.80601e-06	2.24591e-05
Abcd2	ATP-binding cassette, sub-family D (ALD), member 2	26874	-3.35667	-0.426919	35.067	3.85018e-06	2.26724e-05
Ifit3b	interferon-induced protein with tetratricopeptide repeats 3B	667370	-1.27849	3.93091	35.1577	3.91826e-06	2.3054e-05
Padi2	peptidyl arginine deiminase, type II	18600	-1.23993	4.63799	35.5596	3.9336e-06	2.31347e-05
Gsap	gamma-secretase activating protein	212167	-0.744749	5.45652	34.9515	3.94504e-06	2.31923e-05
Abca13	ATP-binding cassette, sub-family A (ABC1), member 13	268379	-7.63053	2.11217	38.7228	3.95966e-06	2.32686e-05
Myo1f	myosin IF	17916	-1.3102	8.05398	36.5724	4.00671e-06	2.35157e-05
Kank2	KN motif and ankyrin repeat domains 2	235041	-3.71034	-0.180092	34.8148	4.06061e-06	2.37925e-05
Dnajb14	DnaJ heat shock protein family (Hsp40) member B14	70604	-1.08437	5.30295	35.4026	4.12037e-06	2.40927e-05
Fgf11	fibroblast growth factor 11	14166	-5.03531	-0.615921	34.7148	4.14747e-06	2.4241e-05
Cmtm7	CKLF-like MARVEL transmembrane domain containing 7	102545	-0.641587	4.78107	34.7066	4.15462e-06	2.42728e-05
Hlcs	holocarboxylase synthetase (biotin- [propriony-Coenzyme A-carboxylase (ATP-hydrolysing)] ligase)	110948	-0.614582	5.53627	34.6429	4.21111e-06	2.45724e-05
Dhx58	DEXH (Asp-Glu-X-His) box polypeptide 58	80861	-0.698563	4.73746	34.5382	4.30579e-06	2.50627e-05
Renbp	renin binding protein	19703	-1.43025	1.55889	34.4104	4.42438e-06	2.56789e-05
Stard3	START domain containing 3	59045	-0.624407	5.00821	34.3072	4.52282e-06	2.62286e-05
Cdh22	cadherin 22	104010	-5.5568	-0.953151	47.2275	4.55794e-06	2.64215e-05
Tmem163	transmembrane protein 163	72160	-2.38284	1.83334	34.2016	4.66091e-06	2.6963e-05
Clec1a	C-type lectin domain family 1, member a	243653	-6.33672	-1.15731	50.0914	4.67074e-06	2.69977e-05
Rap2a	RAS related protein 2a	76108	-0.81603	3.73949	34.1145	4.71297e-06	2.72307e-05
Trp53i13	transformation related protein 53 inducible protein 13	216964	-0.965149	3.32097	34.0122	4.81738e-06	2.78112e-05
Cpne4	copine IV	74020	-1.64419	2.54979	33.8753	4.96107e-06	2.8594e-05
Fmn1	formin 1	14260	-2.02642	2.0107	33.8689	4.97176e-06	2.86439e-05
Pik3cd	phosphatidylinositol-4,5-bisphosphate 3-kinase catalytic subunit delta	18707	-0.608138	9.21475	33.7684	5.07645e-06	2.91994e-05
Mettl7a1	methyltransferase like 7A1	70152	-0.64707	4.47088	33.7637	5.08158e-06	2.9217e-05
Gcnt1	glucosaminyl (N-acetyl) transferase 1, core 2	14537	-0.746123	5.00336	33.7195	5.13021e-06	2.94726e-05
Map4k5	mitogen-activated protein kinase kinase kinase kinase 5	399510	-1.03903	3.4309	33.7111	5.13957e-06	2.95144e-05
G430095P16Rik	RIKEN cDNA G430095P16 gene	619292	-1.18517	1.80532	33.6957	5.15669e-06	2.96006e-05
Gm20544	predicted gene 20544	102636262	-1.74213	1.86263	33.6833	5.1705e-06	2.96558e-05
Ipo7	importin 7	233726	-0.679	7.12633	33.6405	5.21847e-06	2.98703e-05
Itga5	integrin alpha 5 (fibronectin receptor alpha)	16402	-2.04618	1.77317	33.5859	5.31942e-06	3.0362e-05
Ak8	adenylate kinase 8	68870	-3.78303	-0.924471	33.4959	5.38413e-06	3.07065e-05
Irak3	interleukin-1 receptor-associated kinase 3	73914	-1.04462	3.08169	33.3833	5.51715e-06	3.13921e-05
Sdccag8	serologically defined colon cancer antigen 8	76816	-0.789578	4.52805	33.381	5.5199e-06	3.13921e-05
Gp2	glycoprotein 2 (zymogen granule membrane)	67133	-5.96376	2.03072	35.6441	5.55538e-06	3.15811e-05
Ggn	gametogenetin	243897	-3.12097	-0.654422	33.3289	5.58266e-06	3.17107e-05
Hs3st3b1	heparan sulfate (glucosamine) 3-O-sulfotransferase 3B1	54710	-0.872554	5.21542	33.2907	5.67305e-06	3.21853e-05
Slc25a38	solute carrier family 25, member 38	208638	-0.779329	4.29076	33.2243	5.7109e-06	3.2387e-05
LOC108168380	NA	NA	-6.67537	-1.20452	43.0142	5.77033e-06	3.27109e-05
Gipc3	GIPC PDZ domain containing family, member 3	209047	-3.82855	-0.429237	33.1575	5.79457e-06	3.28351e-05
Usp18	ubiquitin specific peptidase 18	24110	-1.60277	3.83346	33.7587	5.93644e-06	3.35583e-05
Btn2a2	butyrophilin, subfamily 2, member A2	238555	-6.55057	-1.38312	40.8566	5.94285e-06	3.35676e-05
Gm11415	predicted gene 11415	105247159	-6.6642	-1.24178	55.6568	6.2049e-06	3.49499e-05
Trem1	triggering receptor expressed on myeloid cells 1	58217	-6.41726	-1.27863	47.5758	6.25435e-06	3.52144e-05
Dnajc16	DnaJ heat shock protein family (Hsp40) member C16	214063	-0.613653	4.68969	32.7836	6.28792e-06	3.53752e-05
Fam167a	family with sequence similarity 167, member A	219148	-2.24315	0.578789	32.7066	6.39499e-06	3.59203e-05
Aars2	alanyl-tRNA synthetase 2, mitochondrial	224805	-0.809446	3.73806	32.6775	6.43599e-06	3.61335e-05
Cep70	centrosomal protein 70	68121	-0.899867	4.13313	32.659	6.46217e-06	3.62113e-05
Lysmd2	LysM, putative peptidoglycan-binding, domain containing 2	70082	-1.02306	3.72131	32.5791	6.57675e-06	3.67727e-05
Raver2	ribonucleoprotein, PTB-binding 2	242570	-1.19172	3.07672	32.5703	6.58945e-06	3.68222e-05
Ftx	Ftx transcript, Xist regulator (non-protein coding)	78878	-0.63084	4.30453	32.5518	6.61641e-06	3.69582e-05
H2afy2	NA	NA	-4.64426	-1.09079	34.8926	6.72726e-06	3.75052e-05
Adora2b	adenosine A2b receptor	11541	-6.57842	-1.20512	37.0958	6.72762e-06	3.75052e-05
Fam98c	family with sequence similarity 98, member C	73833	-0.657434	4.56382	32.4733	6.73188e-06	3.75142e-05
Aire	autoimmune regulator (autoimmune polyendocrinopathy candidiasis ectodermal dystrophy)	11634	-4.4185	-0.714633	32.3966	6.84671e-06	3.8139e-05
Dfna5	NA	NA	-3.16418	-0.955572	32.3796	6.87242e-06	3.82671e-05
Dyrk3	dual-specificity tyrosine-(Y)-phosphorylation regulated kinase 3	226419	-3.02868	-0.308818	32.3318	6.94545e-06	3.86205e-05
Tbxas1	thromboxane A synthase 1, platelet	21391	-3.58521	-0.469767	32.3119	6.97605e-06	3.87677e-05
Zfp619	zinc finger protein 619	70227	-1.18464	3.17943	32.2898	7.01029e-06	3.8912e-05
Gpr162	G protein-coupled receptor 162	14788	-2.34333	1.89951	32.5036	7.09339e-06	3.93579e-05
Apol7a	apolipoprotein L 7a	75761	-1.31174	1.66317	32.1037	7.30547e-06	4.04234e-05
Morc1	microrchidia 1	17450	-2.55235	-0.351192	31.9098	7.62733e-06	4.21218e-05
Tax1bp3	Tax1 (human T cell leukemia virus type I) binding protein 3	76281	-0.829796	3.15566	31.9076	7.63108e-06	4.21261e-05
Plxnd1	plexin D1	67784	-2.47485	5.56139	34.8744	7.7826e-06	4.28954e-05
Arf2	ADP-ribosylation factor 2	11841	-0.857445	3.99646	31.7725	7.86462e-06	4.33137e-05
Clcn6	chloride channel, voltage-sensitive 6	26372	-0.591126	4.92456	31.6941	8.00373e-06	4.40112e-05
Gm8465	predicted gene 8465	667114	-1.07057	2.36195	31.6756	8.03683e-06	4.41588e-05
Pxylp1	2-phosphoxylose phosphatase 1	235534	-1.25522	3.42859	31.6052	8.16448e-06	4.47557e-05
Synpo2	synaptopodin 2	118449	-4.14664	-0.855775	33.0193	8.21416e-06	4.49931e-05
Cdip1	cell death inducing Trp53 target 1	66626	-0.596995	5.00844	31.5538	8.25924e-06	4.52225e-05
Arsk	arylsulfatase K	77041	-0.994565	3.5285	31.4812	8.39492e-06	4.59476e-05
Clcn1	chloride channel, voltage-sensitive 1	12723	-2.38239	-0.424307	31.438	8.47669e-06	4.63771e-05
Sned1	sushi, nidogen and EGF-like domains 1	208777	-2.99723	-0.353326	31.3988	8.55176e-06	4.67516e-05
Fam65a	NA	NA	-0.5999	5.42852	31.371	8.60549e-06	4.70089e-05
Eps8l2	EPS8-like 2	98845	-3.70392	-1.04694	31.2848	8.77418e-06	4.78195e-05
Fam217b	family with sequence similarity 217, member B	71532	-3.50941	0.0211101	31.2329	8.8774e-06	4.83633e-05
Qpct	glutaminyl-peptide cyclotransferase (glutaminyl cyclase)	70536	-1.51988	1.66447	31.1723	8.99982e-06	4.90113e-05
Dnhd1	dynein heavy chain domain 1	77505	-1.06881	2.38105	31.1675	9.00943e-06	4.90448e-05
Aldh16a1	aldehyde dehydrogenase 16 family, member A1	69748	-0.896873	4.61387	31.1552	9.03732e-06	4.91777e-05
Tmeff1	transmembrane protein with EGF-like and two follistatin-like domains 1	230157	-6.55396	-0.827225	41.7677	9.33575e-06	5.06844e-05
Ccdc36	NA	NA	-3.05905	-0.757127	30.9953	9.36756e-06	5.08238e-05
Adcy6	adenylate cyclase 6	11512	-1.85449	4.52312	32.5278	9.49803e-06	5.14468e-05
Spice1	spindle and centriole associated protein 1	212514	-0.602817	4.92437	30.9042	9.56311e-06	5.17794e-05
Trim30c	tripartite motif-containing 30C	434219	-2.51865	1.22396	30.8787	9.61855e-06	5.20213e-05
Parvb	parvin, beta	170736	-4.05801	-0.894533	30.8706	9.63644e-06	5.20966e-05
Aqp3	aquaporin 3	11828	-1.40224	1.95342	30.8489	9.68405e-06	5.23339e-05
Arrdc4	arrestin domain containing 4	66412	-1.21231	4.62054	31.3516	9.76998e-06	5.27781e-05
Cd8b1	CD8 antigen, beta chain 1	12526	-1.16678	3.07385	30.8082	9.77405e-06	5.27799e-05
Pdxp	pyridoxal (pyridoxine, vitamin B6) phosphatase	57028	-0.877788	3.46265	30.7992	9.79413e-06	5.28681e-05
Gna15	guanine nucleotide binding protein, alpha 15	14676	-0.944396	4.752	30.8039	9.85246e-06	5.3122e-05
Tnfrsf17	tumor necrosis factor receptor superfamily, member 17	21935	-7.0689	-1.11342	39.2869	9.9328e-06	5.34939e-05
Bcl2a1a	B cell leukemia/lymphoma 2 related protein A1a	12044	-0.810631	6.01769	30.966	9.93942e-06	5.35092e-05
Cacng8	calcium channel, voltage-dependent, gamma subunit 8	81905	-2.58626	1.6301	30.744	1.01904e-05	5.47975e-05
Tfap4	transcription factor AP4	83383	-0.6129	3.70484	30.5883	1.02765e-05	5.52395e-05
Prf1	perforin 1 (pore forming protein)	18646	-1.72967	3.83243	31.2929	1.04106e-05	5.59392e-05
Magt1	magnesium transporter 1	67075	-0.650358	6.18427	30.4877	1.05156e-05	5.64602e-05
Pak4	p21 (RAC1) activated kinase 4	70584	-0.688375	3.31424	30.4665	1.05667e-05	5.67132e-05
Ccdc180	coiled-coil domain containing 180	381522	-3.95486	-0.765136	31.7214	1.07908e-05	5.7806e-05
Foxred1	FAD-dependent oxidoreductase domain containing 1	235169	-0.625208	4.89935	30.3537	1.08434e-05	5.80656e-05
Pafah2	platelet-activating factor acetylhydrolase 2	100163	-1.04524	1.29775	30.3409	1.08751e-05	5.82137e-05
Piwil4	piwi-like RNA-mediated gene silencing 4	330890	-2.79762	-0.75705	30.3353	1.08893e-05	5.82674e-05
Thsd1	thrombospondin, type I, domain 1	56229	-1.54733	0.266829	30.305	1.09654e-05	5.86523e-05
Il1rl1	interleukin 1 receptor-like 1	17082	-1.6799	4.70656	31.6583	1.10608e-05	5.9073e-05
Nr2f6	nuclear receptor subfamily 2, group F, member 6	13864	-1.11213	2.88891	30.2008	1.12312e-05	5.98926e-05
Fbxo10	F-box protein 10	269529	-0.815082	2.59371	30.1942	1.12483e-05	5.99611e-05
Tppp	tubulin polymerization promoting protein	72948	-1.09287	2.13816	30.1786	1.12887e-05	6.01117e-05
Hes1	hes family bHLH transcription factor 1	15205	-3.61051	0.297078	30.1654	1.148e-05	6.10119e-05
Kctd21	potassium channel tetramerisation domain containing 21	622320	-1.09671	2.08617	30.0943	1.151e-05	6.11256e-05
Sqle	squalene epoxidase	20775	-0.585669	4.65324	30.0567	1.16104e-05	6.16122e-05
Gm41829	predicted gene, 41829	105246555	-2.57818	-0.138376	29.9951	1.17765e-05	6.24234e-05
Nod1	nucleotide-binding oligomerization domain containing 1	107607	-0.863072	6.34613	30.3871	1.17922e-05	6.248e-05
Prune2	prune homolog 2	353211	-3.07062	-0.671969	29.9693	1.1847e-05	6.27245e-05
Ankrd13d	ankyrin repeat domain 13 family, member D	68423	-0.894295	3.05139	29.896	1.20496e-05	6.36561e-05
Smad7	SMAD family member 7	17131	-1.11361	5.9093	30.692	1.23314e-05	6.4999e-05
Crip1	cysteine-rich protein 1 (intestinal)	12925	-0.72092	6.50466	29.7939	1.24228e-05	6.54559e-05
Gm41291	predicted gene, 41291	105245911	-2.83083	-0.239156	29.6953	1.26238e-05	6.64654e-05
Lman2l	lectin, mannose-binding 2-like	214895	-0.759684	4.39247	29.6669	1.27072e-05	6.68798e-05
Gm30461	predicted gene, 30461	102632372	-1.47788	1.88165	29.5686	1.30011e-05	6.82741e-05
Sdc1	syndecan 1	20969	-2.03215	0.31432	29.4708	1.33011e-05	6.96682e-05
Slc36a3os	solute carrier family 36 (proton/amino acid symporter), member 3, opposite strand	102634079	-1.50467	1.5913	29.4147	1.34766e-05	7.04563e-05
Crybg3	beta-gamma crystallin domain containing 3	224273	-1.41709	5.70386	30.7796	1.35753e-05	7.09201e-05
Col11a2	collagen, type XI, alpha 2	12815	-1.43602	3.52346	29.7104	1.36152e-05	7.11023e-05
Porcn	porcupine O-acyltransferase	53627	-6.07974	-1.17047	33.1903	1.37221e-05	7.16341e-05
Skint3	selection and upkeep of intraepithelial T cells 3	195564	-7.59797	0.807748	36.4603	1.38111e-05	7.20451e-05
Abca7	ATP-binding cassette, sub-family A (ABC1), member 7	27403	-0.589671	7.78091	29.2434	1.40277e-05	7.30673e-05
Bmp8a	bone morphogenetic protein 8a	12163	-3.96666	-0.747229	29.2031	1.4161e-05	7.3707e-05
Gm33100	predicted gene, 33100	102635874	-4.22975	-1.43833	43.6989	1.4366e-05	7.46748e-05
Muc5ac	mucin 5, subtypes A and C, tracheobronchial/gastric	17833	-5.50802	-0.216685	36.2119	1.43787e-05	7.46748e-05
Cx3cr1	chemokine (C-X3-C motif) receptor 1	13051	-3.47634	3.76246	31.2907	1.43831e-05	7.46748e-05
Tusc1	tumor suppressor candidate 1	69136	-2.03383	0.544488	29.1366	1.43839e-05	7.46748e-05
Tmem219	transmembrane protein 219	68742	-0.766257	3.61887	29.1249	1.44232e-05	7.48512e-05
Zfp74	zinc finger protein 74	72723	-0.58997	3.90492	29.1021	1.4501e-05	7.52271e-05
Lgals4	lectin, galactose binding, soluble 4	16855	-0.6113	3.65292	29.098	1.45149e-05	7.52718e-05
Tvp23a	trans-golgi network vesicle protein 23A	383103	-2.69533	-0.335107	29.0854	1.45579e-05	7.54667e-05
Dennd2c	DENN/MADD domain containing 2C	329727	-1.61479	1.20408	28.9535	1.50171e-05	7.75345e-05
Slc12a3	solute carrier family 12, member 3	20497	-2.93675	-0.0531967	28.8828	1.52696e-05	7.88092e-05
Gm996	NA	NA	-1.76036	0.96242	28.8511	1.53843e-05	7.93432e-05
Nfe2l3	nuclear factor, erythroid derived 2, like 3	18025	-3.22207	-0.647168	30.7957	1.54405e-05	7.9579e-05
Ccdc22	coiled-coil domain containing 22	54638	-0.721091	4.05213	28.8355	1.54413e-05	7.9579e-05
Grpr	gastrin releasing peptide receptor	14829	-4.93719	-1.07936	31.3417	1.63484e-05	8.37952e-05
Slc11a1	solute carrier family 11 (proton-coupled divalent metal ion transporters), member 1	18173	-2.83622	-0.276771	28.5037	1.67051e-05	8.54994e-05
Sema4a	sema domain, immunoglobulin domain (Ig), transmembrane domain (TM) and short cytoplasmic domain, (semaphorin) 4A	20351	-1.33263	6.30631	29.8591	1.68569e-05	8.62452e-05
Mospd2	motile sperm domain containing 2	76763	-0.725044	4.49929	28.4485	1.6926e-05	8.65357e-05
Actr3b	ARP3 actin-related protein 3B	242894	-2.54291	1.66446	28.8143	1.69723e-05	8.66782e-05
Cr2	complement receptor 2	12902	-2.34802	2.2859	28.8121	1.73011e-05	8.82935e-05
Krt7	keratin 7	110310	-6.51145	-1.39678	55.4642	1.73116e-05	8.83153e-05
Nmrk1	nicotinamide riboside kinase 1	225994	-0.98655	2.38793	28.3155	1.74711e-05	8.90327e-05
Scn4b	sodium channel, type IV, beta	399548	-2.8437	-0.458714	28.2877	1.75877e-05	8.94977e-05
Tm2d2	TM2 domain containing 2	69742	-0.686581	3.65348	28.2707	1.7659e-05	8.97313e-05
Als2cl	ALS2 C-terminal like	235633	-1.14911	7.48956	29.3766	1.79258e-05	9.10213e-05
Srms	src-related kinase lacking C-terminal regulatory tyrosine and N-terminal myristylation sites	20811	-3.3783	-0.417038	28.1929	1.79906e-05	9.13177e-05
Cmya5	cardiomyopathy associated 5	76469	-1.50627	1.49545	28.1825	1.80357e-05	9.14805e-05
LOC105243127	NA	NA	-1.15045	1.71515	28.175	1.80682e-05	9.16043e-05
Hdac5	histone deacetylase 5	15184	-0.660701	5.40074	28.1475	1.81876e-05	9.20858e-05
LOC102635912	NA	NA	-3.37879	-0.313177	28.094	1.84221e-05	9.32061e-05
Zfp358	zinc finger protein 358	140482	-1.4086	1.86873	28.0869	1.84537e-05	9.33327e-05
Gm33032	predicted gene, 33032	102635782	-6.50624	-1.24163	44.7707	1.86597e-05	9.42396e-05
2310040G24Rik	RIKEN cDNA 2310040G24 gene	381792	-4.20853	-0.983545	28.0296	1.87091e-05	9.43877e-05
Kcnj2	potassium inwardly-rectifying channel, subfamily J, member 2	16518	-3.33079	1.04537	28.0335	1.88039e-05	9.48319e-05
Dnajc22	DnaJ heat shock protein family (Hsp40) member C22	72778	-6.83223	-1.01428	44.6549	1.89006e-05	9.52858e-05
Osbpl1a	oxysterol binding protein-like 1A	64291	-1.4729	1.23234	27.934	1.91439e-05	9.63406e-05
Gm15232	predicted gene 15232	627268	-1.20413	2.20587	27.8737	1.94239e-05	9.75753e-05
Cd34	CD34 antigen	12490	-6.93837	-1.20526	41.234	1.94321e-05	9.75821e-05
Efnb1	ephrin B1	13641	-1.13344	1.63072	27.8353	1.96045e-05	9.83776e-05
LOC108169093	NA	NA	-0.91382	7.51702	28.2467	2.02479e-05	0.000101462
Ppargc1a	peroxisome proliferative activated receptor, gamma, coactivator 1 alpha	19017	-2.78315	-0.53032	27.6496	2.05039e-05	0.000102599
Cd209e	CD209e antigen	170780	-4.65302	-1.0907	34.6513	2.06158e-05	0.000103086
Eaf2	ELL associated factor 2	106389	-1.93321	-0.119196	27.6153	2.06747e-05	0.000103343
Tecpr2	tectonin beta-propeller repeat containing 2	104859	-0.622654	3.79263	27.5908	2.0798e-05	0.00010385
Arid3a	AT rich interactive domain 3A (BRIGHT-like)	13496	-0.631868	4.7416	27.5699	2.09034e-05	0.00010434
Slc31a2	solute carrier family 31, member 2	20530	-0.717363	2.71245	27.4874	2.13257e-05	0.000106335
Taf4b	TATA-box binding protein associated factor 4b	72504	-0.71934	4.00692	27.4831	2.13484e-05	0.000106335
Cdk20	cyclin-dependent kinase 20	105278	-1.45507	1.32924	27.4559	2.14895e-05	0.000106925
Ccdc107	coiled-coil domain containing 107	622404	-0.700353	3.90155	27.1272	2.32823e-05	0.000115358
Sdc4	syndecan 4	20971	-3.36843	3.43187	29.0465	2.36777e-05	0.000117234
Clic5	chloride intracellular channel 5	224796	-1.71996	0.147172	27.0039	2.39959e-05	0.000118685
Fbxo17	F-box protein 17	50760	-1.23464	2.68231	26.9726	2.41807e-05	0.000119557
Il13ra1	interleukin 13 receptor, alpha 1	16164	-3.02794	3.93468	29.0642	2.43006e-05	0.000120108
Nfkb2	nuclear factor of kappa light polypeptide gene enhancer in B cells 2, p49/p100	18034	-0.587096	6.68604	26.9141	2.45306e-05	0.00012116
Pparg	peroxisome proliferator activated receptor gamma	19016	-2.73624	2.14624	27.0918	2.46985e-05	0.000121947
Stag3	stromal antigen 3	50878	-2.01786	0.581038	26.7697	2.5418e-05	0.000125324
Klk1b21	kallikrein 1-related peptidase b21	16616	-2.60516	-0.234881	26.7446	2.55754e-05	0.000126012
Cyp4f14	cytochrome P450, family 4, subfamily f, polypeptide 14	64385	-3.70434	-0.985139	26.7317	2.56568e-05	0.000126369
Tmem200b	transmembrane protein 200B	623230	-2.45625	-0.665197	26.7103	2.57924e-05	0.000126948
Tenm4	teneurin transmembrane protein 4	23966	-1.94119	0.675184	26.6772	2.60045e-05	0.000127948
Sbsn	suprabasin	282619	-1.12246	2.65213	26.6413	2.6236e-05	0.000129001
Kctd14	potassium channel tetramerisation domain containing 14	233529	-3.08862	-0.0870779	26.6397	2.6246e-05	0.000129001
Prrg2	proline-rich Gla (G-carboxyglutamic acid) polypeptide 2	65116	-1.68457	0.934839	26.6275	2.63256e-05	0.000129347
BC039771	cDNA sequence BC039771	408057	-6.63804	-1.02439	36.5758	2.63396e-05	0.000129371
Hr	lysine demethylase and nuclear receptor corepressor	15460	-3.23146	-0.838663	27.6826	2.64067e-05	0.000129578
Aldh1b1	aldehyde dehydrogenase 1 family, member B1	72535	-1.03284	2.48626	26.6146	2.64093e-05	0.000129578
Sox12	SRY (sex determining region Y)-box 12	20667	-1.60305	0.794327	26.5859	2.65973e-05	0.00013041
Ccdc122	coiled-coil domain containing 122	108811	-1.74496	0.814053	26.5304	2.69654e-05	0.000132123
Gm13373	predicted gene 13373	102632087	-7.13594	-1.01432	36.4022	2.70109e-05	0.000132283
Fut7	fucosyltransferase 7	14347	-1.27118	2.59698	26.5069	2.71228e-05	0.000132664
Haus5	HAUS augmin-like complex, subunit 5	71909	-0.677976	4.29269	26.3894	2.79247e-05	0.000136162
Wipi1	WD repeat domain, phosphoinositide interacting 1	52639	-2.63852	-0.731787	26.3846	2.79578e-05	0.000136276
Zbtb8a	zinc finger and BTB domain containing 8a	73680	-0.990173	2.27316	26.3634	2.81055e-05	0.000136949
3110043O21Rik	NA	NA	-0.686836	3.90467	26.2527	2.889e-05	0.000140481
Satb1	special AT-rich sequence binding protein 1	20230	-1.00845	7.85724	26.9729	2.94332e-05	0.000142925
Nfix	nuclear factor I/X	18032	-0.680558	4.11893	26.1368	2.97376e-05	0.000144354
Pgap2	post-GPI attachment to proteins 2	233575	-0.649888	4.46283	26.0713	3.0228e-05	0.000146281
B630019K06Rik	F-box and leucine-rich repeat protein 17 pseudogene	102941	-1.1916	1.91922	26.0639	3.0284e-05	0.000146502
Smad1	SMAD family member 1	17125	-0.774501	4.24598	26.0403	3.04629e-05	0.000147221
D030028A08Rik	RIKEN cDNA D030028A08 gene	319371	-1.24935	2.15113	26.0369	3.04891e-05	0.000147293
Bank1	B cell scaffold protein with ankyrin repeats 1	242248	-1.6993	2.90607	26.3203	3.07946e-05	0.000148616
4931406C07Rik	RIKEN cDNA 4931406C07 gene	70984	-0.749845	2.87015	25.9803	3.09241e-05	0.000148987
Esyt1	extended synaptotagmin-like protein 1	23943	-0.59794	8.84024	25.9374	3.12583e-05	0.000150442
Lgr5	leucine rich repeat containing G protein coupled receptor 5	14160	-3.92313	-1.10206	25.9185	3.14071e-05	0.000151107
Stard5	StAR-related lipid transfer (START) domain containing 5	170460	-1.08679	4.70032	26.3154	3.16598e-05	0.000152115
LOC108167382	NA	NA	-5.64683	-0.864116	28.9286	3.21703e-05	0.000154122
Hal	histidine ammonia lyase	15109	-1.26385	1.38278	25.8165	3.22213e-05	0.000154289
Camkk1	calcium/calmodulin-dependent protein kinase kinase 1, alpha	55984	-0.985163	2.64699	25.7786	3.253e-05	0.000155503
Scrn1	secernin 1	69938	-4.76836	-1.05823	27.3795	3.25756e-05	0.000155668
Adcy4	adenylate cyclase 4	104110	-3.2027	-0.790643	26.7652	3.27023e-05	0.000156168
Nr2c2ap	nuclear receptor 2C2-associated protein	75692	-0.73598	4.02781	25.6956	3.32167e-05	0.00015825
Lrrc63	leucine rich repeat containing 63	70859	-6.54181	-1.21682	39.7569	3.33749e-05	0.00015895
F9	coagulation factor IX	14071	-2.73811	-0.671279	25.6424	3.36652e-05	0.000160171
Wfs1	wolframin ER transmembrane glycoprotein	22393	-1.24041	2.57972	25.5723	3.42662e-05	0.000162701
Klrb1b	killer cell lectin-like receptor subfamily B member 1B	80782	-2.55226	-0.220473	26.5535	3.43769e-05	0.000163062
Gm33473	predicted gene, 33473	102636397	-0.808521	4.23882	25.5134	3.47799e-05	0.000164808
Hk3	hexokinase 3	212032	-1.7752	0.790079	25.4419	3.54159e-05	0.000167597
Tbc1d24	TBC1 domain family, member 24	224617	-1.35734	2.06724	25.384	3.59388e-05	0.000169787
Gm32438	predicted gene, 32438	102634989	-2.90928	-0.712636	26.9154	3.62058e-05	0.000170876
Gm10790	predicted gene 10790	100038577	-4.95536	-1.27833	32.717	3.63616e-05	0.000171554
Lhpp	phospholysine phosphohistidine inorganic pyrophosphate phosphatase	76429	-1.18402	1.68993	25.3296	3.64387e-05	0.000171803
Atp7a	ATPase, Cu++ transporting, alpha polypeptide	11977	-0.739531	5.13078	25.3098	3.68172e-05	0.000173414
Cryz	crystallin, zeta	12972	-1.12612	1.52433	25.1954	3.77039e-05	0.000177236
Gm36534	predicted gene, 36534	102640486	-4.79818	-1.31721	32.2953	3.89845e-05	0.000183073
Sdf2l1	stromal cell-derived factor 2-like 1	64136	-0.894622	4.3187	25.0251	3.95851e-05	0.000185523
Narfl	NA	NA	-0.589397	4.1614	24.9794	3.98411e-05	0.000186599
Efhd2	EF hand domain containing 2	27984	-0.619045	7.27363	24.9775	4.0069e-05	0.00018745
Gm34570	predicted gene, 34570	102637868	-6.98082	-0.921581	38.1527	4.06911e-05	0.000189825
Mpnd	MPN domain containing	68047	-0.661398	5.22104	24.8553	4.11284e-05	0.000191611
Pla2g2d	phospholipase A2, group IID	18782	-2.78986	0.456677	24.7457	4.2302e-05	0.000196302
Dlg5	discs large MAGUK scaffold protein 5	71228	-1.85231	1.77588	24.7627	4.23355e-05	0.000196393
Ftl1	ferritin light polypeptide 1	14325	-0.734888	8.43402	24.8535	4.30593e-05	0.000199423
Gm36161	predicted gene, 36161	102639975	-2.81412	-0.455522	24.5121	4.49278e-05	0.000207396
C1qc	complement component 1, q subcomponent, C chain	12262	-1.43628	0.904005	24.4188	4.60258e-05	0.000212049
Rasl12	RAS-like, family 12	70784	-2.69027	-0.44174	24.4041	4.62011e-05	0.000212787
Antxr1	anthrax toxin receptor 1	69538	-4.0067	-0.568971	25.3014	4.64384e-05	0.000213671
Cdc14b	CDC14 cell division cycle 14B	218294	-0.794313	4.75259	24.3902	4.66041e-05	0.000214364
Rps6ka2	ribosomal protein S6 kinase, polypeptide 2	20112	-1.00429	2.61201	24.3598	4.67344e-05	0.000214823
Gm39869	predicted gene, 39869	105244222	-2.64812	-0.924704	24.3468	4.68917e-05	0.000215336
Ovgp1	oviductal glycoprotein 1	12659	-0.845328	2.43379	24.3322	4.70707e-05	0.000216017
Neurl2	neuralized E3 ubiquitin protein ligase 2	415115	-1.97254	-0.161965	24.3302	4.70951e-05	0.000216059
Cyp2s1	cytochrome P450, family 2, subfamily s, polypeptide 1	74134	-0.683981	4.05156	24.3098	4.73447e-05	0.000216993
Mybpc3	myosin binding protein C, cardiac	17868	-5.92775	-1.2549	29.8466	4.74233e-05	0.000217282
Gm12506	predicted gene 12506	102637640	-4.01196	-0.505413	24.2388	4.82258e-05	0.00022053
LOC108168823	NA	NA	-1.11784	2.30419	24.1699	4.90988e-05	0.000224087
Rps6ka5	ribosomal protein S6 kinase, polypeptide 5	73086	-0.689145	3.88129	24.144	4.94306e-05	0.000225382
Plekho1	pleckstrin homology domain containing, family O member 1	67220	-0.975047	5.80594	24.7154	4.94932e-05	0.000225595
Ncald	neurocalcin delta	52589	-2.50298	2.6877	24.6207	5.06804e-05	0.000230634
Thra	thyroid hormone receptor alpha	21833	-0.708379	3.9819	23.9871	5.14967e-05	0.000234122
Naip5	NLR family, apoptosis inhibitory protein 5	17951	-0.745755	5.73534	24.1054	5.19893e-05	0.000236286
Gm38718	predicted gene, 38718	105242506	-2.6096	-0.934683	23.9069	5.25894e-05	0.000238706
Chdh	choline dehydrogenase	218865	-1.65411	3.76354	24.5746	5.47719e-05	0.000247578
Dkk2	dickkopf WNT signaling pathway inhibitor 2	56811	-3.86117	-1.30399	28.9665	5.57803e-05	0.000251879
Exosc5	exosome component 5	27998	-0.726334	4.2123	23.671	5.59486e-05	0.000252493
Pafah1b3	platelet-activating factor acetylhydrolase, isoform 1b, subunit 3	18476	-0.949497	3.04966	23.6537	5.62054e-05	0.00025349
Frs3	fibroblast growth factor receptor substrate 3	107971	-1.58717	0.318703	23.6195	5.67128e-05	0.000255533
Abcb10	ATP-binding cassette, sub-family B (MDR/TAP), member 10	56199	-0.708501	3.17899	23.5561	5.76691e-05	0.000259181
Mlst8	MTOR associated protein, LST8 homolog (S. cerevisiae)	56716	-0.630605	4.61363	23.4935	5.86312e-05	0.000263337
Tgm1	transglutaminase 1, K polypeptide	21816	-2.32776	-0.41525	23.4251	5.97011e-05	0.000267632
Ppp1r3e	protein phosphatase 1, regulatory subunit 3E	105651	-0.666097	3.22825	23.2747	6.21303e-05	0.000277992
Ccr1	chemokine (C-C motif) receptor 1	12768	-3.639	-0.363533	23.2711	6.21897e-05	0.000278169
Tsen34	tRNA splicing endonuclease subunit 34	66078	-0.831114	3.22835	23.2404	6.27003e-05	0.000280276
Rnf149	ring finger protein 149	67702	-0.678921	5.72997	23.2551	6.30111e-05	0.000281487
Inpp5a	inositol polyphosphate-5-phosphatase A	212111	-0.783487	3.21965	23.2194	6.30508e-05	0.000281575
Tmed3	transmembrane p24 trafficking protein 3	66111	-0.66551	4.46948	23.1622	6.40179e-05	0.000285713
Cfh	complement component factor h	12628	-5.94485	-0.736997	28.6338	6.46963e-05	0.000288467
Plcd1	phospholipase C, delta 1	18799	-1.7697	1.30354	23.0196	6.64996e-05	0.000295947
Nccrp1	non-specific cytotoxic cell receptor protein 1 homolog (zebrafish)	233038	-4.73478	0.207867	24.3245	6.66423e-05	0.000296489
Adgrg3	adhesion G protein-coupled receptor G3	54672	-2.1787	0.334531	22.9882	6.70594e-05	0.000298157
Klrb1f	killer cell lectin-like receptor subfamily B member 1F	232408	-1.29764	4.35953	23.3663	6.97063e-05	0.000308662
Gm31619	predicted gene, 31619	102633905	-0.774253	2.93331	22.8146	7.0252e-05	0.000310981
Slc7a5	solute carrier family 7 (cationic amino acid transporter, y+ system), member 5	20539	-0.651634	4.47224	22.7807	7.08945e-05	0.000313628
Gstk1	glutathione S-transferase kappa 1	76263	-1.11565	1.72765	22.7445	7.15875e-05	0.000316495
Trmt12	tRNA methyltransferase 12	68260	-0.676539	3.25366	22.7119	7.22167e-05	0.000318878
Arhgef11	Rho guanine nucleotide exchange factor (GEF) 11	213498	-0.595141	5.5928	22.7004	7.24409e-05	0.000319768
Gng12	guanine nucleotide binding protein (G protein), gamma 12	14701	-1.12362	2.60067	22.609	7.42462e-05	0.000326919
Nckap5l	NCK-associated protein 5-like	380969	-0.745354	4.94541	22.5627	7.55269e-05	0.000331628
St8sia6	ST8 alpha-N-acetyl-neuraminide alpha-2,8-sialyltransferase 6	241230	-1.53857	6.34066	24.0004	7.56902e-05	0.000332242
Nqo2	N-ribosyldihydronicotinamide quinone reductase 2	18105	-0.645436	4.61252	22.4649	7.71931e-05	0.000338523
4930451G09Rik	NA	NA	-1.90587	-0.40281	22.4243	7.80446e-05	0.000342151
Cyp2d22	cytochrome P450, family 2, subfamily d, polypeptide 22	56448	-1.27935	1.56309	22.4114	7.83182e-05	0.000343244
Clcf1	cardiotrophin-like cytokine factor 1	56708	-0.796636	5.18377	22.5358	7.88307e-05	0.000345276
Timd4	T cell immunoglobulin and mucin domain containing 4	276891	-2.17652	0.272466	22.3594	7.94301e-05	0.000347793
Zdhhc8	zinc finger, DHHC domain containing 8	27801	-0.612162	5.04057	22.1847	8.32912e-05	0.000363235
Tex9	testis expressed gene 9	21778	-0.950467	3.49974	22.1573	8.39158e-05	0.000365846
Gm1720	predicted gene 1720	382255	-2.26368	0.0256844	22.0157	8.72211e-05	0.000378271
Gm40448	predicted gene, 40448	105244926	-1.79425	0.897169	21.9136	8.96931e-05	0.000387563
Alyref2	Aly/REF export factor 2	56009	-0.815448	2.92117	21.6653	9.60253e-05	0.000411774
Myom1	myomesin 1	17929	-1.74843	-0.0709576	21.6539	9.63275e-05	0.00041282
Bsn	bassoon	12217	-1.0208	2.62853	21.6068	9.75875e-05	0.000417839
Gm11695	predicted gene 11695	102634708	-1.67776	1.74139	21.5993	9.81799e-05	0.000419993
Fbxo27	F-box protein 27	233040	-1.50461	1.19884	21.5752	9.84412e-05	0.000420792
Gm12504	NA	NA	-2.22763	0.150959	21.5747	9.84559e-05	0.000420792
Clybl	citrate lyase beta like	69634	-0.844562	2.18869	21.5073	0.000100306	0.00042805
Tmem168	transmembrane protein 168	101118	-0.642264	5.90095	21.4778	0.000101943	0.000434513
Ube2e3	ubiquitin-conjugating enzyme E2E 3	22193	-0.63597	3.91392	21.4316	0.000102431	0.000436328
Sspn	sarcospan	16651	-3.29614	-0.585184	21.4273	0.000102554	0.000436719
Hs3st3a1	heparan sulfate (glucosamine) 3-O-sulfotransferase 3A1	15478	-1.46702	0.887292	21.4222	0.000102697	0.000437199
D17H6S56E-5	DNA segment, Chr 17, human D6S56E 5	110956	-0.671236	6.86828	21.5418	0.000103212	0.000439258
Tcta	T cell leukemia translocation altered gene	102791	-0.820975	3.18386	21.4001	0.00010333	0.000439627
Dpp4	dipeptidylpeptidase 4	13482	-0.962426	7.56518	22.0316	0.000104753	0.000444876
Amdhd2	amidohydrolase domain containing 2	245847	-0.615385	3.45585	21.3005	0.000106225	0.000450181
Impdh1	inosine monophosphate dehydrogenase 1	23917	-0.648788	5.61571	21.2621	0.000107857	0.000456277
Lmf1	lipase maturation factor 1	76483	-0.658147	3.39901	21.2444	0.000107896	0.000456305
Kank3	KN motif and ankyrin repeat domains 3	80880	-1.29216	1.10475	21.2426	0.000107951	0.000456386
Tmem147	transmembrane protein 147	69804	-0.619182	4.02597	21.2261	0.000108448	0.000457954
Slc5a6	solute carrier family 5 (sodium-dependent vitamin transporter), member 6	330064	-0.717141	3.04528	21.2178	0.0001087	0.00045888
Prss16	protease, serine 16 (thymus)	54373	-1.36563	0.927619	21.1834	0.000109745	0.000462322
Cpe	carboxypeptidase E	12876	-1.82572	0.207415	21.174	0.000110034	0.000463402
Gm14502	predicted gene 14502	102636164	-1.91621	0.079155	21.1516	0.000110724	0.000465754
B930041F14Rik	NA	NA	-0.889237	1.88353	21.1004	0.000112318	0.000471335
Intu	inturned planar cell polarity protein	380614	-1.57349	0.873317	21.0748	0.000113124	0.000474435
Cmklr1	chemokine-like receptor 1	14747	-4.00577	0.262309	20.9554	0.000116964	0.00048909
Cfb	complement factor B	14962	-2.35257	0.328436	20.8258	0.000121298	0.000506462
Tmem106a	transmembrane protein 106A	217203	-0.92122	3.63326	20.823	0.000121393	0.000506707
Ptgdr2	prostaglandin D2 receptor 2	14764	-3.10659	-0.167446	21.9176	0.000121503	0.000506799
0610040J01Rik	RIKEN cDNA 0610040J01 gene	76261	-6.47104	-1.19316	24.1662	0.000121852	0.000508022
Epb41l1	erythrocyte membrane protein band 4.1 like 1	13821	-1.30723	0.793809	20.7968	0.000122292	0.000509707
Hcn3	hyperpolarization-activated, cyclic nucleotide-gated K+ 3	15168	-1.24132	1.08863	20.7804	0.000122856	0.000511904
Pdk1	pyruvate dehydrogenase kinase, isoenzyme 1	228026	-0.742842	7.03839	21.0644	0.000123093	0.000512593
Dhdh	dihydrodiol dehydrogenase (dimeric)	71755	-1.10398	1.91722	20.7017	0.000125612	0.000521851
Gm30908	predicted gene, 30908	102632966	-2.09865	-0.740562	21.326	0.000127613	0.000528609
Gas7	growth arrest specific 7	14457	-2.9817	4.65315	22.1602	0.000128558	0.000532209
Slc35f5	solute carrier family 35, member F5	74150	-1.42157	1.15049	20.5815	0.000129945	0.000537481
Akap17b	A kinase (PRKA) anchor protein 17B	338351	-0.846289	2.84101	20.5559	0.000130892	0.000540797
Tuft1	tuftelin 1	22156	-0.744255	1.9422	20.5486	0.000131161	0.000541714
Arhgef10	Rho guanine nucleotide exchange factor (GEF) 10	234094	-1.07709	3.73868	20.6705	0.000131386	0.000542327
Sord	sorbitol dehydrogenase	20322	-0.794423	2.74943	20.5205	0.000132209	0.000545089
Eif4ebp1	eukaryotic translation initiation factor 4E binding protein 1	13685	-0.84884	2.1245	20.4857	0.000133517	0.000549677
Abcb4	ATP-binding cassette, sub-family B (MDR/TAP), member 4	18670	-1.66832	0.626974	20.4674	0.000134213	0.000552384
Mical2	microtubule associated monooxygenase, calponin and LIM domain containing 2	320878	-0.681978	4.08109	20.4553	0.000134673	0.000553873
Cd79b	CD79B antigen	15985	-1.62948	3.23823	20.8802	0.000134848	0.000554348
Amigo2	adhesion molecule with Ig like domain 2	105827	-1.2085	3.17214	20.5242	0.00013651	0.000560528
Dnal4	dynein, axonemal, light chain 4	54152	-0.592513	2.45251	20.2902	0.000141142	0.000578707
Shtn1	shootin 1	71653	-1.15477	5.02958	20.8979	0.000142831	0.000584784
Pgls	6-phosphogluconolactonase	66171	-0.610952	4.31673	20.2076	0.000144506	0.000590688
Adgra3	adhesion G protein-coupled receptor A3	70693	-2.26351	-0.384684	20.0549	0.00015095	0.000614994
Zfp661	zinc finger protein 661	72180	-0.929086	2.63962	19.9926	0.000153671	0.000625179
Tmed1	transmembrane p24 trafficking protein 1	17083	-1.50729	0.841997	19.9888	0.00015384	0.000625684
Tfrc	transferrin receptor	22042	-0.934837	5.92398	20.4889	0.000154071	0.000626444
Ppp1r3b	protein phosphatase 1, regulatory subunit 3B	244416	-1.20677	2.07408	19.9437	0.000155841	0.000632469
Zfp184	zinc finger protein 184 (Kruppel-like)	193452	-3.83137	-1.0805	19.9042	0.00015762	0.00063885
Spryd7	SPRY domain containing 7	66674	-0.635143	3.37801	19.8877	0.000158372	0.000640609
Agl	amylo-1,6-glucosidase, 4-alpha-glucanotransferase	77559	-0.69984	4.1917	19.868	0.000159269	0.000643871
Lipt2	lipoyl(octanoyl) transferase 2 (putative)	67164	-1.48325	-0.254258	19.8323	0.000160915	0.000649408
S100a4	S100 calcium binding protein A4	20198	-0.930971	7.71372	20.4062	0.000161933	0.000652958
Bco2	beta-carotene oxygenase 2	170752	-1.20871	2.08682	19.7762	0.000163538	0.000658677
Gm40443	predicted gene, 40443	105244921	-0.879622	1.79411	19.7232	0.00016606	0.000667501
Igsf3	immunoglobulin superfamily, member 3	78908	-1.06361	1.46285	19.6267	0.000170757	0.000684823
Cd55	CD55 molecule, decay accelerating factor for complement	13136	-0.859423	5.47088	19.9288	0.000171246	0.000686006
Trps1	transcriptional repressor GATA binding 1	83925	-0.812722	5.72759	19.6325	0.000185372	0.000738402
Micall2	MICAL-like 2	231830	-2.60309	-0.480973	19.2381	0.000191186	0.000759418
Mid1	midline 1	17318	-0.730613	3.92815	19.2281	0.000191741	0.00076141
Zfp286	zinc finger protein 286	192651	-1.20951	0.263439	19.1893	0.000193927	0.00076858
Ift122	intraflagellar transport 122	81896	-1.00223	2.21659	19.1424	0.000196611	0.000778823
Slc31a1	solute carrier family 31, member 1	20529	-0.594843	3.76717	19.1058	0.000198732	0.000785638
Gm11944	predicted gene 11944	100302648	-1.03329	1.61737	19.0762	0.000200462	0.000790927
Gpr137	G protein-coupled receptor 137	107173	-0.79417	3.48868	19.0736	0.000200618	0.000791322
Cacna1h	calcium channel, voltage-dependent, T type, alpha 1H subunit	58226	-4.0036	-0.954996	19.0299	0.000203963	0.000803391
Hoxb4	homeobox B4	15412	-0.854147	2.37506	18.9999	0.000205006	0.000807052
Gm30352	predicted gene, 30352	102632212	-1.70593	0.258676	18.9986	0.000205086	0.000807139
Ankrd35	ankyrin repeat domain 35	213121	-1.20737	1.25025	18.9477	0.000208179	0.000818628
Spef2	sperm flagellar 2	320277	-1.16975	2.15882	18.8821	0.00021224	0.000833206
Rsrp1	arginine/serine rich protein 1	27981	-0.619441	8.01132	18.9326	0.000215967	0.000845016
Fam131b	family with sequence similarity 131, member B	76156	-3.05099	-0.425967	18.8057	0.000217078	0.000848896
Mrc2	mannose receptor, C type 2	17534	-3.36354	-0.300101	18.7945	0.000217799	0.000851477
Rbpms	RNA binding protein gene with multiple splicing	19663	-1.79991	0.793886	18.7677	0.000219529	0.000857292
St6galnac2	ST6 (alpha-N-acetyl-neuraminyl-2,3-beta-galactosyl-1,3)-N-acetylgalactosaminide alpha-2,6-sialyltransferase 2	20446	-1.53959	0.983459	18.7634	0.000219813	0.000858165
Capn5	calpain 5	12337	-1.51323	2.26785	18.7797	0.000221479	0.000863714
Scn2a1	NA	NA	-3.03362	0.323994	18.7261	0.000223061	0.00086854
Gm36195	predicted gene, 36195	102640021	-1.15494	1.27204	18.6825	0.00022514	0.000875331
Amdhd1	amidohydrolase domain containing 1	71761	-1.90114	-0.060998	18.6718	0.000225852	0.000877859
Gdap10	ganglioside-induced differentiation-associated-protein 10	100504486	-0.842113	2.3427	18.667	0.000226172	0.000878858
5031425F14Rik	RIKEN cDNA 5031425F14 gene	319684	-3.74064	-0.933545	19.8942	0.000229234	0.000890024
Hexdc	hexosaminidase (glycosyl hydrolase family 20, catalytic domain) containing	238023	-0.698729	2.31493	18.5947	0.00023108	0.000895957
Srpk3	serine/arginine-rich protein specific kinase 3	56504	-2.7798	-0.297589	18.5806	0.000232049	0.000899223
Slc25a23	solute carrier family 25 (mitochondrial carrier; phosphate carrier), member 23	66972	-0.793293	4.69971	18.6621	0.000233417	0.000904025
Gcm2	glial cells missing homolog 2	107889	-4.24769	-0.457146	18.4977	0.000237838	0.000919133
Oasl1	2'-5' oligoadenylate synthetase-like 1	231655	-1.29029	0.918104	18.4727	0.000239619	0.000925257
LOC102631780	NA	NA	-2.29179	-0.487957	18.4701	0.0002398	0.000925701
LOC108167375	NA	NA	-0.84573	3.28624	18.4539	0.000240965	0.000929943
Ikbip	IKBKB interacting protein	67454	-0.725861	2.76774	18.3363	0.000249571	0.000960794
LOC102639979	NA	NA	-2.53257	-0.247635	18.3138	0.000251261	0.000967035
Galc	galactosylceramidase	14420	-1.11479	2.16597	18.2439	0.000256568	0.000985582
Snord14e	small nucleolar RNA, C/D box 14E	100302594	-1.87722	-0.0937398	18.2101	0.000259186	0.000994557
1810011H11Rik	NA	NA	-1.67014	2.01646	18.2899	0.00025938	0.000995029
Gm30603	predicted gene, 30603	102632562	-0.76423	3.53631	18.1866	0.000261021	0.000999153
Gm1966	NA	NA	-0.706995	8.6682	18.3322	0.000264661	0.00101172
Bpnt1	3'(2'), 5'-bisphosphate nucleotidase 1	23827	-0.616674	3.47755	18.0936	0.000268415	0.00102579
Fbxl2	F-box and leucine-rich repeat protein 2	72179	-1.40803	0.961169	18.0501	0.000271951	0.00103753
Gm42376	predicted gene, 42376	105247245	-1.10863	1.41926	18.0452	0.000272356	0.0010386
1500009L16Rik	RIKEN cDNA 1500009L16 gene	69784	-1.442	1.70045	18.0066	0.000275538	0.00104932
Rapgef4	Rap guanine nucleotide exchange factor (GEF) 4	56508	-0.759	4.3488	18.0109	0.00027618	0.00105091
Cyb5rl	cytochrome b5 reductase-like	230582	-0.698562	3.0546	17.9599	0.00027945	0.00106221
Bbs7	Bardet-Biedl syndrome 7 (human)	71492	-1.70645	0.135943	17.9581	0.000279601	0.0010625
Gm7265	NA	NA	-2.57249	-0.605375	17.9367	0.000281411	0.00106823
Acvrl1	activin A receptor, type II-like 1	11482	-1.73318	2.69757	18.2375	0.000286269	0.00108579
Cdc42bpa	CDC42 binding protein kinase alpha	226751	-1.65388	0.750053	17.8688	0.000287249	0.00108892
Ttc41	tetratricopeptide repeat domain 41	103220	-1.17353	1.30558	17.8456	0.000289275	0.00109602
Jup	junction plakoglobin	16480	-1.24639	1.69739	17.8351	0.000290191	0.00109912
Pik3ip1	phosphoinositide-3-kinase interacting protein 1	216505	-0.805943	5.58307	18.0752	0.000292141	0.0011048
Fpgs	folylpolyglutamyl synthetase	14287	-0.619018	3.13553	17.7999	0.000293304	0.0011089
Plekhg3	pleckstrin homology domain containing, family G (with RhoGef domain) member 3	263406	-0.920015	4.34211	17.9556	0.000294458	0.00111267
Mgst3	microsomal glutathione S-transferase 3	66447	-2.56176	-0.67292	17.7317	0.000299439	0.00112907
Cass4	Cas scaffolding protein family member 4	320664	-0.657304	3.75554	17.699	0.000302424	0.00113911
Sh2d5	SH2 domain containing 5	230863	-1.63102	0.154534	17.6577	0.000306244	0.00115196
Il1rn	interleukin 1 receptor antagonist	16181	-1.61614	1.50464	17.6134	0.000311447	0.00116687
Adamdec1	ADAM-like, decysin 1	58860	-1.99507	-0.236523	18.6589	0.000319429	0.00119424
Arhgap21	Rho GTPase activating protein 21	71435	-0.813008	4.55155	17.6079	0.000320202	0.0011965
A230046K03Rik	NA	NA	-0.593051	6.40443	17.5016	0.000329061	0.00122539
Il23r	interleukin 23 receptor	209590	-2.22402	0.0495128	17.4061	0.000330695	0.00122953
Nxpe4	neurexophilin and PC-esterase domain family, member 4	244853	-1.4376	2.1977	17.4074	0.000333484	0.00123729
Atp1b1	ATPase, Na+/K+ transporting, beta 1 polypeptide	11931	-2.05553	5.19066	18.491	0.0003352	0.00124333
Slc16a13	solute carrier family 16 (monocarboxylic acid transporters), member 13	69309	-0.992334	2.03834	17.2597	0.000345886	0.00127927
Slc25a35	solute carrier family 25, member 35	71998	-0.627581	2.77823	17.1575	0.000356942	0.00131602
LOC108169168	NA	NA	-2.54727	-0.531574	17.1432	0.000358526	0.00132049
Mgat1	mannoside acetylglucosaminyltransferase 1	17308	-0.600883	6.24219	17.2076	0.000360685	0.00132705
Dnah17	dynein, axonemal, heavy chain 17	69926	-1.22143	1.68873	17.0609	0.000367749	0.00135093
Spsb2	splA/ryanodine receptor domain and SOCS box containing 2	14794	-1.21099	1.36367	17.0569	0.000368209	0.00135227
Bcl2l14	BCL2-like 14 (apoptosis facilitator)	66813	-0.833351	1.45233	17.0492	0.000369088	0.00135479
Fdxacb1	ferredoxin-fold anticodon binding domain containing 1	382137	-0.619007	2.29162	17.0468	0.000369354	0.00135542
Fbxo48	F-box protein 48	319701	-1.06738	1.85376	17.0435	0.000369738	0.00135647
Gm6455	predicted gene 6455	623849	-2.11051	0.0439913	17.0324	0.000371008	0.00136043
Gm32404	predicted gene, 32404	102634944	-1.81514	-0.592809	17.0302	0.000371258	0.00136099
Col23a1	collagen, type XXIII, alpha 1	237759	-0.773653	2.06647	17.0291	0.00037139	0.00136112
Cpeb3	cytoplasmic polyadenylation element binding protein 3	208922	-1.33255	0.100058	17.0211	0.0003723	0.00136375
Rasl11b	RAS-like, family 11, member B	68939	-1.422	0.373717	17.0158	0.000372922	0.00136532
Emid1	EMI domain containing 1	140703	-1.64217	0.2418	16.9922	0.000375645	0.00137383
Tshz3	teashirt zinc finger family member 3	243931	-1.1668	0.75634	16.9915	0.000375734	0.00137383
Zfp383	zinc finger protein 383	73729	-1.02508	1.53323	16.985	0.000376484	0.00137622
Zfp770	zinc finger protein 770	228491	-0.781037	4.68068	17.0761	0.000377052	0.00137794
Sorcs2	sortilin-related VPS10 domain containing receptor 2	81840	-2.18853	0.821326	17.0285	0.000379128	0.00138373
Gm36572	predicted gene, 36572	102640534	-1.07783	1.0644	16.9525	0.000380301	0.00138694
Armc9	armadillo repeat containing 9	78795	-0.721809	2.49632	16.9045	0.000386	0.0014058
4931428F04Rik	RIKEN cDNA 4931428F04 gene	74356	-0.747656	2.60001	16.8736	0.000389725	0.00141702
Lmln	leishmanolysin-like (metallopeptidase M8 family)	239833	-0.768327	1.66303	16.8388	0.000393967	0.00143013
Tns1	tensin 1	21961	-0.710822	5.29533	16.986	0.000394362	0.0014312
Ada	adenosine deaminase	11486	-0.780399	1.81512	16.783	0.000400868	0.00145219
Gda	guanine deaminase	14544	-2.48681	0.46636	16.7807	0.000401156	0.00145286
Tsc22d3	TSC22 domain family, member 3	14605	-1.16868	6.2828	17.4535	0.00040492	0.0014635
4933421O10Rik	RIKEN cDNA 4933421O10 gene	100504166	-0.665873	1.98958	16.7371	0.000406635	0.00146857
Ctu2	cytosolic thiouridylase subunit 2	66965	-0.59542	4.32965	16.7128	0.000409728	0.00147764
Znrf3	zinc and ring finger 3	407821	-0.847882	4.18188	16.7127	0.000420238	0.00151382
Mtap7d3	NA	NA	-2.50839	-0.570281	16.616	0.00042231	0.00151974
Clec2f	C-type lectin domain family 2, member f	435921	-2.56951	0.617081	16.5607	0.00043102	0.00154911
Cecr2	CECR2, histone acetyl-lysine reader	330409	-3.52721	-0.601814	16.5273	0.000435541	0.00156367
Arhgap24	Rho GTPase activating protein 24	231532	-1.78033	-0.00113467	16.4837	0.000440183	0.00157562
Golim4	golgi integral membrane protein 4	73124	-0.655716	4.49955	16.4767	0.000441154	0.0015783
Fuk	NA	NA	-0.706361	3.69585	16.4552	0.000444139	0.00158737
Ank1	ankyrin 1, erythroid	11733	-2.22045	0.1312	16.4357	0.000446873	0.00159593
Gm6460	predicted gene 6460	623898	-1.89154	0.0842685	16.4235	0.000448595	0.00160086
Dgat2	diacylglycerol O-acyltransferase 2	67800	-1.68024	0.179296	16.4056	0.000451118	0.00160865
Ly6c2	lymphocyte antigen 6 complex, locus C2	100041546	-2.41405	5.55258	17.495	0.0004539	0.00161612
Trmo	tRNA methyltransferase O	74753	-0.59591	3.33733	16.3768	0.000455233	0.00162005
4732471J01Rik	RIKEN cDNA 4732471J01 gene	654804	-1.30553	0.163581	16.3697	0.000456256	0.0016226
Speer1	spermatogenesis associated glutamate (E)-rich protein 1	70896	-1.84723	-0.0485257	16.3536	0.000458567	0.00162863
Mtm1	X-linked myotubular myopathy gene 1	17772	-0.668401	3.08029	16.302	0.000466092	0.00165286
Trib3	tribbles pseudokinase 3	228775	-1.20451	0.845112	16.2967	0.000466865	0.00165435
Tstd1	thiosulfate sulfurtransferase (rhodanese)-like domain containing 1	226654	-1.18234	0.969363	16.2454	0.000474501	0.00167762
Sema7a	sema domain, immunoglobulin domain (Ig), and GPI membrane anchor, (semaphorin) 7A	20361	-1.46168	4.29111	16.7276	0.000487131	0.00171613
Ccdc142	coiled-coil domain containing 142	243510	-0.607439	4.20161	16.1265	0.000492691	0.00173388
Gm40185	predicted gene, 40185	105244595	-2.40275	-0.469816	17.0817	0.000496257	0.00174363
Mrvi1	NA	NA	-1.25515	1.04732	16.0416	0.000506138	0.00177541
Tln2	talin 2	70549	-1.41757	-0.168402	16.0376	0.000506781	0.00177663
Ccdc112	coiled-coil domain containing 112	240261	-1.23405	1.47656	16.0253	0.000508772	0.00178272
2900005J15Rik	RIKEN cDNA 2900005J15 gene	67261	-1.03834	1.89201	15.9922	0.000514152	0.00179756
Cd22	CD22 antigen	12483	-0.760955	6.43585	16.2442	0.000518098	0.00180925
Ap5b1	adaptor-related protein complex 5, beta 1 subunit	381201	-0.683886	4.39552	15.885	0.000532178	0.0018537
Vangl2	VANGL planar cell polarity 2	93840	-1.18348	1.75185	15.849	0.000538168	0.00187271
Tirap	toll-interleukin 1 receptor (TIR) domain-containing adaptor protein	117149	-0.660586	3.34891	15.7317	0.000558766	0.00193723
4921507P07Rik	RIKEN cDNA 4921507P07 gene	70821	-1.62193	0.641102	15.7233	0.000560258	0.00194098
Cd79a	CD79A antigen (immunoglobulin-associated alpha)	12518	-2.02308	2.83844	16.0276	0.000579191	0.00199969
Msh5	mutS homolog 5	17687	-1.22591	1.46271	15.5893	0.0005849	0.00201547
4833417C18Rik	RIKEN cDNA 4833417C18 gene	73906	-1.47764	0.226882	15.4605	0.000609707	0.0020943
Fcer2a	Fc receptor, IgE, low affinity II, alpha polypeptide	14128	-2.32023	1.12583	15.6022	0.000612373	0.00210258
Dag1	dystroglycan 1	13138	-0.603374	4.75249	15.4299	0.000615943	0.00211315
E330020D12Rik	Riken cDNA E330020D12 gene	626058	-1.35207	1.3391	15.39	0.000623751	0.00213579
Prkab2	protein kinase, AMP-activated, beta 2 non-catalytic subunit	108097	-0.679176	4.236	15.3669	0.00062843	0.00214816
Sfxn5	sideroflexin 5	94282	-1.01304	1.47417	15.2492	0.000652892	0.00222317
Rps4l	ribosomal protein S4-like	66184	-1.77253	-0.0953804	15.2395	0.000654953	0.00222858
Neurl1b	neuralized E3 ubiquitin protein ligase 1B	240055	-1.25318	1.34897	15.2329	0.000656357	0.00223281
Kcnh3	potassium voltage-gated channel, subfamily H (eag-related), member 3	16512	-1.65582	-0.307622	15.164	0.000671226	0.00227572
Fap	fibroblast activation protein	14089	-1.53166	-0.00181444	15.1144	0.000682164	0.00230837
Nr1h3	nuclear receptor subfamily 1, group H, member 3	22259	-1.28436	0.670111	15.0289	0.000701485	0.00236751
Tmcc3	transmembrane and coiled coil domains 3	319880	-1.18782	3.55108	15.1382	0.000716846	0.00241359
Ptpn14	protein tyrosine phosphatase, non-receptor type 14	19250	-2.68772	0.0517329	14.9409	0.000721983	0.0024303
Erbb2	erb-b2 receptor tyrosine kinase 2	13866	-2.95828	-0.964952	15.291	0.000728988	0.00245272
Tsga10	testis specific 10	211484	-1.29079	0.644769	14.8935	0.000733299	0.00246604
Il7r	interleukin 7 receptor	16197	-0.831035	8.92256	15.2034	0.000733657	0.00246666
9530082P21Rik	RIKEN cDNA 9530082P21 gene	638247	-1.09642	1.32168	14.8311	0.000748492	0.00251175
Gm32374	predicted gene, 32374	102634899	-2.21537	-0.281007	14.8296	0.000748847	0.00251235
Cox6b2	cytochrome c oxidase subunit 6B2	333182	-2.15395	-0.530413	14.7491	0.000768968	0.00257313
Zfp354c	zinc finger protein 354C	30944	-1.04156	2.33434	14.7292	0.000774019	0.0025888
Ptov1	prostate tumor over expressed gene 1	84113	-1.01992	2.82649	14.7202	0.000778195	0.00260092
LOC100861913	NA	NA	-2.2801	-0.402353	14.6615	0.00079152	0.00263983
Prodh	proline dehydrogenase	19125	-1.41284	0.91811	14.6466	0.000795409	0.0026503
Cdkl5	cyclin-dependent kinase-like 5	382253	-0.902465	0.537704	14.6445	0.00079596	0.00265151
Sema6d	sema domain, transmembrane domain (TM), and cytoplasmic domain, (semaphorin) 6D	214968	-1.18898	2.10324	14.6273	0.000800513	0.00266586
4933402N22Rik	RIKEN cDNA 4933402N22 gene	545732	-2.05297	-0.113857	14.606	0.000806168	0.00267983
Pilra	paired immunoglobin-like type 2 receptor alpha	231805	-2.05383	-0.307212	14.5911	0.000810151	0.00269045
Nup210l	nucleoporin 210-like	77595	-0.972523	1.53276	14.5828	0.000812374	0.00269601
Gm32401	predicted gene, 32401	102634940	-0.730781	1.32866	16.0172	0.000822531	0.00272844
Cd163l1	NA	NA	-1.70489	0.648634	14.4964	0.000836008	0.00276794
Dlgap3	DLG associated protein 3	242667	-2.35801	-0.875556	14.4916	0.000837316	0.00277162
Tmem67	transmembrane protein 67	329795	-0.710343	1.93188	14.4836	0.000839565	0.00277841
Rnd1	Rho family GTPase 1	223881	-1.57227	-0.291016	14.4438	0.000850736	0.00281275
Phf11c	PHD finger protein 11C	628705	-1.19377	0.511466	14.4078	0.000860985	0.0028433
Elovl7	ELOVL family member 7, elongation of long chain fatty acids (yeast)	74559	-1.34255	1.10104	14.3919	0.000865565	0.00285709
Nicn1	nicolin 1	66257	-1.00043	1.31898	14.3582	0.000875318	0.00288659
LOC105247125	NA	NA	-1.08863	5.04405	14.743	0.000879049	0.00289551
Scamp1	secretory carrier membrane protein 1	107767	-1.12878	1.9123	14.3219	0.00088599	0.00291633
Acvr1	activin A receptor, type 1	11477	-1.21021	2.46923	14.2991	0.000895008	0.00294053
Myo9a	myosin IXa	270163	-0.674973	5.16795	14.374	0.000903637	0.00296612
Ggnbp1	gametogenetin binding protein 1	70772	-1.10707	0.694392	14.1438	0.00094038	0.00307387
Frat1	frequently rearranged in advanced T cell lymphomas	14296	-0.629084	3.43394	14.1257	0.000946101	0.00308899
[truncated: 343 more rows]
