# Supplementary material for: Memory Phenotype Tfh Cells Develop Without Overt Infection and Support Germinal Center Formation and B Cell Responses to Viral Infection
Source: Eur J Immunol. 2024 Nov 20;55(1):e202451291. doi: 10.1002/eji.202451291 (PMC11739680; doi:10.1002/eji.202451291)
Supplement: Supplementary file 4 — Supporting information [file EJI-55-e202451291-s001.xlsx]

## Sheet: up_in_SP_cf_DN
SYMBOL	GENENAME	ENTREZID	logFC	logCPM	F	PValue	FDR
Izumo1r	IZUMO1 receptor, JUNO	64931	4.70768	8.04039	641.235	1.11928e-18	3.95133e-15
Ikzf2	IKAROS family zinc finger 2	22779	2.86836	8.49201	573.509	1.7707e-18	4.16735e-15
Tnfsf11	tumor necrosis factor (ligand) superfamily, member 11	21943	2.21784	5.77689	392.546	1.45927e-16	3.816e-14
Zfp831	zinc finger protein 831	100043757	1.21983	8.14618	364.319	3.44272e-16	6.07683e-14
Lrrc32	leucine rich repeat containing 32	434215	4.76026	2.98724	331.154	1.02616e-15	1.31731e-13
Igf1r	insulin-like growth factor I receptor	16001	1.61046	7.64747	321.57	1.43411e-15	1.73085e-13
Ces2d-ps	carboxylesterase 2D, pseudogene	667754	3.1326	4.46164	307.664	2.37049e-15	2.55524e-13
Ces2c	carboxylesterase 2C	234671	3.42131	4.54151	304.256	2.68983e-15	2.77249e-13
Sh3gl3	SH3-domain GRB2-like 3	20408	4.14793	3.27468	292.377	4.22276e-15	4.08422e-13
Itgb8	integrin beta 8	320910	5.5115	4.28603	290.442	4.73724e-15	4.45964e-13
Prkca	protein kinase C, alpha	18750	1.29943	7.90875	287.24	5.15947e-15	4.76189e-13
Synj2	synaptojanin 2	20975	1.20658	6.06116	271.855	9.59505e-15	7.83189e-13
Gm3002	alpha-takusan pseudogene	100040852	2.29424	4.966	265.317	1.2613e-14	9.73269e-13
Dennd2d	DENN/MADD domain containing 2D	72121	1.42189	8.81132	263.172	1.38161e-14	1.05458e-12
Cd27	CD27 antigen	21940	1.18477	7.82174	258.531	1.68648e-14	1.22127e-12
Tiam1	T cell lymphoma invasion and metastasis 1	21844	1.43408	7.77099	249.836	2.47269e-14	1.64702e-12
Tigit	T cell immunoreceptor with Ig and ITIM domains	100043314	2.51984	6.8217	255.232	2.62681e-14	1.73333e-12
Adamts6	a disintegrin-like and metallopeptidase (reprolysin type) with thrombospondin type 1 motif, 6	108154	1.42116	5.94631	247.635	2.72932e-14	1.77607e-12
Fam160a1	NA	NA	5.36559	3.50334	242.677	3.41977e-14	2.1655e-12
Synpo	synaptopodin	104027	2.73667	5.85559	243.864	4.33743e-14	2.67463e-12
Ptger2	prostaglandin E receptor 2 (subtype EP2)	19217	2.72948	5.1825	225.137	8.2342e-14	4.45745e-12
Gm10409	predicted pseudogene 8348	100041530	2.53243	3.67926	222.718	8.86385e-14	4.7385e-12
Smpdl3a	sphingomyelin phosphodiesterase, acid-like 3A	57319	1.12045	7.69292	222.653	8.89245e-14	4.7385e-12
Pear1	platelet endothelial aggregation receptor 1	73182	2.02734	6.98301	218.788	1.12872e-13	5.88142e-12
Gm3636	predicted gene 3636	100041151	1.9267	4.61668	217.096	1.17547e-13	6.05795e-12
Psen2	presenilin 2	19165	1.14734	6.43731	216.428	1.21611e-13	6.2446e-12
Slc9b2	solute carrier family 9, subfamily B (NHA2, cation proton antiporter 2), member 2	97086	3.40958	2.78792	215.994	1.24328e-13	6.30445e-12
Fam169b	family with sequence similarity 169, member B	434197	1.16041	6.74716	209.712	1.72045e-13	8.07124e-12
A630023P12Rik	RIKEN cDNA A630023P12 gene	231603	1.393	5.64991	209.078	1.77861e-13	8.26178e-12
Slamf6	SLAM family member 6	30925	1.17235	9.13485	204.313	2.29055e-13	1.03009e-11
Gm3020	predicted gene 3020	100040880	2.85967	2.80416	201.685	2.63949e-13	1.18324e-11
Ipcef1	interaction protein for cytohesin exchange factors 1	320495	1.21384	8.33285	200.667	2.78984e-13	1.24275e-11
Nrn1	neuritin 1	68404	3.09003	6.06135	206.859	3.21956e-13	1.41191e-11
Ptpn5	protein tyrosine phosphatase, non-receptor type 5	19259	4.21532	3.49577	197.6	3.30122e-13	1.44036e-11
Npas4	neuronal PAS domain protein 4	225872	2.87351	4.90268	198.055	3.32525e-13	1.44036e-11
Gm3317	predicted gene 3317	666329	2.18498	4.01461	197.252	3.36537e-13	1.45328e-11
Lax1	lymphocyte transmembrane adaptor 1	240754	1.25378	7.65058	197.087	3.39625e-13	1.46215e-11
Nt5e	5' nucleotidase, ecto	23959	2.08524	7.48625	196.765	4.56306e-13	1.89514e-11
Tnfrsf4	tumor necrosis factor receptor superfamily, member 4	22163	2.40867	6.0564	195.131	5.60613e-13	2.26183e-11
Cers4	ceramide synthase 4	67260	1.09581	6.18947	185.852	6.43353e-13	2.53765e-11
Neb	nebulin	17996	2.35247	5.32387	189.168	6.69042e-13	2.62207e-11
Tspan32	tetraspanin 32	27027	1.15965	7.30784	183.233	7.50364e-13	2.91096e-11
Gm3500	predicted gene 3500	100041678	2.34197	3.77581	173.154	1.38221e-12	4.97913e-11
Gm3488	predicted gene, 3488	100041735	2.14652	4.41784	171.562	1.5266e-12	5.37583e-11
Cd99l2	CD99 antigen-like 2	171486	1.23544	4.40116	171.386	1.5435e-12	5.42183e-11
Gm10406	predicted gene 10406	100038847	2.29968	4.17922	170.288	1.65393e-12	5.76671e-11
Gm3558	predicted gene 3558	100041874	2.33285	3.89985	168.993	1.79514e-12	6.15271e-11
Cst7	cystatin F (leukocystatin)	13011	2.03945	5.82978	168.156	2.09052e-12	7.02863e-11
Endod1	endonuclease domain containing 1	71946	1.54097	6.4358	166.557	2.0975e-12	7.03249e-11
Tnfrsf9	tumor necrosis factor receptor superfamily, member 9	21942	2.34368	4.78612	166.961	2.10416e-12	7.03249e-11
Arhgef12	Rho guanine nucleotide exchange factor (GEF) 12	69632	1.29127	6.23891	162.251	2.77548e-12	9.05528e-11
Rnf19a	ring finger protein 19A	30945	1.07972	7.27596	162.113	2.80094e-12	9.09244e-11
Gm3373	predicted gene 3373	100036568	2.60736	3.67885	160.664	3.08239e-12	9.86993e-11
Prkch	protein kinase C, eta	18755	0.95498	8.02598	160.522	3.11165e-12	9.94108e-11
Cd200	CD200 antigen	17470	1.94684	6.58617	163.11	3.2038e-12	1.01894e-10
4930417O13Rik	RIKEN cDNA 4930417O13 gene	73870	2.17992	4.04824	159.098	3.4215e-12	1.07606e-10
Ptpn7	protein tyrosine phosphatase, non-receptor type 7	320139	1.11251	7.95109	156.384	4.1089e-12	1.26134e-10
Gm2237	predicted gene 2237	100039441	2.0341	3.8479	154.921	4.54034e-12	1.37289e-10
2610042L04Rik	RIKEN cDNA 2610042L04 gene	554327	2.22688	3.91889	154.113	4.79911e-12	1.43577e-10
Plekhg2	pleckstrin homology domain containing, family G (with RhoGef domain) member 2	101497	0.830957	7.69464	151.136	5.90062e-12	1.74315e-10
Gm8108	predicted gene 8108	623078	2.50235	3.33769	149.023	6.84746e-12	1.98957e-10
Tmc8	transmembrane channel-like gene family 8	217356	0.785131	6.85724	148.457	7.12811e-12	2.06262e-10
Spock2	sparc/osteonectin, cwcv and kazal-like domains proteoglycan 2	94214	2.30914	6.77393	152.998	9.34169e-12	2.61216e-10
Tox	thymocyte selection-associated high mobility group box	252838	1.63034	7.41836	144.644	9.70969e-12	2.70435e-10
Gm3173	predicted gene 3173	100169868	2.02499	3.5064	143.426	1.02481e-11	2.83198e-10
Arhgef3	Rho guanine nucleotide exchange factor (GEF) 3	71704	0.89792	8.49244	143.279	1.03589e-11	2.857e-10
Gm5796	predicted gene 5796	545007	2.11822	3.65513	142.89	1.06586e-11	2.92822e-10
Edn3	endothelin 3	13616	6.10724	3.09923	142.375	1.13655e-11	3.09831e-10
Cxcr5	chemokine (C-X-C motif) receptor 5	12145	2.22511	7.62926	149.864	1.16383e-11	3.15854e-10
Cdk17	cyclin-dependent kinase 17	237459	0.719412	7.19885	141.574	1.17454e-11	3.17733e-10
Gfi1	growth factor independent 1 transcription repressor	14581	1.71252	5.29343	140.994	1.22617e-11	3.31067e-10
Zhx2	zinc fingers and homeoboxes 2	387609	0.776863	6.48658	140.746	1.24901e-11	3.3637e-10
Gm33933	predicted gene, 33933	102637020	2.44173	2.52865	140.002	1.32027e-11	3.50443e-10
Lrig1	leucine-rich repeats and immunoglobulin-like domains 1	16206	1.47792	6.31034	139.697	1.35076e-11	3.57192e-10
Nxpe3	neurexophilin and PC-esterase domain family, member 3	385658	0.797845	7.73915	139.114	1.41114e-11	3.71766e-10
Arid5b	AT rich interactive domain 5B (MRF1-like)	71371	0.792004	7.16478	136.944	1.66304e-11	4.30106e-10
Atp9a	ATPase, class II, type 9A	11981	2.42362	4.58623	137.809	1.69892e-11	4.37782e-10
Ntrk3	neurotrophic tyrosine kinase, receptor, type 3	18213	1.57456	5.55262	136.501	1.72023e-11	4.41661e-10
Gm3383	predicted gene 3383	100041515	2.25581	4.17213	136.509	1.74164e-11	4.45538e-10
Penk	preproenkephalin	18619	3.45255	3.73203	135.963	1.83149e-11	4.65792e-10
Tnfrsf26	tumor necrosis factor receptor superfamily, member 26	244237	0.902611	6.26684	135.008	1.92918e-11	4.88207e-10
Gm3739	predicted gene 3739	100042235	2.05622	3.66455	133.385	2.18793e-11	5.45862e-10
Wls	wntless WNT ligand secretion mediator	68151	1.49708	5.61704	133.194	2.22079e-11	5.50171e-10
LOC105246089	NA	NA	1.56525	4.20118	132.257	2.38967e-11	5.85841e-10
Tbc1d30	TBC1 domain family, member 30	74694	1.16811	4.72317	131.903	2.4571e-11	6.00288e-10
B3gnt2	UDP-GlcNAc:betaGal beta-1,3-N-acetylglucosaminyltransferase 2	53625	0.86564	7.42404	131.5	2.53635e-11	6.14453e-10
Gpr83	G protein-coupled receptor 83	14608	4.06023	3.49047	136.5	2.85125e-11	6.81704e-10
Rasgef1a	RasGEF domain family, member 1A	70727	2.30216	3.3569	128.92	3.11426e-11	7.32941e-10
Gm3696	predicted gene 3696	100042149	2.24718	3.40964	128.52	3.21579e-11	7.53071e-10
Susd4	sushi domain containing 4	96935	3.57344	2.48533	128.242	3.28854e-11	7.67561e-10
Ptpn13	protein tyrosine phosphatase, non-receptor type 13	19249	1.77266	7.09786	131.282	3.44718e-11	7.94089e-10
Cdk5r1	cyclin-dependent kinase 5, regulatory subunit 1 (p35)	12569	1.95444	4.38633	126.686	3.7304e-11	8.55146e-10
LOC100861615	NA	NA	2.31466	3.48594	126.215	3.87632e-11	8.8572e-10
Gm3264	predicted gene 3264	100041306	2.1105	4.03601	125.566	4.08792e-11	9.29558e-10
Gbp3	guanylate binding protein 3	55932	1.10628	6.28305	125.183	4.21864e-11	9.57739e-10
Nfatc1	nuclear factor of activated T cells, cytoplasmic, calcineurin dependent 1	18018	1.02381	9.06813	124.911	4.314e-11	9.74689e-10
Arhgef5	Rho guanine nucleotide exchange factor (GEF) 5	54324	2.1233	3.11043	124.157	4.59132e-11	1.03404e-09
Slc41a1	solute carrier family 41, member 1	98396	0.963359	6.4458	121.607	5.68129e-11	1.26141e-09
Mapk12	mitogen-activated protein kinase 12	29857	2.33972	3.29277	120.081	6.46528e-11	1.42206e-09
Shisa5	shisa family member 5	66940	0.863211	10.8976	119.88	6.57715e-11	1.44248e-09
Gm3005	predicted gene 3005	100040870	2.3004	3.9146	119.753	6.80606e-11	1.49005e-09
Esyt2	extended synaptotagmin-like protein 2	52635	0.825884	9.16328	118.84	7.18983e-11	1.56627e-09
LOC101055754	NA	NA	2.29516	3.2009	118.406	7.46279e-11	1.62126e-09
Bmp7	bone morphogenetic protein 7	12162	1.59595	4.89793	117.113	8.34729e-11	1.78865e-09
Twsg1	twisted gastrulation BMP signaling modulator 1	65960	1.29477	6.57183	116.991	8.43647e-11	1.79957e-09
Prg4	proteoglycan 4 (megakaryocyte stimulating factor, articular superficial zone protein)	96875	2.50012	4.44102	119.899	8.74459e-11	1.85688e-09
Grhl1	grainyhead like transcription factor 1	195733	1.94711	3.79123	116.488	8.81425e-11	1.86804e-09
Rundc3a	RUN domain containing 3A	51799	1.99946	3.40513	116.158	9.07266e-11	1.91502e-09
Coro2b	coronin, actin binding protein, 2B	235431	2.66876	4.86838	119.428	9.14924e-11	1.9283e-09
Gm2897	predicted gene 2897	100040671	2.31428	3.71701	115.254	9.82237e-11	2.05484e-09
2310001H17Rik	RIKEN cDNA 2310001H17 gene	76432	1.0778	4.55321	115.228	9.84515e-11	2.05656e-09
Gimap3	GTPase, IMAP family member 3	83408	1.24031	10.1981	114.751	1.0269e-10	2.13921e-09
Cd84	CD84 antigen	12523	0.936957	8.22703	114.356	1.06344e-10	2.20188e-09
Iffo2	intermediate filament family orphan 2	212632	0.637328	5.82808	114.252	1.07331e-10	2.21583e-09
Syt11	synaptotagmin XI	229521	1.52522	7.42991	115.59	1.102e-10	2.26841e-09
Nrp1	neuropilin 1	18186	1.74865	8.0789	117.701	1.13603e-10	2.32492e-09
Ncmap	noncompact myelin associated protein	230822	2.64674	3.02948	113.384	1.15961e-10	2.35948e-09
Maged2	MAGE family member D2	80884	2.35349	2.27294	113.093	1.19012e-10	2.41461e-09
Lnx2	ligand of numb-protein X 2	140887	0.899546	6.60066	112.416	1.26467e-10	2.54706e-09
Ttc39b	tetratricopeptide repeat domain 39B	69863	0.870682	8.2842	111.986	1.3147e-10	2.61845e-09
Cd3g	CD3 antigen, gamma polypeptide	12502	0.904198	8.94886	111.882	1.3271e-10	2.63944e-09
Art2b	ADP-ribosyltransferase 2b	11872	1.97934	7.52091	117.733	1.40094e-10	2.76681e-09
Cd5	CD5 antigen	12507	1.04979	8.80279	110.423	1.51509e-10	2.95915e-09
Btbd11	BTB (POZ) domain containing 11	74007	1.61837	5.52154	110.652	1.59883e-10	3.10551e-09
Itpkb	inositol 1,4,5-trisphosphate 3-kinase B	320404	0.920158	8.65981	109.706	1.61797e-10	3.13837e-09
Maf	avian musculoaponeurotic fibrosarcoma oncogene homolog	17132	1.89374	8.19777	114.611	1.65795e-10	3.20272e-09
Sptb	spectrin beta, erythrocytic	20741	2.77838	4.17119	111.336	1.66624e-10	3.20558e-09
Zfp827	zinc finger protein 827	622675	1.44708	5.23374	109.051	1.71859e-10	3.3018e-09
Zswim6	zinc finger SWIM-type containing 6	67263	0.887716	6.13198	108.681	1.77827e-10	3.41181e-09
Snx33	sorting nexin 33	235406	1.00616	5.10608	108.577	1.79555e-10	3.44029e-09
Kcna3	potassium voltage-gated channel, shaker-related subfamily, member 3	16491	1.26352	6.35868	107.657	1.95583e-10	3.73726e-09
Gm40576	predicted gene, 40576	105245074	6.16822	1.81259	106.874	2.10443e-10	3.97813e-09
Gm3194	predicted gene 3194	100042054	2.36665	3.41054	106.598	2.15974e-10	4.07179e-09
Gm38418	predicted gene, 38418	100042304	2.33057	3.01982	106.465	2.18683e-10	4.10642e-09
Gucy1a3	NA	NA	3.45733	2.5195	105.504	2.39474e-10	4.45536e-09
Ets1	E26 avian leukemia oncogene 1, 5' domain	23871	0.733266	10.9397	105.3	2.44146e-10	4.53033e-09
Cblb	Casitas B-lineage lymphoma b	208650	0.591819	7.50074	104.678	2.59038e-10	4.76907e-09
Gjb2	gap junction protein, beta 2	14619	3.37739	1.77065	104.651	2.59698e-10	4.775e-09
Gimap1	GTPase, IMAP family member 1	16205	0.921383	7.31396	104.519	2.62996e-10	4.82308e-09
Ephx1	epoxide hydrolase 1, microsomal	13849	2.37782	6.66684	113.505	2.87661e-10	5.24136e-09
Ccdc125	coiled-coil domain containing 125	76041	0.78709	5.08671	103.31	2.95371e-10	5.368e-09
Atp6v0d2	ATPase, H+ transporting, lysosomal V0 subunit D2	242341	3.54483	3.29674	106.507	3.05446e-10	5.50855e-09
Slc24a3	solute carrier family 24 (sodium/potassium/calcium exchanger), member 3	94249	5.64792	2.99365	104.291	3.23071e-10	5.7968e-09
Gm3667	predicted gene 3667	100042100	2.21961	3.10007	101.673	3.46258e-10	6.18142e-09
Ext1	exostosin glycosyltransferase 1	14042	0.991332	6.0976	101.603	3.48636e-10	6.20818e-09
Tasp1	taspase, threonine aspartase 1	75812	1.00898	4.93117	101.355	3.57204e-10	6.32884e-09
Atcay	ataxia, cerebellar, Cayman type	16467	2.09861	4.57332	101.625	3.6505e-10	6.45165e-09
LOC101055995	NA	NA	0.853947	5.86107	100.882	3.74176e-10	6.58478e-09
I730030J21Rik	RIKEN cDNA I730030J21 gene	619313	1.29816	4.06394	100.312	3.95835e-10	6.93498e-09
Neu3	neuraminidase 3	50877	1.40317	4.97102	99.8324	4.15063e-10	7.26283e-09
Tshz2	teashirt zinc finger family member 2	228911	2.96367	4.24432	101.503	4.21593e-10	7.34071e-09
Gramd1b	GRAM domain containing 1B	235283	0.922278	7.76015	99.5774	4.2571e-10	7.40025e-09
Sh2d1a	SH2 domain containing 1A	20400	1.35339	6.09436	99.7746	4.26061e-10	7.40025e-09
Gm3095	predicted gene 3095	100041012	2.28379	3.09896	98.8664	4.56979e-10	7.88875e-09
Aplp1	amyloid beta (A4) precursor-like protein 1	11803	1.45407	4.17	98.5452	4.71914e-10	8.10694e-09
Galm	galactose mutarotase	319625	0.910856	5.00205	98.2302	4.87071e-10	8.33688e-09
Camk2d	calcium/calmodulin-dependent protein kinase II, delta	108058	0.746279	6.88535	98.0932	4.93829e-10	8.42193e-09
Gm2956	predicted gene 2956	102640268	2.40271	3.61475	98.3259	4.95272e-10	8.43635e-09
Spata13	spermatogenesis associated 13	219140	0.741046	8.72225	98.0522	4.95869e-10	8.43635e-09
Rnf43	ring finger protein 43	207742	1.30006	6.13837	97.5084	5.34446e-10	8.98441e-09
Mllt3	myeloid/lymphoid or mixed-lineage leukemia; translocated to, 3	70122	0.774374	7.05341	97.2544	5.37475e-10	9.02459e-09
Pitpnm2	phosphatidylinositol transfer protein, membrane-associated 2	19679	1.2313	7.51573	97.3215	5.44632e-10	9.11226e-09
Otud7b	OTU domain containing 7B	229603	0.86318	6.31971	97.0576	5.48314e-10	9.15217e-09
Vps54	VPS54 GARP complex subunit	245944	1.00172	7.62912	96.4659	5.82331e-10	9.68221e-09
Timp2	tissue inhibitor of metalloproteinase 2	21858	1.20699	6.58096	96.2201	5.97134e-10	9.88527e-09
Agfg1	ArfGAP with FG repeats 1	15463	1.00339	7.89197	96.03	6.08858e-10	1.0044e-08
Grik5	glutamate receptor, ionotropic, kainate 5 (gamma 2)	14809	1.60685	4.94366	96.0455	6.20063e-10	1.02169e-08
Gm10340	predicted gene 10340	100040697	2.45312	2.26191	95.6153	6.35307e-10	1.04559e-08
Gimap9	GTPase, IMAP family member 9	317758	0.814308	6.96866	95.1168	6.6876e-10	1.09427e-08
Gimap8	GTPase, IMAP family member 8	243374	0.989424	9.11642	94.9125	6.83011e-10	1.11243e-08
Chn1os3	chimerin 1, opposite strand 3	329427	4.01135	2.77422	95.0429	6.87261e-10	1.11678e-08
Gm32848	predicted gene, 32848	102635540	4.04024	1.25584	94.7337	6.95758e-10	1.12799e-08
Rln3	relaxin 3	212108	3.4473	0.797465	94.6728	7.0016e-10	1.13123e-08
Prkcq	protein kinase C, theta	18761	0.722812	8.65335	94.1054	7.42638e-10	1.19033e-08
Dtnb	dystrobrevin, beta	13528	0.909025	5.38733	93.3927	7.99977e-10	1.27069e-08
Ikzf4	IKAROS family zinc finger 4	22781	2.35964	4.50064	97.0943	8.01964e-10	1.27242e-08
Tmem38b	transmembrane protein 38B	52076	1.27667	4.72705	93.3082	8.07092e-10	1.27768e-08
Gm3252	predicted gene 3252	100041283	2.65415	2.57763	92.8242	8.49158e-10	1.33678e-08
F2rl1	coagulation factor II (thrombin) receptor-like 1	14063	1.02865	6.17542	91.3553	9.92032e-10	1.5377e-08
Clip3	CAP-GLY domain containing linker protein 3	76686	2.47622	3.83483	91.456	1.00035e-09	1.54721e-08
Arhgap31	Rho GTPase activating protein 31	12549	0.971545	6.55915	91.2324	1.00512e-09	1.55288e-08
Pgpep1l	pyroglutamyl-peptidase I-like	78444	2.44109	2.28832	90.4154	1.09698e-09	1.68557e-08
Gm3239	predicted gene 3239	100041262	2.20408	2.864	90.3511	1.10459e-09	1.69358e-08
Mpp2	membrane protein, palmitoylated 2 (MAGUK p55 subfamily member 2)	50997	1.59116	3.62241	90.1138	1.13315e-09	1.73173e-08
Tmem154	transmembrane protein 154	320782	0.833204	7.16064	89.1278	1.26071e-09	1.91425e-08
Icos	inducible T cell co-stimulator	54167	1.26372	8.63997	87.0493	1.61286e-09	2.39235e-08
Tbc1d2b	TBC1 domain family, member 2B	67016	0.748502	6.87719	86.4477	1.69291e-09	2.50321e-08
Hivep2	human immunodeficiency virus type I enhancer binding protein 2	15273	0.848725	8.84323	86.391	1.70363e-09	2.51378e-08
Rab37	RAB37, member RAS oncogene family	58222	1.00673	6.868	86.3018	1.72064e-09	2.53624e-08
Nab2	Ngfi-A binding protein 2	17937	1.15146	6.04724	86.1435	1.75131e-09	2.57339e-08
Gm34450	predicted gene, 34450	102637709	3.97565	1.69699	86.1027	1.7593e-09	2.58037e-08
D8Ertd82e	NA	NA	1.33903	5.60953	86.2802	1.76622e-09	2.58722e-08
Slc25a42	solute carrier family 25, member 42	73095	1.23109	4.09884	86.0038	1.77885e-09	2.60302e-08
Ahi1	Abelson helper integration site 1	52906	0.969687	4.51838	85.9944	1.78071e-09	2.60305e-08
Gm38506	predicted gene, 38506	102638167	3.14036	2.14397	85.936	1.79238e-09	2.6174e-08
Ppp1r16b	protein phosphatase 1, regulatory subunit 16B	228852	0.989443	7.54174	85.4761	1.8872e-09	2.73605e-08
Faah	fatty acid amide hydrolase	14073	0.764609	7.85942	85.3087	1.92304e-09	2.77763e-08
Ikbke	inhibitor of kappaB kinase epsilon	56489	0.887742	8.23151	85.3048	1.9239e-09	2.77763e-08
Mmd	monocyte to macrophage differentiation-associated	67468	1.01872	6.05299	85.2964	1.92572e-09	2.77763e-08
Cd28	CD28 antigen	12487	1.06992	9.11934	85.212	1.94408e-09	2.80127e-08
Zfp507	zinc finger protein 507	668501	0.686391	6.04252	84.758	2.04628e-09	2.93355e-08
Sccpdh	saccharopine dehydrogenase (putative)	109232	2.57313	4.00359	84.9408	2.28508e-09	3.24763e-08
Gm34828	predicted gene, 34828	102638215	3.99427	5.50134	90.8428	2.28606e-09	3.24763e-08
Ptprcap	protein tyrosine phosphatase, receptor type, C polypeptide-associated protein	19265	0.728395	7.44107	83.6909	2.31007e-09	3.27187e-08
D830030K20Rik	RIKEN cDNA D830030K20 gene	320333	3.11256	1.44651	83.4737	2.36817e-09	3.34409e-08
Gpr183	G protein-coupled receptor 183	321019	1.07034	6.74604	83.3804	2.3936e-09	3.37325e-08
Ctla4	cytotoxic T-lymphocyte-associated protein 4	12477	3.39984	7.40916	97.2163	2.45811e-09	3.45383e-08
Tert	telomerase reverse transcriptase	21752	1.11819	3.74423	82.9576	2.5126e-09	3.52338e-08
Stk39	serine/threonine kinase 39	53416	1.01069	6.19852	82.5661	2.62852e-09	3.67499e-08
Gm3591	NA	NA	2.02608	2.49541	82.5264	2.64059e-09	3.68456e-08
Ptprv	protein tyrosine phosphatase, receptor type, V	13924	1.9582	5.77589	86.7855	2.71638e-09	3.77911e-08
Plxnb1	plexin B1	235611	2.18305	3.69411	81.8341	2.86625e-09	3.96418e-08
Cbx6	chromobox 6	494448	1.11853	6.51502	81.7262	2.90243e-09	4.01029e-08
Inpp4b	inositol polyphosphate-4-phosphatase, type II	234515	1.05276	8.88988	81.3693	3.02025e-09	4.15682e-08
Lclat1	lysocardiolipin acyltransferase 1	225010	1.35685	6.37644	82.1464	3.17654e-09	4.35495e-08
Zfp395	zinc finger protein 395	380912	0.879611	5.66088	80.7849	3.23412e-09	4.42959e-08
Gemin8	gem nuclear organelle associated protein 8	237221	1.0608	3.91375	80.2684	3.43683e-09	4.67548e-08
Gm8369	predicted gene 8369	666926	1.61317	5.12576	81.3467	3.49604e-09	4.74688e-08
Ddx43	DEAD box helicase 43	100048658	2.06687	3.09031	79.922	3.58043e-09	4.85213e-08
Gm38690	predicted gene, 38690	105242418	2.20403	3.20729	79.8964	3.59131e-09	4.86221e-08
Angptl2	angiopoietin-like 2	26360	3.31278	7.2747	91.2115	3.65611e-09	4.94047e-08
Lpar2	lysophosphatidic acid receptor 2	53978	1.01846	3.7459	79.6212	3.71042e-09	5.00429e-08
Eea1	early endosome antigen 1	216238	1.54026	8.01336	82.3978	3.75542e-09	5.05494e-08
Zfp612	zinc finger protein 612	234725	1.98356	2.39838	79.5124	3.75872e-09	5.05494e-08
Gm10505	predicted gene 10505	100038429	2.21229	2.40747	79.3807	3.81803e-09	5.12495e-08
Ubash3a	ubiquitin associated and SH3 domain containing, A	328795	0.749452	7.18287	79.0249	3.98346e-09	5.31166e-08
Gm31264	NA	NA	3.11142	3.61962	80.0895	4.0179e-09	5.34244e-08
Rhbdl3	rhomboid like 3	246104	2.08001	2.69282	78.8452	4.06997e-09	5.40659e-08
4930431P03Rik	RIKEN cDNA 4930431P03 gene	73895	2.74627	3.68587	81.0389	4.12577e-09	5.47556e-08
H2-Q2	histocompatibility 2, Q region locus 2	15013	2.5545	4.38808	82.145	4.31106e-09	5.68408e-08
Flrt2	fibronectin leucine rich transmembrane protein 2	399558	5.9952	2.66413	88.1129	4.65682e-09	6.10009e-08
Sntb1	syntrophin, basic 1	20649	0.672707	5.78329	77.6451	4.70236e-09	6.13697e-08
Prnp	prion protein	19122	1.33799	4.23511	77.5484	4.7578e-09	6.19787e-08
Csf1	colony stimulating factor 1 (macrophage)	12977	2.05366	5.45805	80.9546	4.89625e-09	6.36647e-08
Atxn1	ataxin 1	20238	0.94223	7.03591	77.0161	5.07566e-09	6.57553e-08
LOC105243374	NA	NA	5.09547	3.56701	80.5722	5.35093e-09	6.91312e-08
Adk	adenosine kinase	11534	0.904028	5.3327	76.3916	5.47821e-09	7.06004e-08
Sdcbp2	syndecan binding protein (syntenin) 2	228765	1.98053	5.08339	79.212	5.53454e-09	7.12427e-08
Itih5	inter-alpha (globulin) inhibitor H5	209378	1.82373	3.89212	75.8547	5.94858e-09	7.61343e-08
Unkl	unkempt family like zinc finger	74154	0.740154	6.64389	75.6324	6.01469e-09	7.6724e-08
Kcnn4	potassium intermediate/small conductance calcium-activated channel, subfamily N, member 4	16534	0.755241	7.43871	75.5747	6.0577e-09	7.71299e-08
Gm11454	predicted gene 11454	100504589	1.88248	3.3801	75.5657	6.06446e-09	7.71299e-08
Gm3164	predicted gene 3164	100504488	2.05829	2.76169	75.5588	6.06962e-09	7.71299e-08
Utrn	utrophin	22288	0.660874	9.25008	75.5097	6.10662e-09	7.74767e-08
Gpm6b	glycoprotein m6b	14758	2.53906	7.66508	84.5714	6.20563e-09	7.86622e-08
Tox2	TOX high mobility group box family member 2	269389	2.05786	6.00506	79.586	6.41084e-09	8.09727e-08
Tmem62	transmembrane protein 62	96957	0.629339	4.98841	75.0371	6.47516e-09	8.15662e-08
Gm3248	predicted gene 3248	100041279	2.7096	1.50327	74.3741	7.03331e-09	8.80474e-08
Mgat5	mannoside acetylglucosaminyltransferase 5	107895	0.668539	6.17968	74.3362	7.06672e-09	8.82309e-08
Zwint	ZW10 interactor	52696	0.611646	6.31063	74.3135	7.08683e-09	8.84038e-08
Egr2	early growth response 2	13654	1.55523	4.84841	74.2932	7.22018e-09	8.98292e-08
Dgkz	diacylglycerol kinase zeta	104418	0.805232	9.33862	74.1085	7.27134e-09	9.0386e-08
Galnt9	polypeptide N-acetylgalactosaminyltransferase 9	231605	1.68036	3.89356	73.9087	7.45609e-09	9.23574e-08
Ankrd46	ankyrin repeat domain 46	68839	0.969315	5.97543	73.7857	7.57238e-09	9.37157e-08
LOC108167917	NA	NA	1.91769	3.92134	73.7053	7.7621e-09	9.56445e-08
D930020B18Rik	RIKEN cDNA D930020B18 gene	216393	3.06629	1.32733	73.5595	7.79142e-09	9.59221e-08
Reps1	RalBP1 associated Eps domain containing protein	19707	0.633643	6.71274	73.4161	7.93378e-09	9.75897e-08
Nfia	nuclear factor I/A	18027	1.43102	4.52592	72.7592	8.62304e-09	1.05152e-07
Foxp3	forkhead box P3	20371	2.93255	6.56956	83.2057	8.73472e-09	1.06239e-07
Hdgfrp3	NA	NA	1.56068	4.96606	73.3257	8.87931e-09	1.07904e-07
Hacd3	3-hydroxyacyl-CoA dehydratase 3	57874	0.964201	7.06178	72.4236	8.99984e-09	1.09181e-07
Oaz2	ornithine decarboxylase antizyme 2	18247	0.780781	5.07444	72.1469	9.32399e-09	1.1263e-07
Slc39a4	solute carrier family 39 (zinc transporter), member 4	72027	1.63014	4.37404	71.2926	1.05701e-08	1.26599e-07
Fmnl3	formin-like 3	22379	0.843222	5.9792	71.088	1.06864e-08	1.27668e-07
Cbarp	calcium channel, voltage-dependent, beta subunit associated regulatory protein	100503659	0.904776	3.92676	70.8776	1.09818e-08	1.30865e-07
Fas	Fas (TNF receptor superfamily member 6)	14102	0.914854	4.93262	70.7437	1.11746e-08	1.32937e-07
Slc9a9	solute carrier family 9 (sodium/hydrogen exchanger), member 9	331004	0.642401	7.04008	70.4021	1.16829e-08	1.38517e-07
D630039A03Rik	RIKEN cDNA D630039A03 gene	242484	2.94744	3.03286	71.0798	1.17051e-08	1.38664e-07
Smap1	small ArfGAP 1	98366	0.75467	7.22334	70.3738	1.17261e-08	1.38796e-07
Cd2	CD2 antigen	12481	0.776699	8.39033	70.3301	1.17932e-08	1.39357e-07
Nsmf	NMDA receptor synaptonuclear signaling and neuronal migration factor	56876	0.926015	4.54114	70.2654	1.18933e-08	1.40305e-07
Kcnq5	potassium voltage-gated channel, subfamily Q, member 5	226922	1.64398	4.12143	70.1548	1.22228e-08	1.43832e-07
Cdh24	cadherin-like 24	239096	1.19106	4.25917	70.0056	1.23044e-08	1.44672e-07
Skap1	src family associated phosphoprotein 1	78473	0.765535	7.55023	69.6097	1.29611e-08	1.52139e-07
Gimap5	GTPase, IMAP family member 5	317757	1.1778	7.05233	70.3379	1.29892e-08	1.52343e-07
Msl3l2	MSL3 like 2	73390	1.30971	3.25091	69.5487	1.30656e-08	1.53111e-07
Ccdc141	coiled-coil domain containing 141	545428	1.56121	3.91308	69.1676	1.37393e-08	1.60208e-07
Casp4	caspase 4, apoptosis-related cysteine peptidase	12363	1.20472	6.30048	69.2325	1.43385e-08	1.66783e-07
Sh2d2a	SH2 domain containing 2A	27371	0.663805	7.71199	68.8097	1.44063e-08	1.67132e-07
LOC108167356	NA	NA	1.94174	2.47321	68.7338	1.45523e-08	1.68575e-07
Adprm	ADP-ribose/CDP-alcohol diphosphatase, manganese dependent	66358	0.605298	5.03684	67.7476	1.66009e-08	1.91521e-07
Fam46c	NA	NA	0.88859	7.47178	67.2274	1.78056e-08	2.0392e-07
A430093F15Rik	RIKEN cDNA A430093F15 gene	403202	1.48889	5.19048	68.1697	1.78719e-08	2.04513e-07
Cd3d	CD3 antigen, delta polypeptide	12500	0.964335	8.051	66.791	1.88895e-08	2.15285e-07
Ggt7	gamma-glutamyltransferase 7	207182	2.20835	2.97507	66.5473	1.95257e-08	2.21998e-07
Gimap7	GTPase, IMAP family member 7	231932	1.69176	7.1129	70.0855	1.99895e-08	2.26906e-07
Kif5c	kinesin family member 5C	16574	1.36142	4.39783	66.2751	2.02635e-08	2.29648e-07
Gm5458	predicted gene 5458	432825	2.70623	0.912659	65.8816	2.13843e-08	2.41381e-07
Lck	lymphocyte protein tyrosine kinase	16818	0.73197	9.71701	65.874	2.14067e-08	2.41441e-07
Dlg3	discs large MAGUK scaffold protein 3	53310	0.849711	4.22813	65.3774	2.29195e-08	2.56862e-07
Gm35363	predicted gene, 35363	102638917	2.4455	5.23454	70.8519	2.38187e-08	2.66252e-07
Foxo4	forkhead box O4	54601	0.636082	5.59921	65.0144	2.40985e-08	2.68795e-07
Stx6	syntaxin 6	58244	0.702585	6.55586	64.9841	2.41997e-08	2.69711e-07
Lbh	limb-bud and heart	77889	0.651618	8.99326	64.3135	2.65646e-08	2.92376e-07
Slc5a3	solute carrier family 5 (inositol transporters), member 3	53881	1.10574	5.19376	64.1463	2.71924e-08	2.98588e-07
Plxna3	plexin A3	18846	1.47835	4.45443	64.1365	2.76641e-08	3.03295e-07
Ypel3	yippee like 3	66090	0.677058	6.79491	63.2383	3.08949e-08	3.36107e-07
Il21	interleukin 21	60505	3.5747	6.65414	72.0861	3.11086e-08	3.38171e-07
Pdzk1ip1	PDZK1 interacting protein 1	67182	3.73593	0.757311	63.0359	3.17922e-08	3.44806e-07
Syp	synaptophysin	20977	3.10956	1.52935	62.8987	3.24169e-08	3.50773e-07
Nrbp2	nuclear receptor binding protein 2	223649	2.45981	3.68944	63.5188	3.28834e-08	3.54734e-07
Cbx7	chromobox 7	52609	0.894675	7.50483	62.7599	3.30623e-08	3.56391e-07
Gm33738	predicted gene, 33738	102636754	2.64143	2.608	62.7425	3.31439e-08	3.56999e-07
Itga7	integrin alpha 7	16404	1.51409	4.99044	63.7473	3.41848e-08	3.6709e-07
Alox8	arachidonate 8-lipoxygenase	11688	2.06483	2.85147	62.4537	3.45351e-08	3.70288e-07
Gm30712	predicted gene, 30712	102632716	1.42933	2.49843	62.3536	3.50321e-08	3.75048e-07
Grtp1	GH regulated TBC protein 1	66790	3.03118	1.4377	62.3316	3.51421e-08	3.75941e-07
Celsr1	cadherin, EGF LAG seven-pass G-type receptor 1	12614	1.14345	7.2667	62.7015	3.76251e-08	4.00078e-07
Gata3	GATA binding protein 3	14462	0.72109	7.16672	61.8419	3.7696e-08	4.0053e-07
6330403K07Rik	RIKEN cDNA 6330403K07 gene	103712	2.37096	2.97954	61.5182	4.00354e-08	4.24749e-07
Ndfip1	Nedd4 family interacting protein 1	65113	0.915237	7.93487	61.3001	4.07569e-08	4.31754e-07
Mrgpre	MAS-related GPR, member E	244238	1.56972	3.26138	61.2081	4.13031e-08	4.36885e-07
Pla2g6	phospholipase A2, group VI	53357	0.844862	4.63094	61.1775	4.14863e-08	4.38494e-07
Slfn1	schlafen 1	20555	0.633799	7.74971	61.0426	4.23053e-08	4.46482e-07
Cd6	CD6 antigen	12511	1.05059	8.7227	61.0396	4.29003e-08	4.51749e-07
Ctse	cathepsin E	13034	0.694781	5.36703	60.9333	4.29818e-08	4.5227e-07
Enpp1	ectonucleotide pyrophosphatase/phosphodiesterase 1	18605	1.1574	5.11551	60.9252	4.30326e-08	4.52468e-07
Gimap6	GTPase, IMAP family member 6	231931	1.04319	9.39334	60.7281	4.43453e-08	4.6523e-07
Smco4	single-pass membrane protein with coiled-coil domains 4	170748	1.13635	5.15384	60.539	4.55207e-08	4.76499e-07
Dnaja4	DnaJ heat shock protein family (Hsp40) member A4	58233	0.918129	4.72383	59.9132	4.98896e-08	5.20304e-07
Spry1	sprouty RTK signaling antagonist 1	24063	3.22763	5.08661	65.839	5.20681e-08	5.3994e-07
Ms4a6b	membrane-spanning 4-domains, subfamily A, member 6B	69774	0.713308	9.31697	59.2909	5.46884e-08	5.64514e-07
Slc22a15	solute carrier family 22 (organic anion/cation transporter), member 15	242126	1.19583	5.30252	59.2176	5.6018e-08	5.77395e-07
Slamf1	signaling lymphocytic activation molecule family member 1	27218	1.28066	5.28309	59.6092	5.67573e-08	5.83736e-07
Dclk2	doublecortin-like kinase 2	70762	1.04499	4.19852	58.4407	6.20683e-08	6.34661e-07
Cnrip1	cannabinoid receptor interacting protein 1	380686	2.07566	2.34536	58.3419	6.29937e-08	6.42727e-07
Notch1	notch 1	18128	0.802452	8.38334	58.1021	6.53015e-08	6.65683e-07
Igflr1	IGF-like family receptor 1	101883	0.977211	5.40455	58.0547	6.57688e-08	6.68675e-07
Gm10408	predicted gene 10408	100041840	2.84515	0.997821	58.0542	6.57736e-08	6.68675e-07
Il27ra	interleukin 27 receptor, alpha	50931	0.967605	8.22395	58.0725	6.64466e-08	6.74545e-07
Map3k12	mitogen-activated protein kinase kinase kinase 12	26404	0.713675	4.23697	57.5646	7.08157e-08	7.14788e-07
Rltpr	NA	NA	0.87094	7.78627	57.446	7.20981e-08	7.27213e-07
Irf2bpl	interferon regulatory factor 2 binding protein-like	238330	0.755487	6.60314	57.2955	7.37637e-08	7.41892e-07
Pdcd1	programmed cell death 1	18566	2.70384	7.27943	64.1015	7.5118e-08	7.54439e-07
Rian	RNA imprinted and accumulated in nucleus	75745	4.53322	2.13933	57.87	7.56689e-08	7.59432e-07
Rnase4	ribonuclease, RNase A family 4	58809	1.65958	2.8921	57.0959	7.60351e-08	7.62565e-07
Ubash3b	ubiquitin associated and SH3 domain containing, B	72828	0.821719	6.31812	56.9881	7.72945e-08	7.73548e-07
Tnfsf8	tumor necrosis factor (ligand) superfamily, member 8	21949	1.55097	7.73467	59.9278	7.76209e-08	7.75166e-07
Glt28d2	glycosyltransferase 28 domain containing 2	320302	4.83097	0.97531	56.8532	7.89007e-08	7.87389e-07
Gpld1	glycosylphosphatidylinositol specific phospholipase D1	14756	2.61237	1.4225	56.6676	8.11712e-08	8.08334e-07
Gbp6	guanylate binding protein 6	100702	0.712146	7.18303	56.598	8.20403e-08	8.16414e-07
Ldlrad4	low density lipoprotein receptor class A domain containing 4	52662	0.807136	6.08422	56.5556	8.25746e-08	8.21152e-07
Slc45a4	solute carrier family 45, member 4	106068	0.82578	5.43363	56.2924	8.59792e-08	8.53206e-07
Iigp1	interferon inducible GTPase 1	60440	1.24592	6.57232	57.5173	8.77079e-08	8.69139e-07
Gm30948	predicted gene, 30948	102633020	3.7273	-0.0138715	56.1351	8.80856e-08	8.7227e-07
Rilpl2	Rab interacting lysosomal protein-like 2	80291	1.06642	5.95054	56.1951	8.83761e-08	8.7392e-07
Art2a-ps	NA	NA	2.55524	5.7392	61.0457	9.37429e-08	9.23113e-07
Hif1a	hypoxia inducible factor 1, alpha subunit	15251	1.02399	8.97073	55.78	9.42153e-08	9.27118e-07
Tnfrsf18	tumor necrosis factor receptor superfamily, member 18	21936	1.19434	5.82818	56.1955	9.77214e-08	9.57616e-07
Gprasp2	G protein-coupled receptor associated sorting protein 2	245607	1.78102	3.46879	55.3941	9.95977e-08	9.733e-07
Tmem136	NA	NA	2.83302	1.76057	54.7662	1.08966e-07	1.06045e-06
Il2ra	interleukin 2 receptor, alpha chain	16184	2.21756	4.95391	58.6911	1.1096e-07	1.07688e-06
Gbp5	guanylate binding protein 5	229898	0.628748	5.96686	54.5064	1.13504e-07	1.09931e-06
Nr3c2	nuclear receptor subfamily 3, group C, member 2	110784	2.03461	2.65453	54.4803	1.13971e-07	1.10307e-06
Ehd3	EH-domain containing 3	57440	0.965218	7.89865	54.5214	1.15116e-07	1.11187e-06
Ksr1	kinase suppressor of ras 1	16706	0.754345	6.79127	54.2941	1.17364e-07	1.13126e-06
Myh3	myosin, heavy polypeptide 3, skeletal muscle, embryonic	17883	3.26464	2.35249	54.1423	1.20211e-07	1.15397e-06
Frmd6	FERM domain containing 6	319710	0.946208	4.88767	54.0746	1.21504e-07	1.16559e-06
Sh3rf1	SH3 domain containing ring finger 1	59009	1.17549	5.22663	54.1387	1.21744e-07	1.1671e-06
BC021614	NA	NA	0.927009	5.11717	53.9374	1.24173e-07	1.18877e-06
Gimap1os	GTPase, IMAP family member 1, opposite strand	100041450	0.99553	5.29531	53.7864	1.27184e-07	1.21431e-06
2003-03-01	NA	NA	1.53013	3.11379	53.61	1.30799e-07	1.24461e-06
Slfn10-ps	schlafen 10, pseudogene	237887	0.783552	5.5095	53.5464	1.32131e-07	1.25424e-06
LOC108168923	NA	NA	4.53879	-0.262624	53.4027	1.35193e-07	1.28039e-06
Mapk11	mitogen-activated protein kinase 11	19094	0.709176	5.82528	53.3472	1.36396e-07	1.29091e-06
Sostdc1	sclerostin domain containing 1	66042	4.81586	6.86515	61.0401	1.37116e-07	1.29687e-06
Acer2	alkaline ceramidase 2	230379	1.05704	2.90685	53.1123	1.41618e-07	1.33409e-06
Ephb6	Eph receptor B6	13848	1.15772	5.07094	52.9578	1.4745e-07	1.38348e-06
Zap70	zeta-chain (TCR) associated protein kinase	22637	1.09183	8.3221	53.4707	1.48441e-07	1.39094e-06
Dpy19l3	dpy-19-like 3 (C. elegans)	233115	0.633558	5.70783	52.5866	1.54107e-07	1.4364e-06
Zdhhc2	zinc finger, DHHC domain containing 2	70546	1.01952	5.37328	52.5448	1.5515e-07	1.44421e-06
Gm30054	predicted gene, 30054	102631812	1.02284	4.95057	52.1016	1.66688e-07	1.54281e-06
Cd247	CD247 antigen	12503	0.676743	8.64198	52.0769	1.67358e-07	1.54765e-06
Abtb2	ankyrin repeat and BTB (POZ) domain containing 2	99382	1.08264	6.34134	52.5167	1.72685e-07	1.59274e-06
Gimap4	GTPase, IMAP family member 4	107526	0.982539	9.98977	51.8577	1.73433e-07	1.59859e-06
Gm3043	predicted gene 3043	100040923	2.67911	0.727875	51.6553	1.79255e-07	1.64688e-06
Gm33141	predicted gene, 33141	102635929	2.91339	0.851305	51.5949	1.81032e-07	1.65997e-06
Itga6	integrin alpha 6	16403	0.748446	6.88682	51.4575	1.85148e-07	1.69003e-06
Plcl1	phospholipase C-like 1	227120	1.08712	3.99754	51.077	1.97083e-07	1.78857e-06
Tnik	TRAF2 and NCK interacting kinase	665113	0.68294	7.17437	50.8852	2.03416e-07	1.84131e-06
Gm16525	predicted gene, 16525	100036569	2.85077	0.987907	50.8066	2.06073e-07	1.86417e-06
Fam118a	family with sequence similarity 118, member A	73225	0.73339	4.96955	50.7614	2.07619e-07	1.87334e-06
Fyn	Fyn proto-oncogene	14360	0.598147	9.33079	50.6131	2.12775e-07	1.91742e-06
Aff3	AF4/FMR2 family, member 3	16764	0.745607	7.05113	50.4036	2.20302e-07	1.97768e-06
Gm3012	predicted gene 3012	105245684	2.92709	0.858344	50.3849	2.20987e-07	1.98131e-06
Gm11783	predicted gene 11783	621549	5.15612	-0.40984	50.3294	2.23036e-07	1.99841e-06
Myo3b	myosin IIIB	329421	1.96635	4.41303	51.6227	2.24881e-07	2.00984e-06
Fam120c	family with sequence similarity 120, member C	207375	0.6868	5.03189	50.2274	2.26853e-07	2.02618e-06
Rabgap1l	RAB GTPase activating protein 1-like	29809	0.702357	8.01797	50.1969	2.28007e-07	2.03423e-06
Ppp1r3fos	NA	NA	2.6882	1.52353	50.1325	2.30468e-07	2.05069e-06
Rhoh	ras homolog family member H	74734	0.752396	6.85955	50.1219	2.30878e-07	2.05304e-06
Qprt	quinolinate phosphoribosyltransferase	67375	0.772828	3.74752	49.6923	2.4808e-07	2.19771e-06
Dcun1d4	DCN1, defective in cullin neddylation 1, domain containing 4 (S. cerevisiae)	100737	0.936285	5.37533	49.65	2.49846e-07	2.20919e-06
Gprasp1	G protein-coupled receptor associated sorting protein 1	67298	0.77201	6.35505	49.4663	2.57679e-07	2.27134e-06
2009-09-01	NA	NA	0.633599	9.31478	49.3397	2.63233e-07	2.31596e-06
Smpdl3b	sphingomyelin phosphodiesterase, acid-like 3B	100340	1.8471	4.17181	50.2584	2.64447e-07	2.32519e-06
Zdhhc15	zinc finger, DHHC domain containing 15	108672	0.911384	5.11645	49.2414	2.67638e-07	2.34888e-06
Gm32287	predicted gene, 32287	102634786	2.16988	2.73595	49.23	2.68153e-07	2.35192e-06
P2rx7	purinergic receptor P2X, ligand-gated ion channel, 7	18439	1.61618	7.694	52.5983	2.68502e-07	2.35352e-06
Slc35b3	solute carrier family 35, member B3	108652	0.585091	6.0819	48.9891	2.79302e-07	2.44363e-06
Cand2	cullin-associated and neddylation-dissociated 2 (putative)	67088	0.913708	4.3035	48.9414	2.81571e-07	2.45891e-06
Agpat3	1-acylglycerol-3-phosphate O-acyltransferase 3	28169	0.597856	7.26236	48.582	2.99308e-07	2.60415e-06
Gm12474	predicted gene 12474	545557	0.976355	3.26251	48.561	3.00381e-07	2.61026e-06
Lgalsl	lectin, galactoside binding-like	216551	1.27169	4.32699	48.437	3.06799e-07	2.65786e-06
Cacna2d4	calcium channel, voltage-dependent, alpha 2/delta subunit 4	319734	0.850893	4.26994	48.3899	3.09278e-07	2.67605e-06
Slc28a2	solute carrier family 28 (sodium-coupled nucleoside transporter), member 2	269346	0.693441	7.79351	48.1974	3.19636e-07	2.75554e-06
Pstk	phosphoseryl-tRNA kinase	214580	0.70046	3.97902	47.9922	3.31085e-07	2.8421e-06
Decr1	2,4-dienoyl CoA reductase 1, mitochondrial	67460	0.686964	5.03687	47.9697	3.32372e-07	2.85111e-06
Mtmr7	myotubularin related protein 7	54384	1.72561	2.50763	47.9667	3.32539e-07	2.85111e-06
Ocrl	OCRL, inositol polyphosphate-5-phosphatase	320634	0.671377	4.64568	47.9203	3.35206e-07	2.87049e-06
Icam5	intercellular adhesion molecule 5, telencephalin	15898	1.88417	1.36916	47.608	3.53744e-07	3.01644e-06
Tcp11l2	t-complex 11 (mouse) like 2	216198	0.721633	6.25288	47.386	3.67595e-07	3.12699e-06
Rhof	ras homolog family member F (in filopodia)	23912	0.598448	6.84825	47.2716	3.7496e-07	3.18389e-06
Pvrig	poliovirus receptor related immunoglobulin domain containing	102640920	2.34655	4.1208	49.2222	3.83925e-07	3.25806e-06
Cdk2ap2	CDK2-associated protein 2	52004	0.787653	6.70018	47.0421	3.90225e-07	3.30141e-06
Klk8	kallikrein related-peptidase 8	259277	0.691086	4.96226	46.9655	3.95472e-07	3.34199e-06
Fgf13	fibroblast growth factor 13	14168	1.13211	4.08554	46.8778	4.0157e-07	3.38542e-06
Ypel4	yippee like 4	241525	2.97076	1.20288	46.6686	4.16528e-07	3.49482e-06
Prelid2	PRELI domain containing 2	77619	1.62056	3.11325	46.1527	4.56056e-07	3.79268e-06
Pbx4	pre B cell leukemia homeobox 4	80720	1.30362	2.03268	45.9804	4.70149e-07	3.90298e-06
Heg1	heart development protein with EGF-like domains 1	77446	0.745584	7.42803	45.9321	4.74186e-07	3.93408e-06
Gucy1b3	NA	NA	2.7788	1.05286	45.9095	4.7609e-07	3.94303e-06
Prdm5	PR domain containing 5	70779	2.23272	1.17594	45.8718	4.79277e-07	3.96477e-06
Lrrc71	leucine rich repeat containing 71	74485	1.5068	2.12226	45.7704	4.87972e-07	4.02492e-06
Slc43a1	solute carrier family 43, member 1	72401	1.86764	3.51837	45.9557	5.04805e-07	4.15163e-06
Klc3	kinesin light chain 3	232943	1.40122	2.96479	45.3573	5.25191e-07	4.30175e-06
Ptpn11	protein tyrosine phosphatase, non-receptor type 11	19247	1.09209	8.51713	46.1353	5.29644e-07	4.33571e-06
Catsperd	cation channel sperm associated auxiliary subunit delta	106757	2.01017	1.51044	45.2839	5.32119e-07	4.35092e-06
Inpp1	inositol polyphosphate-1-phosphatase	16329	0.585553	6.78692	45.0911	5.50793e-07	4.49321e-06
Nfil3	nuclear factor, interleukin 3, regulated	18030	1.95641	4.24261	46.1359	5.67791e-07	4.61853e-06
Fam101b	NA	NA	0.968343	7.48221	45.3838	5.74228e-07	4.66284e-06
Rasal3	RAS protein activator like 3	320484	0.645751	9.21968	44.8319	5.7703e-07	4.68289e-06
A230050P20Rik	NA	NA	0.796328	5.65599	44.7462	5.86006e-07	4.75301e-06
Slain1	SLAIN motif family, member 1	105439	0.593483	6.11151	44.6999	5.90916e-07	4.79008e-06
Sec14l1	SEC14-like lipid binding 1	74136	0.625915	6.31588	44.599	6.01764e-07	4.86685e-06
Ssh1	slingshot protein phosphatase 1	231637	0.63795	7.03574	44.4568	6.17422e-07	4.98207e-06
Rnf128	ring finger protein 128	66889	1.97864	3.71026	44.6128	6.25096e-07	5.03823e-06
Gm4841	predicted gene 4841	225594	2.46682	3.86124	45.9169	6.25495e-07	5.03857e-06
Lat	linker for activation of T cells	16797	0.622311	8.48989	44.3356	6.3112e-07	5.0752e-06
Ryk	receptor-like tyrosine kinase	20187	1.41751	4.06424	44.3683	6.33663e-07	5.09275e-06
Dtx4	deltex 4, E3 ubiquitin ligase	207521	1.5589	4.67828	45.5514	6.34133e-07	5.09362e-06
Srxn1	sulfiredoxin 1 homolog (S. cerevisiae)	76650	1.69619	2.84982	44.3007	6.35134e-07	5.09876e-06
Mr1	major histocompatibility complex, class I-related	15064	0.674259	4.83752	44.2364	6.42587e-07	5.14981e-06
Smim10l2a	small integral membrane protein 10 like 2A	320237	2.17379	1.92388	44.0286	6.67321e-07	5.33592e-06
Plcg1	phospholipase C, gamma 1	18803	0.66926	8.43627	43.9968	6.71194e-07	5.36082e-06
Crim1	cysteine rich transmembrane BMP regulator 1 (chordin like)	50766	0.839946	5.60908	43.9828	6.72911e-07	5.3715e-06
Snap47	synaptosomal-associated protein, 47	67826	0.735574	4.18433	43.7966	6.96154e-07	5.53202e-06
Nrip1	nuclear receptor interacting protein 1	268903	0.714989	7.56156	43.6248	7.18387e-07	5.69277e-06
Zscan2	zinc finger and SCAN domain containing 2	22691	0.757224	4.52725	43.6116	7.20125e-07	5.70077e-06
Nynrin	NYN domain and retroviral integrase containing	277154	1.8769	2.04931	43.5495	7.28357e-07	5.74893e-06
Slc35f2	solute carrier family 35, member F2	72022	0.76459	3.25287	43.5467	7.28743e-07	5.74893e-06
LOC102635707	NA	NA	3.44712	0.106014	49.2021	7.39916e-07	5.82406e-06
Slc26a11	solute carrier family 26, member 11	268512	1.19818	5.97322	44.2677	7.84961e-07	6.14437e-06
Exph5	exophilin 5	320051	2.69832	2.03069	43.0429	7.99555e-07	6.24821e-06
Gm41252	predicted gene, 41252	105245864	4.46258	0.266092	42.9088	8.19637e-07	6.39453e-06
AW011738	expressed sequence AW011738	100382	0.743074	4.383	42.873	8.25084e-07	6.42283e-06
E330021D16Rik	RIKEN cDNA E330021D16 gene	100502936	2.68473	1.57371	42.6091	8.66521e-07	6.71946e-06
Tnk2	tyrosine kinase, non-receptor, 2	51789	0.879435	7.01987	42.7321	8.7482e-07	6.77266e-06
Tmem65	transmembrane protein 65	74868	0.752037	5.31433	42.5536	8.75509e-07	6.77428e-06
Crbn	cereblon	58799	0.60072	6.91862	42.4462	8.93217e-07	6.89995e-06
Tspan5	tetraspanin 5	56224	1.02404	5.11231	42.4084	9.08851e-07	7.00922e-06
Axl	AXL receptor tyrosine kinase	26362	1.59624	4.95043	43.6668	9.4422e-07	7.25426e-06
Arhgap10	Rho GTPase activating protein 10	78514	0.82478	4.8591	42.1445	9.45024e-07	7.25649e-06
2010111I01Rik	NA	NA	1.05649	5.2352	42.2414	9.70345e-07	7.41063e-06
Kcnh2	potassium voltage-gated channel, subfamily H (eag-related), member 2	16511	1.42565	3.61159	42.0371	9.73371e-07	7.42169e-06
Dst	dystonin	13518	0.993718	6.632	42.5296	9.88667e-07	7.52613e-06
Ica1	islet cell autoantigen 1	15893	2.3904	1.45853	41.6304	1.04098e-06	7.8946e-06
Gm31560	predicted gene, 31560	102633829	1.34192	3.79131	41.5185	1.07049e-06	8.10092e-06
Egln3	egl-9 family hypoxia-inducible factor 3	112407	0.940123	5.22055	41.4208	1.08413e-06	8.18663e-06
Pck2	phosphoenolpyruvate carboxykinase 2 (mitochondrial)	74551	0.890046	4.83856	41.3946	1.08849e-06	8.21515e-06
Klhl3	kelch-like 3	100503085	0.821054	3.32868	41.2825	1.11189e-06	8.37385e-06
Batf	basic leucine zipper transcription factor, ATF-like	53314	0.911755	5.90635	41.1969	1.1418e-06	8.57625e-06
Nanos1	nanos C2HC-type zinc finger 1	332397	1.21508	4.65281	40.9387	1.20147e-06	9.00053e-06
Mfhas1	malignant fibrous histiocytoma amplified sequence 1	52065	0.598598	5.95683	40.819	1.21457e-06	9.0842e-06
B4galnt4	beta-1,4-N-acetyl-galactosaminyl transferase 4	330671	1.0963	5.00352	40.9464	1.22399e-06	9.14982e-06
LOC108168244	NA	NA	2.70511	3.1382	41.2135	1.25254e-06	9.34343e-06
Plcxd1	phosphatidylinositol-specific phospholipase C, X domain containing 1	403178	1.89787	1.58844	40.6172	1.26246e-06	9.40749e-06
Zmym5	zinc finger, MYM-type 5	219105	0.592873	7.11912	40.2703	1.34961e-06	1.00199e-05
Mcu	mitochondrial calcium uniporter	215999	0.611153	5.47623	40.2644	1.35115e-06	1.00208e-05
Ms4a4b	membrane-spanning 4-domains, subfamily A, member 4B	60361	0.721262	9.65508	40.2379	1.35807e-06	1.00594e-05
Sorbs1	sorbin and SH3 domain containing 1	20411	0.968309	4.43922	39.7623	1.48922e-06	1.09187e-05
Tnfaip8l1	tumor necrosis factor, alpha-induced protein 8-like 1	66443	0.777162	3.98476	39.7314	1.4982e-06	1.09731e-05
Cdca4	cell division cycle associated 4	71963	0.58867	5.77821	39.7142	1.50322e-06	1.10041e-05
Samd11	sterile alpha motif domain containing 11	231004	1.61033	3.15165	39.6507	1.53543e-06	1.12283e-05
Ccsap	centriole, cilia and spindle associated protein	73420	0.722155	3.67275	39.2922	1.63241e-06	1.1876e-05
Gm13707	predicted gene 13707	102632820	2.29412	1.85039	39.2855	1.63453e-06	1.18853e-05
Tmem191c	transmembrane protein 191C	224019	0.783514	3.78192	38.8931	1.76569e-06	1.27536e-05
Rph3al	rabphilin 3A-like (without C2 domains)	380714	0.79068	3.3595	38.792	1.80131e-06	1.29777e-05
Phf1	PHD finger protein 1	21652	0.629572	7.09974	38.7554	1.81438e-06	1.30652e-05
Bag3	BCL2-associated athanogene 3	29810	0.805218	4.70431	38.6274	1.86092e-06	1.33731e-05
4930558J18Rik	RIKEN cDNA 4930558J18 gene	75323	1.77735	1.35791	38.5756	1.88016e-06	1.34976e-05
Dnah7a	dynein, axonemal, heavy chain 7A	627872	4.60834	0.709389	38.6068	1.88958e-06	1.35514e-05
Heca	hdc homolog, cell cycle regulator	380629	0.640617	7.6693	38.3388	1.97075e-06	1.40978e-05
Lpxn	leupaxin	107321	0.774556	6.55838	38.3553	1.9784e-06	1.41382e-05
Gbp10	guanylate-binding protein 10	626578	0.728736	6.38774	38.3048	1.98414e-06	1.41683e-05
Slc7a10	solute carrier family 7 (cationic amino acid transporter, y+ system), member 10	53896	4.38217	2.48286	38.9363	1.98462e-06	1.41683e-05
Cep112	centrosomal protein 112	76380	3.14841	0.354079	38.1404	2.05029e-06	1.45855e-05
Dok2	docking protein 2	13449	0.852916	7.0994	38.3133	2.06207e-06	1.46545e-05
Cyth3	cytohesin 3	19159	1.08978	5.64916	38.6537	2.15679e-06	1.52891e-05
Nlrc3	NLR family, CARD domain containing 3	268857	0.619292	7.76209	37.859	2.16912e-06	1.53457e-05
Rfx1	regulatory factor X, 1 (influences HLA class II expression)	19724	0.591336	6.62755	37.7743	2.20632e-06	1.55855e-05
Fxyd6	FXYD domain-containing ion transport regulator 6	59095	3.18301	0.379056	39.6676	2.2366e-06	1.57836e-05
Bcam	basal cell adhesion molecule	57278	2.28191	1.97409	37.3815	2.38818e-06	1.67446e-05
Pde2a	phosphodiesterase 2A, cGMP-stimulated	207728	1.29886	7.51223	39.0762	2.44468e-06	1.70878e-05
Rragd	Ras-related GTP binding D	52187	1.8119	2.00709	37.2468	2.45428e-06	1.71314e-05
LOC108168080	NA	NA	1.4125	2.73745	37.1794	2.48803e-06	1.73413e-05
Mboat1	membrane bound O-acyltransferase domain containing 1	218121	0.599592	5.41378	37.0912	2.53305e-06	1.76463e-05
Stat4	signal transducer and activator of transcription 4	20849	0.720782	7.96	37.0634	2.54738e-06	1.77287e-05
Pitpnm1	phosphatidylinositol transfer protein, membrane-associated 1	18739	0.697463	7.92263	36.8919	2.63796e-06	1.8314e-05
Thbs1	thrombospondin 1	21825	3.85337	0.737548	36.7184	2.73312e-06	1.89281e-05
Gm33613	predicted gene, 33613	102636594	5.8892	-0.276988	42.349	2.78383e-06	1.92415e-05
Slc12a8	solute carrier family 12 (potassium/chloride transporters), member 8	171286	2.20931	0.963417	36.4196	2.90588e-06	2.00613e-05
B930095G15Rik	RIKEN cDNA B930095G15 gene	320268	1.32354	5.32567	37.3348	2.9067e-06	2.00613e-05
Trim8	tripartite motif-containing 8	93679	0.717883	7.50932	36.3502	2.94769e-06	2.03244e-05
Meis3	Meis homeobox 3	17537	0.609524	4.89064	36.1615	3.06461e-06	2.10483e-05
Zfpm1	zinc finger protein, multitype 1	22761	0.88079	6.94598	36.3257	3.17837e-06	2.17451e-05
Tnks1bp1	tankyrase 1 binding protein 1	228140	0.767986	5.60535	35.9511	3.20098e-06	2.18785e-05
Gpr174	G protein-coupled receptor 174	213439	1.13663	6.90539	37.0415	3.242e-06	2.21268e-05
Serpina9	serine (or cysteine) peptidase inhibitor, clade A (alpha-1 antiproteinase, antitrypsin), member 9	71907	3.70179	2.76681	36.9888	3.27582e-06	2.23252e-05
Plagl1	pleiomorphic adenoma gene-like 1	22634	2.5147	4.19886	37.1264	3.32031e-06	2.26066e-05
Gm10413	predicted gene 10413	100041774	2.06886	0.864798	35.7489	3.33825e-06	2.26959e-05
Itgal	integrin alpha L	16408	0.806004	10.3787	35.5918	3.4493e-06	2.33834e-05
Jade2	jade family PHD finger 2	76901	0.64034	7.85532	35.5628	3.47023e-06	2.35095e-05
Fam189b	family with sequence similarity 189, member B	68521	0.861227	6.48376	35.8157	3.50242e-06	2.37093e-05
H1f0	H1.0 linker histone	14958	0.767893	6.44364	35.5255	3.52492e-06	2.38274e-05
Jak3	Janus kinase 3	16453	0.870419	8.0361	35.7913	3.546e-06	2.39584e-05
Epb41l5	erythrocyte membrane protein band 4.1 like 5	226352	1.31416	1.92163	35.3575	3.62241e-06	2.44109e-05
Pld3	phospholipase D family, member 3	18807	0.684054	6.34526	35.2915	3.67282e-06	2.47089e-05
2610035D17Rik	RIKEN cDNA 2610035D17 gene	72386	0.953447	3.79101	35.2513	3.70391e-06	2.49061e-05
Gatsl3	NA	NA	0.926108	4.00741	35.2217	3.72704e-06	2.50497e-05
Mapre3	microtubule-associated protein, RP/EB family, member 3	100732	0.976067	3.74336	35.1619	3.77416e-06	2.53431e-05
Tnfrsf22	tumor necrosis factor receptor superfamily, member 22	79202	0.636982	5.11731	35.1597	3.77585e-06	2.53431e-05
Mettl20	NA	NA	0.877973	3.62162	35.0655	3.85141e-06	2.58242e-05
Slc26a2	solute carrier family 26 (sulfate transporter), member 2	13521	0.611553	5.81319	35.0287	3.88135e-06	2.60126e-05
Fbxo4	F-box protein 4	106052	0.746055	3.75934	34.8051	4.0689e-06	2.70768e-05
Glis3	GLIS family zinc finger 3	226075	1.63247	2.9962	34.7784	4.09198e-06	2.72047e-05
Fam81a	family with sequence similarity 81, member A	76886	2.32	0.598207	34.6579	4.19779e-06	2.78688e-05
Id3	inhibitor of DNA binding 3	15903	1.70084	4.78945	36.2314	4.28159e-06	2.83984e-05
Gm14321	predicted gene 14321	100048985	1.15891	3.69363	34.3502	4.48148e-06	2.9613e-05
Pfn2	profilin 2	18645	1.04134	2.91306	34.3019	4.52789e-06	2.98777e-05
Arhgef4	Rho guanine nucleotide exchange factor (GEF) 4	226970	0.632666	4.43989	34.1568	4.67042e-06	3.06606e-05
Tmem243	transmembrane protein 243, mitochondrial	652925	0.800366	4.90462	34.0836	4.74423e-06	3.11307e-05
Ispd	NA	NA	2.161	4.34376	34.6296	4.76667e-06	3.12634e-05
Ces2b	carboxyesterase 2B	234669	2.99001	0.370383	33.989	4.84136e-06	3.16895e-05
Pkp3	plakophilin 3	56460	0.862498	6.59751	34.2962	4.84286e-06	3.16895e-05
Map2	microtubule-associated protein 2	17756	2.46489	3.29538	34.4882	4.85381e-06	3.17318e-05
Rundc3b	RUN domain containing 3B	242819	0.822961	4.7213	33.8849	4.95082e-06	3.23211e-05
Gm33218	predicted gene, 33218	102636034	2.56782	0.239967	33.7547	5.09152e-06	3.31477e-05
Sh3glb2	SH3-domain GRB2-like endophilin B2	227700	0.7104	5.80376	33.6528	5.20462e-06	3.38528e-05
Dgka	diacylglycerol kinase, alpha	13139	0.607016	10.0732	33.5463	5.32575e-06	3.45599e-05
Chic1	cysteine-rich hydrophobic domain 1	12212	1.04001	3.78695	33.5436	5.32889e-06	3.45599e-05
Gm38748	predicted gene, 38748	105242574	2.48303	1.74635	33.4739	5.40978e-06	3.50259e-05
Zan	zonadhesin	22635	2.99525	4.93262	34.8229	5.57991e-06	3.60778e-05
Tmc6	transmembrane channel-like gene family 6	217353	0.865602	7.64308	33.6931	5.65245e-06	3.64802e-05
Elmo3	engulfment and cell motility 3	234683	0.842774	3.41171	33.2463	5.68363e-06	3.66645e-05
Gm9603	predicted gene 9603	673685	3.70533	-0.103044	33.0663	5.91089e-06	3.80262e-05
Atg9b	autophagy related 9B	213948	1.71971	1.70849	32.9824	6.0202e-06	3.86064e-05
Tmtc4	transmembrane and tetratricopeptide repeat containing 4	70551	0.716627	3.8115	32.9447	6.06996e-06	3.88902e-05
Polm	polymerase (DNA directed), mu	54125	0.663428	5.22889	32.7659	6.31236e-06	4.03516e-05
Rasa1	RAS p21 protein activator 1	218397	0.718738	7.57394	32.7356	6.40015e-06	4.08205e-05
Slc52a2	solute carrier protein 52, member 2	52710	0.630301	4.69219	32.6613	6.45888e-06	4.11393e-05
Celf3	CUGBP, Elav-like family member 3	78784	6.32991	0.373412	35.0878	6.47649e-06	4.12329e-05
Cd3e	CD3 antigen, epsilon polypeptide	12501	0.726285	9.10597	32.6265	6.50858e-06	4.13998e-05
Plekha8	pleckstrin homology domain containing, family A (phosphoinositide binding specific) member 8	231999	0.789179	4.46195	32.2802	7.02525e-06	4.4466e-05
Prrt2	proline-rich transmembrane protein 2	69017	1.04583	5.93437	32.9817	7.04023e-06	4.45408e-05
Paip2b	poly(A) binding protein interacting protein 2B	232164	0.613556	5.79128	32.2047	7.14367e-06	4.51548e-05
Tmem2	NA	NA	1.04575	5.749	32.6931	7.20263e-06	4.54461e-05
Sigirr	single immunoglobulin and toll-interleukin 1 receptor (TIR) domain	24058	0.902561	6.37977	32.4127	7.55988e-06	4.75939e-05
A830010M20Rik	NA	NA	0.6531	3.8744	31.8999	7.64425e-06	4.80361e-05
4930452B06Rik	NA	NA	3.61681	0.564271	31.7161	7.96438e-06	4.98294e-05
Abcb1a	ATP-binding cassette, sub-family B (MDR/TAP), member 1A	18671	0.916582	6.45173	32.1605	8.0838e-06	5.05318e-05
Adcy3	adenylate cyclase 3	104111	0.68193	5.2867	31.3957	8.55781e-06	5.32122e-05
P4htm	prolyl 4-hydroxylase, transmembrane (endoplasmic reticulum)	74443	1.06097	2.5983	31.3463	8.65335e-06	5.37826e-05
F830016B08Rik	RIKEN cDNA F830016B08 gene	240328	2.24118	2.58882	31.1587	9.10842e-06	5.63744e-05
Ssbp2	single-stranded DNA binding protein 2	66970	0.874253	4.94095	31.1444	9.11828e-06	5.63744e-05
Sarm1	sterile alpha and HEAT/Armadillo motif containing 1	237868	1.35242	1.61806	31.0855	9.17806e-06	5.67192e-05
Lrrn4	leucine rich repeat neuronal 4	320974	2.0338	0.973481	31.032	9.28983e-06	5.73597e-05
Pdlim7	PDZ and LIM domain 7	67399	0.968046	3.63387	31.0171	9.32128e-06	5.75288e-05
Ttpal	tocopherol (alpha) transfer protein-like	76080	0.631822	6.55508	30.9612	9.44024e-06	5.81866e-05
AA414768	expressed sequence AA414768	245350	1.21853	1.88086	30.9208	9.52712e-06	5.86709e-05
Col16a1	collagen, type XVI, alpha 1	107581	3.61704	1.37184	30.8897	9.65928e-06	5.94226e-05
Fsd2	fibronectin type III and SPRY domain containing 2	244091	1.10436	3.34315	30.7503	9.90367e-06	6.08572e-05
Wfikkn2	WAP, follistatin/kazal, immunoglobulin, kunitz and netrin domain containing 2	278507	1.355	5.55968	32.0513	9.98363e-06	6.12952e-05
Dock9	dedicator of cytokinesis 9	105445	0.611423	5.52327	30.6466	1.01405e-05	6.21501e-05
Colq	collagen-like tail subunit (single strand of homotrimer) of asymmetric acetylcholinesterase	382864	1.41871	1.72146	30.5491	1.03688e-05	6.34945e-05
Vmp1	vacuole membrane protein 1	75909	0.764489	6.68098	30.5889	1.05694e-05	6.45829e-05
Dtd1	D-tyrosyl-tRNA deacylase 1	66044	0.60174	4.08544	30.4134	1.06959e-05	6.51863e-05
Gm31871	predicted gene, 31871	102634239	2.08812	0.866205	30.1655	1.13226e-05	6.86797e-05
Tcf7	transcription factor 7, T cell specific	21414	0.617545	10.6061	30.0611	1.15985e-05	7.01428e-05
Farp1	FERM, RhoGEF (Arhgef) and pleckstrin domain protein 1 (chondrocyte-derived)	223254	1.43686	5.37577	31.2553	1.1728e-05	7.08041e-05
Ccdc126	coiled-coil domain containing 126	57895	1.02389	3.61668	30.0045	1.17511e-05	7.09134e-05
Lrp10	low-density lipoprotein receptor-related protein 10	65107	0.811199	8.3761	30.2367	1.17952e-05	7.11494e-05
Qsox1	quiescin Q6 sulfhydryl oxidase 1	104009	0.642973	5.466	29.984	1.18068e-05	7.11886e-05
Btbd6	BTB (POZ) domain containing 6	399566	0.659915	4.84164	29.9645	1.18603e-05	7.14661e-05
Adora2a	adenosine A2a receptor	11540	0.787159	5.46845	29.9916	1.18629e-05	7.14661e-05
1810006J02Rik	RIKEN cDNA 1810006J02 gene	69030	1.66595	1.12262	29.9607	1.18706e-05	7.14815e-05
Camk4	calcium/calmodulin-dependent protein kinase IV	12326	0.879666	7.38753	30.4304	1.19809e-05	7.20535e-05
Gm32912	predicted gene, 32912	102635624	2.82235	0.269255	29.8378	1.22131e-05	7.33878e-05
Abhd17c	abhydrolase domain containing 17C	70178	0.593416	4.89021	29.803	1.2312e-05	7.39191e-05
Cds2	CDP-diacylglycerol synthase (phosphatidate cytidylyltransferase) 2	110911	0.621846	8.34438	29.763	1.24268e-05	7.45064e-05
Sec22c	SEC22 homolog C, vesicle trafficking protein	215474	0.675174	4.98962	29.7615	1.24309e-05	7.45064e-05
Chn1	chimerin 1	108699	3.49019	2.49569	30.0658	1.25535e-05	7.51775e-05
Smad3	SMAD family member 3	17127	0.68618	6.9049	29.6699	1.27799e-05	7.64361e-05
Gucy2g	guanylate cyclase 2g	73707	6.1456	0.895776	31.4949	1.33362e-05	7.94662e-05
Zrsr1	zinc finger (CCCH type), RNA binding motif and serine/arginine rich 1	22183	0.714637	5.50002	29.3424	1.37064e-05	8.14253e-05
Agrn	agrin	11603	0.740919	4.56949	29.1604	1.43035e-05	8.46518e-05
Il12rb1	interleukin 12 receptor, beta 1	16161	1.00591	5.61033	29.6575	1.44716e-05	8.55395e-05
Magi1	membrane associated guanylate kinase, WW and PDZ domain containing 1	14924	2.68074	-0.386762	28.8615	1.53466e-05	8.99959e-05
Noxa1	NADPH oxidase activator 1	241275	4.68444	0.175053	28.864	1.54072e-05	9.02761e-05
1500004A13Rik	RIKEN cDNA 1500004A13 gene	319830	1.25162	3.11277	28.8185	1.55032e-05	9.07256e-05
Inpp5f	inositol polyphosphate-5-phosphatase F	101490	0.628483	6.08111	28.7683	1.56884e-05	9.16572e-05
Hsf4	heat shock transcription factor 4	26386	1.43571	1.58877	28.764	1.57047e-05	9.16765e-05
Ltbp4	latent transforming growth factor beta binding protein 4	108075	2.78948	0.117811	28.5975	1.63368e-05	9.50526e-05
Igf2r	insulin-like growth factor 2 receptor	16004	0.675093	7.09322	28.519	1.67466e-05	9.72362e-05
Gm42372	NA	NA	0.873286	4.65682	28.5125	1.67636e-05	9.72952e-05
Adamtsl4	ADAMTS-like 4	229595	0.94011	3.15357	28.3989	1.7127e-05	9.91594e-05
Pla2g16	NA	NA	0.682321	6.03338	28.3802	1.72569e-05	9.98121e-05
Syde1	synapse defective 1, Rho GTPase, homolog 1 (C. elegans)	71709	1.47089	1.43388	27.9196	1.92103e-05	0.000109959
Ston1	stonin 1	77057	2.21711	2.27706	27.9601	1.9236e-05	0.000110062
Plscr1	phospholipid scramblase 1	22038	1.13477	4.85069	28.3016	1.94888e-05	0.000111283
LOC108168820	NA	NA	4.2589	0.222496	27.8255	1.96509e-05	0.000111982
Rapgef5	Rap guanine nucleotide exchange factor (GEF) 5	217944	0.96024	3.21239	27.7837	1.985e-05	0.000113071
C030034L19Rik	RIKEN cDNA C030034L19 gene	320088	0.960614	4.36127	27.7717	2.00261e-05	0.000113936
Naprt	nicotinate phosphoribosyltransferase	223646	1.28318	2.30756	27.7041	2.02352e-05	0.000114986
Gm39478	predicted gene, 39478	105243612	1.85833	0.202938	27.5344	2.10842e-05	0.000119522
Zdhhc18	zinc finger, DHHC domain containing 18	503610	0.642971	8.03698	27.3309	2.22825e-05	0.000125911
Ica1l	islet cell autoantigen 1-like	70375	2.1205	3.39105	27.764	2.25388e-05	0.000127308
Gm20275	predicted gene, 20275	100504539	1.11618	1.84464	27.2118	2.28062e-05	0.000128715
Ccdc157	coiled-coil domain containing 157	216516	0.781751	3.49516	27.1727	2.3025e-05	0.000129847
Hspa4l	heat shock protein 4 like	18415	0.60651	5.66006	27.042	2.37731e-05	0.000133798
Kat2b	K(lysine) acetyltransferase 2B	18519	0.591813	6.78373	26.9316	2.44252e-05	0.000137195
Dock6	dedicator of cytokinesis 6	319899	0.739934	4.03572	26.9082	2.45664e-05	0.000137878
Gm38906	predicted gene, 38906	105242785	1.96715	2.17855	26.8143	2.5155e-05	0.000140958
Slc19a1	solute carrier family 19 (folate transporter), member 1	20509	0.783204	3.58928	26.8034	2.52076e-05	0.000141141
Gtdc1	glycosyltransferase-like domain containing 1	227835	0.628034	4.04497	26.7558	2.55047e-05	0.000142578
Kifc2	kinesin family member C2	16581	0.640307	3.9772	26.7245	2.57022e-05	0.000143625
Aldh5a1	aldhehyde dehydrogenase family 5, subfamily A1	214579	0.864888	3.03104	26.5738	2.66774e-05	0.000148487
Hif3a	hypoxia inducible factor 3, alpha subunit	53417	1.6703	1.11053	26.4446	2.75449e-05	0.000152894
Hdac7	histone deacetylase 7	56233	0.599427	7.70868	26.3106	2.84771e-05	0.00015782
Sec16b	SEC16 homolog B (S. cerevisiae)	89867	2.43216	2.60567	26.5734	2.87357e-05	0.000159066
Klrb1c	killer cell lectin-like receptor subfamily B member 1C	17059	2.85965	4.2019	27.8147	2.89459e-05	0.000160167
Akap12	A kinase (PRKA) anchor protein (gravin) 12	83397	0.697572	5.10936	26.2397	2.89838e-05	0.000160313
Gm41523	predicted gene, 41523	105246190	1.18989	1.23403	26.2375	2.9e-05	0.00016034
Spin4	spindlin family, member 4	270624	2.02668	1.01454	26.2279	2.90695e-05	0.000160662
Cdc25b	cell division cycle 25B	12531	0.615914	7.71687	26.2075	2.93e-05	0.000161809
Prox1	prospero homeobox 1	19130	2.44169	0.411131	26.1733	2.94674e-05	0.000162416
Pcdhgb8	protocadherin gamma subfamily B, 8	93705	2.42643	-0.0322164	26.1604	2.95628e-05	0.000162815
Cysltr2	cysteinyl leukotriene receptor 2	70086	1.17711	4.23905	26.4152	2.97267e-05	0.000163462
Gna14	guanine nucleotide binding protein, alpha 14	14675	2.46384	1.97801	26.1358	2.9745e-05	0.000163499
Kctd17	potassium channel tetramerisation domain containing 17	72844	0.670563	5.27687	26.1161	2.98915e-05	0.000164241
Prss41	protease, serine 41	71003	2.81201	0.250723	26.1022	2.99955e-05	0.000164748
Cpq	carboxypeptidase Q	54381	0.958167	3.0415	26.061	3.03061e-05	0.000166389
Pvt1	Pvt1 oncogene	19296	0.679699	4.19173	26.0282	3.05558e-05	0.000167629
Ccs	copper chaperone for superoxide dismutase	12460	0.727944	4.50622	25.9904	3.08462e-05	0.000168894
Ldlrap1	low density lipoprotein receptor adaptor protein 1	100017	0.731415	6.72967	26.1667	3.09014e-05	0.000169131
Frmd8	FERM domain containing 8	67457	0.867368	7.6231	26.3958	3.14599e-05	0.000171788
Neil2	nei like 2 (E. coli)	382913	1.05401	2.62814	25.8273	3.21338e-05	0.000175265
Gm4814	predicted gene 4814	100502942	1.84083	0.85097	25.8231	3.21679e-05	0.000175383
Arl4a	ADP-ribosylation factor-like 4A	11861	0.605267	4.8752	25.7748	3.25611e-05	0.000177215
Arnt2	aryl hydrocarbon receptor nuclear translocator 2	11864	2.57328	5.23588	27.7719	3.27188e-05	0.000177906
Ndrg2	N-myc downstream regulated gene 2	29811	0.730439	3.57514	25.7047	3.31404e-05	0.000179991
Gbp7	guanylate binding protein 7	229900	0.663915	7.74274	25.7	3.35291e-05	0.000181822
Klhl12	kelch-like 12	240756	0.675706	4.28116	25.5869	3.414e-05	0.00018481
Tbx6	T-box 6	21389	0.81958	3.07572	25.5848	3.41582e-05	0.00018481
Mex3b	mex3 RNA binding family member B	108797	0.76264	3.98741	25.4955	3.49383e-05	0.000188522
Ramp3	receptor (calcitonin) activity modifying protein 3	56089	1.0373	2.71924	25.4891	3.49946e-05	0.000188754
Btbd19	BTB (POZ) domain containing 19	78611	0.836153	4.96384	25.5115	3.50504e-05	0.000188911
Xlr4c	X-linked lymphocyte-regulated 4C	72891	0.59014	6.45656	25.4726	3.51408e-05	0.000189326
Pou2f2	POU domain, class 2, transcription factor 2	18987	0.652212	7.31595	25.4743	3.53366e-05	0.000190308
Arc	activity regulated cytoskeletal-associated protein	11838	1.0722	3.4041	25.4128	3.56779e-05	0.000192
Ecel1	endothelin converting enzyme-like 1	13599	5.75071	2.47535	25.9604	3.61699e-05	0.000194499
Slc2a9	solute carrier family 2 (facilitated glucose transporter), member 9	117591	0.745086	3.86515	24.9965	3.96672e-05	0.000211453
Abhd8	abhydrolase domain containing 8	64296	0.964075	6.37657	25.5597	4.01523e-05	0.000213636
Eva1b	eva-1 homolog B (C. elegans)	230752	0.871964	3.43902	24.926	4.03887e-05	0.000214732
F2r	coagulation factor II (thrombin) receptor	14062	1.1882	5.90883	25.7887	4.09743e-05	0.000217355
E130308A19Rik	RIKEN cDNA E130308A19 gene	230259	0.794023	4.2862	24.855	4.11312e-05	0.000218105
Adcy9	adenylate cyclase 9	11515	1.02911	2.61911	24.8347	4.1346e-05	0.000219079
AW112010	expressed sequence AW112010	107350	1.11538	8.02256	25.6855	4.27527e-05	0.000225265
Chpf	chondroitin polymerizing factor	74241	0.857363	4.48663	24.6726	4.3275e-05	0.000227423
Wisp1	NA	NA	2.34304	1.70346	24.6391	4.37187e-05	0.000229584
Nav2	neuron navigator 2	78286	0.941174	6.85649	25.1368	4.45655e-05	0.000233337
Gpnmb	glycoprotein (transmembrane) nmb	93695	1.15569	1.76989	24.5187	4.48506e-05	0.000234569
Gm26637	predicted gene, 26637	105246320	0.911109	2.45752	24.5036	4.50265e-05	0.000235402
Mterf2	mitochondrial transcription termination factor 2	74238	0.609828	3.48087	24.4039	4.62035e-05	0.000241287
Actg2	actin, gamma 2, smooth muscle, enteric	11468	1.40428	2.10815	24.3823	4.64632e-05	0.000242553
Stx11	syntaxin 11	74732	0.66734	5.79664	24.3025	4.7434e-05	0.000247347
Plk3	polo like kinase 3	12795	1.40824	5.79632	25.4318	4.79381e-05	0.000249756
Gm32679	predicted gene, 32679	102635306	1.80603	0.554305	24.0964	5.00475e-05	0.000259538
Lime1	Lck interacting transmembrane adaptor 1	72699	0.621877	7.23813	24.0531	5.08691e-05	0.000263508
1700040L02Rik	NA	NA	1.4065	0.847587	24.0056	5.12484e-05	0.000265375
Wwp1	WW domain containing E3 ubiquitin protein ligase 1	107568	0.624479	5.54331	23.9269	5.23146e-05	0.0002704
Jazf1	JAZF zinc finger 1	231986	0.975014	3.4574	23.9236	5.23595e-05	0.000270533
Parp16	poly (ADP-ribose) polymerase family, member 16	214424	0.610509	3.74593	23.9108	5.25346e-05	0.000271339
Gm16157	predicted gene 16157	100504026	1.81474	0.717738	23.781	5.43545e-05	0.000279817
Kcnip2	Kv channel-interacting protein 2	80906	1.05383	2.16143	23.742	5.49145e-05	0.000282495
Dtx1	deltex 1, E3 ubiquitin ligase	14357	0.633051	8.24075	23.7098	5.56708e-05	0.000286177
Hpn	hepsin	15451	2.55146	1.27139	23.6813	5.59366e-05	0.000287334
Lmntd2	lamin tail domain containing 2	72000	0.731854	3.17412	23.6316	5.65329e-05	0.000290186
Pcdhgb6	protocadherin gamma subfamily B, 6	93703	1.25335	2.02364	23.6003	5.70014e-05	0.000292272
Six5	sine oculis-related homeobox 5	20475	1.48155	2.33288	23.5649	5.75361e-05	0.000294586
Stk26	serine/threonine kinase 26	70415	0.606986	6.80855	23.5449	5.81226e-05	0.000297276
Rdh12	retinol dehydrogenase 12	77974	0.660614	3.16503	23.5263	5.81247e-05	0.000297276
Gm14718	predicted gene 14718	100502842	1.21939	3.12064	23.5132	5.83269e-05	0.000298094
Gm15411	predicted gene 15411	100039964	1.40402	1.68418	23.4469	5.93588e-05	0.000302601
Igdcc4	immunoglobulin superfamily, DCC subclass, member 4	56741	2.80071	0.205641	23.3913	6.02385e-05	0.000306643
AI504432	expressed sequence AI504432	229694	1.04756	7.73873	24.2208	6.05111e-05	0.000307809
Trim2	tripartite motif-containing 2	80890	0.993849	3.5176	23.3008	6.17015e-05	0.000313075
S1pr2	sphingosine-1-phosphate receptor 2	14739	1.27468	4.99701	23.8778	6.24668e-05	0.00031673
Sptbn2	spectrin beta, non-erythrocytic 2	20743	1.61448	1.54283	23.1935	6.34872e-05	0.000321558
Vdr	vitamin D (1,25-dihydroxyvitamin D3) receptor	22337	2.70787	4.89936	24.7982	6.36471e-05	0.000322137
Tnfrsf8	tumor necrosis factor receptor superfamily, member 8	21941	1.71954	1.63308	23.169	6.3902e-05	0.000323195
Ang	angiogenin, ribonuclease, RNase A family, 5	11727	1.73432	0.0452494	23.0683	6.56398e-05	0.000331272
Dusp14	dual specificity phosphatase 14	56405	1.74349	2.19187	22.8063	7.04076e-05	0.00035344
Plscr4	phospholipid scramblase 4	235527	2.53149	2.30333	23.0199	7.05935e-05	0.000354224
Fam84a	NA	NA	3.7212	3.1319	23.3763	7.06139e-05	0.000354224
Mdfic	MyoD family inhibitor domain containing	16543	0.787605	6.19934	23.0188	7.15312e-05	0.000358443
Il4	interleukin 4	16189	1.59199	2.53476	22.6364	7.37006e-05	0.000368529
Prdm16	PR domain containing 16	70673	0.978146	1.95086	22.624	7.3946e-05	0.000369625
Pard6g	par-6 family cell polarity regulator gamma	93737	1.24456	2.62886	22.6168	7.40899e-05	0.000370083
Nsun7	NOL1/NOP2/Sun domain family, member 7	70918	1.80339	1.18468	22.4065	7.84232e-05	0.000389797
Il2rb	interleukin 2 receptor, beta chain	16185	1.48374	9.0974	23.4897	8.17951e-05	0.000404989
Zfp36l1	zinc finger protein 36, C3H type-like 1	12192	0.641315	8.90642	22.2516	8.2162e-05	0.00040652
Paqr7	progestin and adipoQ receptor family member VII	71904	0.66188	4.889	22.2228	8.24322e-05	0.000407698
Iglon5	IgLON family member 5	210094	5.74655	0.624768	23.4122	8.334e-05	0.00041134
Cacna1a	calcium channel, voltage-dependent, P/Q type, alpha 1A subunit	12286	0.716675	3.2828	22.114	8.4911e-05	0.000418363
LOC108168176	NA	NA	3.79931	-0.36063	22.0833	8.56266e-05	0.000421448
Plpp1	phospholipid phosphatase 1	19012	2.35367	1.12699	22.0786	8.57347e-05	0.000421686
Prmt2	protein arginine N-methyltransferase 2	15468	0.790676	3.51838	22.004	8.75003e-05	0.000429323
Kcnc2	potassium voltage gated channel, Shaw-related subfamily, member 2	268345	1.85751	2.10603	22.0089	8.76818e-05	0.000429915
2010016I18Rik	RIKEN cDNA 2010016I18 gene	69206	1.11859	6.7642	22.8405	8.80546e-05	0.000431545
Chrm4	cholinergic receptor, muscarinic 4	12672	1.35545	2.20414	21.9316	8.92518e-05	0.000437006
Wdr19	WD repeat domain 19	213081	0.69528	3.16946	21.9166	8.96187e-05	0.00043865
Phlda1	pleckstrin homology like domain, family A, member 1	21664	1.36571	2.53597	21.9117	8.97393e-05	0.000438789
Adck5	aarF domain containing kinase 5	268822	0.713278	4.29404	21.9104	8.97713e-05	0.000438789
Bspry	B-box and SPRY domain containing	192120	1.11006	2.08215	21.904	8.99289e-05	0.000439407
Rgs16	regulator of G-protein signaling 16	19734	3.28577	5.44559	23.561	9.30517e-05	0.000453254
Ttll3	tubulin tyrosine ligase-like family, member 3	101100	0.590812	4.72846	21.7555	9.36695e-05	0.000455949
Gm3704	predicted gene 3704	100042166	1.44365	1.00546	21.6256	9.70829e-05	0.000470456
Lamc1	laminin, gamma 1	226519	0.966339	5.03589	21.9337	9.78827e-05	0.000473681
Gm1043	predicted gene 1043	381634	0.671772	3.26877	21.5758	9.8426e-05	0.000475658
Tnfsf10	tumor necrosis factor (ligand) superfamily, member 10	22035	0.734756	5.82317	21.7266	9.89735e-05	0.000477814
Rab39b	RAB39B, member RAS oncogene family	67790	1.12361	2.86657	21.4153	0.000102894	0.000496064
Cacna1d	calcium channel, voltage-dependent, L type, alpha 1D subunit	12289	1.83927	6.11174	22.6918	0.000104561	0.000503583
Klra1	killer cell lectin-like receptor, subfamily A, member 1	16627	3.24637	-0.515471	22.9243	0.000106173	0.000509954
Fst	follistatin	14313	2.41952	-0.171501	21.988	0.000107118	0.000513758
1700019D03Rik	RIKEN cDNA 1700019D03 gene	67080	1.55483	4.71724	21.9297	0.0001076	0.000515408
B3galt1	UDP-Gal:betaGlcNAc beta 1,3-galactosyltransferase, polypeptide 1	26877	3.58906	1.12563	21.174	0.000110034	0.000526175
Gm4070	NA	NA	0.611962	10.4283	21.167	0.000110249	0.000527024
Col24a1	collagen, type XXIV, alpha 1	71355	5.25445	0.991172	21.3215	0.000111359	0.000531714
A930024E05Rik	RIKEN cDNA A930024E05 gene	109202	0.713233	3.86939	21.0833	0.000112854	0.000537837
Abcb9	ATP-binding cassette, sub-family B (MDR/TAP), member 9	56325	0.807911	4.36676	21.02	0.000115356	0.000548467
Gm32643	predicted gene, 32643	102635257	2.72633	0.424688	20.8528	0.000120382	0.00057044
Pcdhga4	protocadherin gamma subfamily A, 4	93712	2.2205	0.676314	20.8217	0.000121439	0.000573908
Abat	4-aminobutyrate aminotransferase	268860	1.89814	0.710008	20.7946	0.000122368	0.000578104
Tnfrsf1b	tumor necrosis factor receptor superfamily, member 1b	21938	0.652834	7.77086	20.9049	0.000123066	0.000581211
Adarb1	adenosine deaminase, RNA-specific, B1	110532	0.947425	2.38629	20.7702	0.000123211	0.000581698
Ms4a6d	membrane-spanning 4-domains, subfamily A, member 6D	68774	0.839569	3.53389	20.7301	0.000124611	0.000587717
Gvin1	GTPase, very large interferon inducible 1	74558	0.611734	10.4284	20.7153	0.000125131	0.00058978
Nipal1	NIPA-like domain containing 1	70701	0.900677	3.97249	20.6817	0.000126905	0.000597342
Tceal3	transcription elongation factor A (SII)-like 3	594844	2.69634	0.235227	20.601	0.000129231	0.000607277
B3gnt3	UDP-GlcNAc:betaGal beta-1,3-N-acetylglucosaminyltransferase 3	72297	0.789676	2.51279	20.5271	0.000131962	0.000619494
Mgmt	O-6-methylguanine-DNA methyltransferase	17314	1.49356	1.57595	20.3377	0.000139247	0.00065131
Dusp4	dual specificity phosphatase 4	319520	1.62468	4.18086	20.9403	0.000139323	0.000651451
Gas2	growth arrest specific 2	14453	0.934829	2.35843	20.2775	0.000141655	0.000661478
Fkbp5	FK506 binding protein 5	14229	0.655957	7.22584	20.3759	0.000142723	0.000665866
Gm41031	predicted gene, 41031	105245600	3.2106	-0.0390544	20.2368	0.000143307	0.00066809
Zcchc12	zinc finger, CCHC domain containing 12	72693	2.06607	1.4933	20.1014	0.000148957	0.000692184
Capn3	calpain 3	12335	1.36297	2.46643	20.099	0.000149653	0.000695146
Ctdsp2	CTD (carboxy-terminal domain, RNA polymerase II, polypeptide A) small phosphatase 2	52468	0.598159	7.98247	20.112	0.000150529	0.000698527
Gm40010	predicted gene, 40010	105244391	1.53438	0.589123	19.9545	0.000155363	0.000718127
Dsel	dermatan sulfate epimerase-like	319901	1.00199	3.85112	19.9982	0.000155899	0.000720368
Gpx7	glutathione peroxidase 7	67305	2.20045	-0.100067	19.8213	0.000161427	0.000743722
Dio2	deiodinase, iodothyronine, type II	13371	2.83373	-0.13366	19.7699	0.000163838	0.000753845
Lif	leukemia inhibitory factor	16878	2.04925	2.68598	19.8468	0.000168195	0.000772133
LOC102640451	NA	NA	0.985738	1.92979	19.6224	0.000170967	0.000782823
Zik1	zinc finger protein interacting with K protein 1	22775	1.04962	2.22207	19.57	0.000173583	0.000792999
Rasl11a	RAS-like, family 11, member A	68895	1.90385	1.8047	19.5592	0.000174357	0.000795507
Adipoq	adiponectin, C1Q and collagen domain containing	11450	1.99678	-0.374631	19.5173	0.000176257	0.000802881
Stxbp1	syntaxin binding protein 1	20910	0.852939	3.56531	19.4805	0.000178149	0.000809929
Gstt2	glutathione S-transferase, theta 2	14872	0.737653	4.16233	19.4416	0.000180173	0.000818079
Hey1	hairy/enhancer-of-split related with YRPW motif 1	15213	2.01501	-0.0788762	19.4095	0.000181862	0.000825482
Tmem140	transmembrane protein 140	68487	0.8198	3.56007	19.4076	0.000181963	0.000825676
Gprin3	GPRIN family member 3	243385	0.744137	7.24894	19.6432	0.000184242	0.000835479
A430088P11Rik	RIKEN cDNA A430088P11 gene	106059	0.709983	3.05362	19.3505	0.000185012	0.000838509
Cd40lg	CD40 ligand	21947	0.686296	6.98822	19.5321	0.000185608	0.000840494
Kdelc2	NA	NA	0.872871	3.75651	19.3011	0.0001877	0.00084925
A330093E20Rik	RIKEN cDNA A330093E20 gene	107003	4.15468	-0.881136	20.6467	0.000188284	0.000851618
Krt222	keratin 222	268481	1.10375	1.3119	19.2149	0.000192486	0.000870067
Gm32702	predicted gene, 32702	102635336	3.21082	-0.589547	19.1835	0.000194257	0.000876952
Meg3	maternally expressed 3	17263	5.75661	-0.400917	20.1294	0.000194356	0.00087712
Osm	oncostatin M	18413	0.623433	4.22585	19.1635	0.000195402	0.000880995
4930539E08Rik	NA	NA	1.22698	1.40631	19.1146	0.000198218	0.00089198
C1qtnf6	C1q and tumor necrosis factor related protein 6	72709	1.6189	3.50756	19.1736	0.000210011	0.000939955
Lypd1	Ly6/Plaur domain containing 1	72585	4.95022	-0.813382	19.7509	0.000215278	0.000962311
Fhit	fragile histidine triad gene	14198	1.09399	0.551096	18.8166	0.00021638	0.000966012
Adgrd1	adhesion G protein-coupled receptor D1	243277	1.1198	1.61216	18.7807	0.000218692	0.000975189
Nmb	neuromedin B	68039	0.613522	4.03526	18.7512	0.000220605	0.0009827
Cd226	CD226 antigen	225825	0.76818	6.5883	18.9483	0.000225991	0.00100416
Rgs8	regulator of G-protein signaling 8	67792	2.57312	1.66391	18.6506	0.00022788	0.00101192
Capg	capping protein (actin filament), gelsolin-like	12332	0.704435	6.31683	18.7777	0.000232254	0.00103004
Fam221a	family with sequence similarity 221, member A	231946	1.25515	1.18175	18.5541	0.000233881	0.00103693
Trpm4	transient receptor potential cation channel, subfamily M, member 4	68667	0.698674	3.5732	18.5098	0.000236984	0.00104904
1110034G24Rik	NA	NA	0.675565	4.30709	18.5023	0.000237516	0.00105074
Chrm3	cholinergic receptor, muscarinic 3, cardiac	12671	1.33725	0.912303	18.4882	0.000238512	0.00105482
Areg	amphiregulin	11839	4.29442	0.536479	18.5167	0.000241852	0.00106825
LOC108167440	NA	NA	0.752957	9.71157	18.5974	0.000243295	0.00107294
Zcchc18	zinc finger, CCHC domain containing 18	66995	1.00711	3.86828	18.5079	0.000244592	0.00107698
Gdpd5	glycerophosphodiester phosphodiesterase domain containing 5	233552	0.833209	4.12087	18.3578	0.000248853	0.00109472
Zfp821	zinc finger protein 821	75871	0.617255	3.81311	18.3089	0.000251623	0.00110462
Cecr5	NA	NA	0.595959	6.47011	18.3178	0.00025535	0.00111912
LOC108167355	NA	NA	0.600147	4.62851	18.1833	0.000261274	0.00114295
4930555G01Rik	RIKEN cDNA 4930555G01 gene	108978	1.78755	0.18546	18.1813	0.00026143	0.00114328
Dlg4	discs large MAGUK scaffold protein 4	13385	0.587904	5.01606	18.1624	0.000262924	0.00114875
Gm34150	predicted gene, 34150	102637304	1.67259	1.3841	18.0357	0.000273132	0.00119003
LOC108167890	NA	NA	1.49107	0.271564	18.0274	0.000273818	0.00119192
Zfr2	zinc finger RNA binding protein 2	103406	0.82912	2.30304	18.0087	0.000275365	0.00119754
Xk	X-linked Kx blood group	22439	0.696246	3.43454	18.0015	0.000275962	0.00119977
Ndnf	neuron-derived neurotrophic factor	68169	1.56445	2.36569	18.0163	0.0002765	0.00120174
Zfp763	zinc finger protein 763	73451	0.629409	3.57835	17.9243	0.000282467	0.00122466
C530008M17Rik	NA	NA	0.983129	1.98757	17.9131	0.000283428	0.00122845
Lta	lymphotoxin A	16992	0.604443	3.89418	17.9103	0.00028367	0.00122874
Ky	kyphoscoliosis peptidase	16716	2.46604	0.180222	17.8115	0.000292278	0.0012637
LOC108167350	NA	NA	2.97715	1.36665	17.6469	0.000308337	0.00132947
Klf9	Kruppel-like factor 9	16601	1.0168	2.57232	17.6122	0.000310519	0.00133766
Ifi27l2a	interferon, alpha-inducible protein 27 like 2A	76933	0.938427	6.79169	18.1186	0.000312834	0.00134586
Ttll9	tubulin tyrosine ligase-like family, member 9	74711	2.31665	-0.464904	18.7134	0.000314713	0.00135119
Tub	tubby bipartite transcription factor	22141	1.31636	2.25497	17.5575	0.000315744	0.00135479
BE692007	expressed sequence BE692007	100504727	1.10615	6.03093	18.1715	0.000320299	0.00137225
Lancl3	LanC lantibiotic synthetase component C-like 3 (bacterial)	236285	1.35599	4.05972	17.6574	0.000337714	0.00144175
Mir155hg	Mir155 host gene (non-protein coding)	100653389	1.92049	2.75996	17.5729	0.000339061	0.00144693
Ift80	intraflagellar transport 80	68259	1.02422	6.30353	17.9075	0.000340259	0.00145116
Nos1	nitric oxide synthase 1, neuronal	18125	4.0613	-0.477519	17.3086	0.000340734	0.00145275
Stc2	stanniocalcin 2	20856	2.60985	2.71152	17.5583	0.000343042	0.00146214
Osbpl6	oxysterol binding protein-like 6	99031	2.54887	-0.335833	17.177	0.000354806	0.00150502
Gm16086	predicted gene 16086	102635826	1.56881	0.427926	17.0426	0.000369838	0.00156268
Shisa6	shisa family member 6	380702	4.9588	-0.30981	19.324	0.000373689	0.00157848
Gm5797	predicted gene 5797	545013	2.61811	-0.627208	16.9493	0.000380674	0.00160559
Insrr	insulin receptor-related receptor	23920	2.38564	0.519024	16.9197	0.000384182	0.00161842
Sema6c	sema domain, transmembrane domain (TM), and cytoplasmic domain, (semaphorin) 6C	20360	1.24976	0.979286	16.8942	0.000387243	0.00162988
Gm39256	predicted gene, 39256	105243294	2.45459	-0.0412769	16.8847	0.000388387	0.00163341
Gnb5	guanine nucleotide binding protein (G protein), beta 5	14697	0.955675	2.0048	16.8843	0.000388428	0.00163341
Unc5a	unc-5 netrin receptor A	107448	1.16026	3.6036	17.0368	0.000388552	0.00163345
Trp53inp1	transformation related protein 53 inducible nuclear protein 1	60599	0.755893	8.49888	17.0521	0.000399786	0.00167618
Lamb3	laminin, beta 3	16780	1.49359	1.38613	16.7267	0.000407955	0.00170587
Ccdc92	coiled-coil domain containing 92	215707	0.68007	4.19678	16.7201	0.000408802	0.00170862
Zfp862-ps	zinc finger protein 862, pseudogene	58894	0.63653	4.44551	16.7184	0.000409022	0.00170882
LOC102640468	NA	NA	0.786044	2.64926	16.7129	0.000409712	0.00171069
Rab26	RAB26, member RAS oncogene family	328778	1.7007	0.650637	16.6941	0.000412131	0.00171876
Hhat	hedgehog acyltransferase	226861	0.899356	1.88498	16.6694	0.000415316	0.0017305
Ryr2	ryanodine receptor 2, cardiac	20191	3.84806	-0.465566	17.7246	0.000415581	0.00173059
Mypopos	Myb-related transcription factor, partner of profilin, opposite strand	102636709	0.666889	2.88926	16.6361	0.000419666	0.00174451
Gm11110	predicted gene 11110	100169874	0.593835	3.14709	16.6292	0.000420575	0.00174726
Serpinb6a	serine (or cysteine) peptidase inhibitor, clade B, member 6a	20719	0.656305	5.05679	16.6267	0.000422212	0.00175303
Stard10	START domain containing 10	56018	0.823333	3.84109	16.5614	0.000429584	0.00178166
Ift81	intraflagellar transport 81	12589	0.711227	1.93323	16.5487	0.000431303	0.0017871
BC023105	cDNA sequence BC023105	667597	2.0226	2.09745	16.7119	0.000436372	0.00180622
Dsp	desmoplakin	109620	2.02988	1.64601	16.4785	0.000442257	0.00182712
Cish	cytokine inducible SH2-containing protein	12700	1.10555	5.15207	16.9571	0.000443212	0.00183
Tmem158	transmembrane protein 158	72309	1.437	0.546932	16.3314	0.000461789	0.0019017
2010109I03Rik	NA	NA	1.68677	0.844115	16.3291	0.000462122	0.00190251
Cttn	cortactin	13043	1.26105	2.48574	16.2428	0.000474882	0.00194936
Tyro3	TYRO3 protein tyrosine kinase 3	22174	0.724501	3.3268	16.1718	0.000485676	0.00198732
9830147E19Rik	NA	NA	1.01892	2.694	16.1302	0.000492119	0.00200961
Hopx	HOP homeobox	74318	1.39961	5.45218	16.7993	0.000495803	0.00202217
Gm32178	predicted gene, 32178	102634642	1.05011	0.686313	16.0849	0.000499227	0.00203334
Lpcat4	lysophosphatidylcholine acyltransferase 4	99010	0.665085	6.0211	16.2123	0.000500884	0.00203891
Marveld2	MARVEL (membrane-associating) domain containing 2	218518	0.745464	3.69517	16.063	0.000502724	0.00204581
Ttbk1	tau tubulin kinase 1	106763	1.67176	4.33305	16.5321	0.000503438	0.00204803
Itga3	integrin alpha 3	16400	0.862601	2.70494	15.9506	0.000521021	0.00211175
Podnl1	podocan-like 1	244550	1.23664	6.26785	16.6159	0.000523381	0.0021201
Ttn	titin	22138	1.58594	6.80997	16.7892	0.000524997	0.00212603
Trpv4	transient receptor potential cation channel, subfamily V, member 4	63873	1.68617	-0.314794	15.7472	0.00055599	0.0022387
T2	brachyury 2	21331	1.90195	0.550953	15.6592	0.000571914	0.0022959
Fbxl8	F-box and leucine-rich repeat protein 8	50788	0.589934	3.79302	15.6421	0.000575051	0.00230756
Mgst2	microsomal glutathione S-transferase 2	211666	1.00655	3.56584	15.5512	0.000597861	0.002395
Myo1d	myosin ID	338367	1.06282	1.62155	15.478	0.000606257	0.00242451
Gm38888	predicted gene, 38888	105242758	2.12737	-0.638642	15.3757	0.000626654	0.00250112
Trim59	tripartite motif-containing 59	66949	0.798925	6.81874	15.6855	0.000632749	0.00252047
Prr36	proline rich 36	73072	1.34388	0.263301	15.2993	0.000642365	0.00255373
Slc5a9	solute carrier family 5 (sodium/glucose cotransporter), member 9	230612	1.80818	0.966575	15.2888	0.000646334	0.00256878
Fam222a	family with sequence similarity 222, member A	433940	1.07351	2.07674	15.2498	0.000652763	0.00259142
Asah2	N-acylsphingosine amidohydrolase 2	54447	0.638917	3.35782	15.1559	0.000673013	0.00266133
Fhdc1	FH2 domain containing 1	229474	1.14789	1.64514	15.1475	0.000674848	0.00266784
Tmem30b	transmembrane protein 30B	238257	2.76955	-0.238145	15.1134	0.000682391	0.00269314
Frmpd4	FERM and PDZ domain containing 4	333605	4.65867	-1.08458	16.2265	0.000691468	0.00272591
Trib1	tribbles pseudokinase 1	211770	0.710566	5.26648	15.1936	0.000693636	0.00273293
2310015A10Rik	RIKEN cDNA 2310015A10 gene	69548	0.653189	4.91016	15.0606	0.000697771	0.00274769
Pou6f1	POU domain, class 6, transcription factor 1	19009	0.668383	6.61692	15.2148	0.000699472	0.00275362
Echdc2	enoyl Coenzyme A hydratase domain containing 2	52430	1.41808	0.857895	14.996	0.000709072	0.00278986
Gm16440	predicted gene 16440	544998	2.47389	-0.153668	14.9815	0.000712446	0.00280236
9330179D12Rik	RIKEN cDNA 9330179D12 gene	77558	1.69804	-0.152376	14.9792	0.00071298	0.00280367
Adamtsl3	ADAMTS-like 3	269959	2.64271	-0.597068	15.3507	0.000715474	0.00281191
Bicd1	BICD cargo adaptor 1	12121	1.17344	2.34842	14.9551	0.000718641	0.00282201
Zfp41	zinc finger protein 41	22701	0.787537	4.1842	14.9616	0.000720709	0.00282855
Ndrg4	N-myc downstream regulated gene 4	234593	1.8274	0.745764	14.9259	0.000725553	0.00284598
Gm16702	predicted gene, 16702	100504601	1.02257	3.05795	14.8942	0.000733119	0.00287406
Arsg	arylsulfatase G	74008	0.724917	2.20076	14.8097	0.000753758	0.00294353
Wdr66	WD repeat domain 66	269701	1.19917	0.744733	14.7556	0.000767319	0.00299044
9630013D21Rik	RIKEN cDNA 9630013D21 gene	319743	1.35851	1.78716	14.7542	0.000767675	0.00299044
Hivep3	human immunodeficiency virus type I enhancer binding protein 3	16656	0.595097	6.70262	14.8465	0.000769669	0.00299738
9430078K24Rik	RIKEN cDNA 9430078K24 gene	77290	3.02314	-0.19994	15.0809	0.000778794	0.0030279
Acot2	acyl-CoA thioesterase 2	171210	0.702421	4.05963	14.6141	0.000804024	0.00311917
Vat1l	vesicle amine transport protein 1 like	270097	2.29917	1.00287	14.609	0.000805364	0.00312347
Fam20a	FAM20A, golgi associated secretory pathway pseudokinase	208659	1.44204	3.70699	14.7791	0.000813855	0.00315207
Gm38426	predicted gene, 38426	100503676	0.604608	2.76434	14.5162	0.00083052	0.00321485
Gm17745	predicted gene, 17745	432488	1.08763	1.8684	14.4102	0.000860289	0.00331645
Gadd45a	growth arrest and DNA-damage-inducible 45 alpha	13197	0.846715	2.54537	14.387	0.000866973	0.00333948
Vgll4	vestigial like family member 4	232334	0.605493	6.17599	14.4886	0.000869978	0.00334923
Xkr8	X-linked Kx blood group related 8	381560	0.590491	2.83573	14.2585	0.000904952	0.00347251
Col1a1	collagen, type I, alpha 1	12842	1.33843	0.735229	14.2019	0.000922257	0.00353315
Gm30957	predicted gene, 30957	102633034	1.15251	1.09023	14.1973	0.000923681	0.00353669
Fbxo41	F-box protein 41	330369	1.63534	0.681333	14.1292	0.000944985	0.0036114
Slco2a1	solute carrier organic anion transporter family, member 2a1	24059	2.48055	0.989054	14.1112	0.000950958	0.00363128
Slc25a33	solute carrier family 25, member 33	70556	0.695581	2.89336	14.0544	0.000969058	0.0036934
2010107G23Rik	NA	NA	1.36706	1.89726	13.9775	0.000994478	0.00377704
Nrgn	neurogranin	64011	2.00251	2.60752	14.044	0.00101238	0.00383988
Gm10548	ribosomal protein L29 pseudogene	633395	0.680694	2.27716	13.907	0.00101842	0.00385778
Map6	microtubule-associated protein 6	17760	1.0041	4.02545	14.026	0.00101847	0.00385778
Pcdhgb5	protocadherin gamma subfamily B, 5	93702	1.1158	0.79641	13.882	0.00102705	0.00388612
Kirrel3	kirre like nephrin family adhesion molecule 3	67703	3.62174	2.0913	13.9586	0.00104352	0.00393894
Pcdhgb2	protocadherin gamma subfamily B, 2	93700	1.75827	0.432306	13.8317	0.00104467	0.00394221
Tmprss11e	transmembrane protease, serine 11e	243084	2.64586	1.49262	13.8229	0.00105032	0.00395615
Ikzf3	IKAROS family zinc finger 3	22780	0.617262	8.04852	13.9255	0.00106292	0.003994
Gm38293	predicted gene, 38293	105244026	1.15216	0.791639	13.7106	0.00108846	0.00407804
Gm8271	predicted gene 8271	666750	2.29421	-0.114946	13.6888	0.00109657	0.00410516
Tubb4a	tubulin, beta 4A class IVA	22153	0.645982	2.66557	13.6647	0.00110559	0.00413564
D730005E14Rik	RIKEN cDNA D730005E14 gene	109361	0.707781	3.74696	13.6619	0.00110664	0.00413736
Fam8a1	family with sequence similarity 8, member A1	97863	0.760955	5.70036	13.871	0.00111331	0.00415679
D130043K22Rik	RIKEN cDNA D130043K22 gene	210108	2.58036	-0.552803	13.6343	0.00111711	0.0041666
Dbp	D site albumin promoter binding protein	13170	0.635307	3.42828	13.5875	0.00113504	0.0042212
Mrps6	mitochondrial ribosomal protein S6	121022	0.598138	4.08621	13.5613	0.00114526	0.00425474
Sp6	trans-acting transcription factor 6	83395	1.12512	3.19089	13.6569	0.00114981	0.00426827
0610039H22Rik	RIKEN cDNA 0610039H22 gene	68397	1.23103	0.819237	13.5394	0.00115386	0.00428103
F13a1	coagulation factor XIII, A1 subunit	74145	1.84696	0.302695	13.5374	0.00115465	0.00428172
A430072P03Rik	RIKEN cDNA A430072P03 gene	414110	1.68083	0.0620176	13.393	0.00121315	0.00447164
Socs1	suppressor of cytokine signaling 1	12703	0.9457	4.2701	13.4984	0.00123294	0.00453233
Gm3642	predicted gene 3642	102634532	2.58218	-0.373709	13.3296	0.00123986	0.00455348
Pxmp2	peroxisomal membrane protein 2	19301	1.26091	0.938909	13.3134	0.00124679	0.00457771
Tmem9	transmembrane protein 9	66241	0.59156	3.30602	13.3112	0.00124774	0.00458001
Gm4956	predicted gene 4956	241041	1.40417	3.00384	13.5207	0.0012494	0.00458491
Bbs12	Bardet-Biedl syndrome 12 (human)	241950	0.621237	4.60792	13.3045	0.00125348	0.00459532
Fbn2	fibrillin 2	14119	3.24971	4.20621	13.9073	0.00125663	0.00460426
Ralyl	RALY RNA binding protein-like	76897	3.97159	0.524315	13.2481	0.0012751	0.00466349
Wnt3	wingless-type MMTV integration site family, member 3	22415	3.0312	0.843199	13.2245	0.00129942	0.00474259
Baiap2l2	BAI1-associated protein 2-like 2	207495	1.55281	-0.0480153	13.0954	0.00134418	0.00488953
LOC108167719	NA	NA	1.19697	1.89321	13.0809	0.00135094	0.00490529
Casc4	NA	NA	0.723257	3.33713	13.041	0.00136976	0.00496979
Ascl2	achaete-scute family bHLH transcription factor 2	17173	1.62036	2.8056	13.1007	0.00137778	0.00499504
1110028F11Rik	RIKEN cDNA 1110028F11 gene	68690	1.33002	0.857175	12.9622	0.00140773	0.00509575
B230118I11Rik	RIKEN cDNA B230118I11 gene	109304	0.848446	4.57185	13.0834	0.00140901	0.00509907
Acot1	acyl-CoA thioesterase 1	26897	0.890396	1.96807	12.9214	0.00142788	0.00515811
D330041H03Rik	RIKEN cDNA D330041H03 gene	654822	0.612221	2.88243	12.8465	0.00146564	0.00528103
Thbs3	thrombospondin 3	21827	1.07471	1.60042	12.8021	0.00148853	0.00535402
Rap1gap	Rap1 GTPase-activating protein	110351	1.09852	1.49645	12.7704	0.0015051	0.00540388
C030039L03Rik	NA	NA	0.786977	1.97741	12.6888	0.00154873	0.0055345
Fam83g	family with sequence similarity 83, member G	69640	1.492	1.38091	12.6778	0.00155473	0.00555242
Sec31b	Sec31 homolog B (S. cerevisiae)	240667	0.83944	1.86618	12.6181	0.00158763	0.00566135
Prkcz	protein kinase C, zeta	18762	0.802104	4.67836	12.7167	0.00160372	0.00571168
Clstn3	calsyntenin 3	232370	1.79465	0.206926	12.5841	0.00160673	0.0057179
Scn11a	sodium channel, voltage-gated, type XI, alpha	24046	2.35162	1.0248	12.5841	0.00161014	0.00572584
Gm40848	NA	NA	0.589009	3.69276	12.5162	0.00164561	0.00583216
LOC100503496	NA	NA	0.786844	2.12289	12.4732	0.00167075	0.00590407
Ntn4	netrin 4	57764	1.09355	1.1698	12.4312	0.00169576	0.00598199
Tlcd1	TLC domain containing 1	68385	0.998171	1.05471	12.349	0.00174581	0.00614624
Gm32803	predicted gene, 32803	102635474	1.33058	0.678194	12.3374	0.00175303	0.00617011
Csgalnact1	chondroitin sulfate N-acetylgalactosaminyltransferase 1	234356	1.77821	2.52213	12.3722	0.0017765	0.00624946
Prss2	protease, serine 2	22072	2.89237	0.195541	12.2653	0.00179846	0.00631273
B230217O12Rik	RIKEN cDNA B230217O12 gene	320879	0.867262	2.1956	12.2199	0.00182772	0.00639633
Gm38474	predicted gene, 38474	102635138	0.597616	2.4976	12.1813	0.00185297	0.00646733
Dynlt3	dynein light chain Tctex-type 3	67117	0.609761	5.31983	12.2004	0.0018873	0.00657552
2009-03-01	NA	NA	0.865372	2.68449	12.1204	0.00189367	0.00659446
Haus3	HAUS augmin-like complex, subunit 3	231123	0.705635	5.63653	12.2162	0.00194196	0.00674718
Arxes2	adipocyte-related X-chromosome expressed sequence 2	76976	0.818652	2.13763	12.0344	0.00195283	0.00677641
Wnt10a	wingless-type MMTV integration site family, member 10A	22409	1.13062	1.08715	12.0337	0.00195327	0.00677641
Insl6	insulin-like 6	27356	0.688437	2.19046	11.8511	0.00208563	0.00720231
Hsf2bp	heat shock transcription factor 2 binding protein	74377	1.58892	0.583005	11.8494	0.00208691	0.00720342
Gm16120	predicted gene 16120	105242545	1.32368	2.18046	11.8338	0.00209871	0.00724062
Htr2a	5-hydroxytryptamine (serotonin) receptor 2A	15558	2.81691	-0.58068	11.8035	0.00212177	0.00731302
C2cd4b	C2 calcium-dependent domain containing 4B	75697	3.32662	-0.760759	11.8	0.00212442	0.00731859
Tmem63c	transmembrane protein 63c	217733	3.06137	1.64431	11.7906	0.00217203	0.00746623
Fam92a	NA	NA	0.61298	4.23618	11.6614	0.00223363	0.0076556
AI854703	expressed sequence AI854703	243373	1.11833	2.12849	11.6571	0.0022371	0.00766377
Pip5k1b	phosphatidylinositol-4-phosphate 5-kinase, type 1 beta	18719	1.31013	0.831997	11.6551	0.00223874	0.00766752
Gm15918	predicted gene 15918	105245780	1.67989	1.45424	11.6507	0.00224229	0.00767784
Tgfb3	transforming growth factor, beta 3	21809	0.869434	3.68238	11.6708	0.00225994	0.00773079
Syna	syncytin a	214292	2.66683	-0.190312	11.7793	0.00233385	0.00794127
Ubtd2	ubiquitin domain containing 2	327900	0.587378	3.3729	11.5034	0.00236557	0.00803055
Fam43a	family with sequence similarity 43, member A	224093	1.74185	4.41707	11.9206	0.0023788	0.00807069
Pex11a	peroxisomal biogenesis factor 11 alpha	18631	1.12789	3.60788	11.5083	0.00240044	0.00813452
LOC102634968	NA	NA	1.54638	-0.123144	11.4622	0.00240139	0.00813481
Fam174b	family with sequence similarity 174, member B	100038347	1.02539	1.30869	11.4427	0.00241853	0.00818208
Setbp1	SET binding protein 1	240427	0.613084	4.60345	11.4149	0.00244931	0.00828029
C430002N11Rik	RIKEN cDNA C430002N11 gene	319707	1.42776	0.226392	11.3994	0.00245701	0.00830202
Stfa3	stefin A3	20863	3.41564	2.74078	11.3834	0.00252844	0.00850504
Gm5432	predicted gene 5432	432636	1.37179	0.388091	11.2892	0.00255818	0.00858666
Eid2	EP300 interacting inhibitor of differentiation 2	386655	0.661862	2.71724	11.2823	0.00256471	0.00860242
Galr3	galanin receptor 3	14429	1.59979	0.165747	11.2407	0.00260414	0.00872021
Irf6	interferon regulatory factor 6	54139	0.633912	3.38903	11.2072	0.00263646	0.00881795
Slc4a5	solute carrier family 4, sodium bicarbonate cotransporter, member 5	232156	2.16651	-0.334855	11.2052	0.00263837	0.00882225
Cpeb1	cytoplasmic polyadenylation element binding protein 1	12877	2.75798	0.19753	11.1678	0.00267974	0.00894366
Zfp345	zinc finger protein 345	545471	1.47546	0.491895	11.0739	0.00276927	0.0092185
Gm13528	predicted gene 13528	105244118	1.79574	1.47074	11.0663	0.00277707	0.0092401
P3h2	prolyl 3-hydroxylase 2	210530	3.82693	-0.803658	12.6456	0.00277855	0.00924067
Ankrd29	ankyrin repeat domain 29	225187	0.819831	1.78637	11.0452	0.00279885	0.00929724
Oprm1	opioid receptor, mu 1	18390	2.29654	-0.559409	11.0059	0.00283981	0.00942222
Cd320	CD320 antigen	54219	0.652561	2.32317	11.002	0.00284394	0.00943369
Gm34703	predicted gene, 34703	102638039	3.35671	0.00322374	10.9518	0.00289991	0.00960584
Gcat	glycine C-acetyltransferase (2-amino-3-ketobutyrate-coenzyme A ligase)	26912	0.669046	2.48734	10.9181	0.00293383	0.00970135
Caps2	calcyphosphine 2	353025	2.00961	-0.211249	11.1272	0.00294116	0.0097174
Fancf	Fanconi anemia, complementation group F	100040608	0.628605	2.68633	10.8939	0.00296029	0.00976687
Igfbp7	insulin-like growth factor binding protein 7	29817	2.43429	1.0221	10.8355	0.00303007	0.00998079
Gm11532	predicted gene 11532	100127433	0.971498	0.991657	10.8085	0.00305598	0.0100591
Icam4	intercellular adhesion molecule 4, Landsteiner-Wiener blood group	78369	1.92954	-0.38761	10.78	0.00308868	0.0101573
Socs3	suppressor of cytokine signaling 3	12702	0.851368	7.18143	11.0612	0.00311279	0.0102246
Pdzd7	PDZ domain containing 7	100503041	2.11289	-0.635035	10.7537	0.0031191	0.0102406
Ecm1	extracellular matrix protein 1	13601	0.714792	4.08627	10.7772	0.00314899	0.0103221
Vipr2	vasoactive intestinal peptide receptor 2	22355	1.99477	2.08017	10.7992	0.00315324	0.0103335
Odc1	ornithine decarboxylase, structural 1	18263	0.948267	7.00914	10.9808	0.00323835	0.0105829
LOC108167658	NA	NA	3.13947	0.354059	10.6296	0.00326742	0.0106656
LOC108167550	NA	NA	0.674132	1.67032	10.6215	0.00327737	0.0106911
Dgki	diacylglycerol kinase, iota	320127	2.02075	4.70496	10.8205	0.0034286	0.011153
LOC102632113	NA	NA	1.75391	-0.918327	10.4589	0.00348416	0.0113153
Sv2c	synaptic vesicle glycoprotein 2c	75209	1.0653	0.376253	10.4584	0.0034849	0.0113153
Il10	interleukin 10	16153	3.98417	3.77665	10.8847	0.00354765	0.0114979
Dio3os	deiodinase, iodothyronine type III, opposite strand	353504	3.63934	-0.209341	10.5917	0.00357053	0.0115615
6430562O15Rik	RIKEN cDNA 6430562O15 gene	320893	2.56774	0.791073	10.3698	0.00360351	0.0116495
Klhl4	kelch-like 4	237010	1.43677	1.65686	10.3671	0.00361305	0.011675
H2-T3	histocompatibility 2, T region locus 3	15043	1.14687	1.31418	10.3189	0.00367369	0.0118574
Pmepa1	prostate transmembrane protein, androgen induced 1	65112	0.71781	3.52303	10.2947	0.00371347	0.0119603
Thrb	thyroid hormone receptor beta	21834	1.03059	2.04938	10.2679	0.00374551	0.0120507
2010300C02Rik	NA	NA	1.13544	1.41203	10.1482	0.00392012	0.012524
Tjp2	tight junction protein 2	21873	0.590305	5.96445	10.1619	0.00403329	0.0128362
Gfra1	glial cell line derived neurotrophic factor family receptor alpha 1	14585	2.47319	0.429838	10.0346	0.00410246	0.0130328
Ntn1	netrin 1	18208	1.36318	1.61877	10.0024	0.00415331	0.0131766
Cfap54	cilia and flagella associated protein 54	380654	1.06811	0.366479	10.741	0.00423253	0.0134068
Gm41958	predicted gene, 41958	105246714	0.968995	1.23516	9.93691	0.00425057	0.0134586
Cxcr4	chemokine (C-X-C motif) receptor 4	12767	1.17028	6.49477	10.2777	0.00428515	0.0135613
C1qtnf4	C1q and tumor necrosis factor related protein 4	67445	1.17496	-0.129549	9.88883	0.00432992	0.0136754
Gm36046	predicted gene, 36046	102639824	1.49011	-0.71091	11.5122	0.00433599	0.0136899
Prdm1	PR domain containing 1, with ZNF domain	12142	0.850374	5.41369	10.0535	0.00440163	0.0138864
Map3k13	mitogen-activated protein kinase kinase kinase 13	71751	0.837746	1.72808	9.83423	0.00442202	0.0139445
Cc2d2a	coiled-coil and C2 domain containing 2A	231214	2.49229	3.23924	9.84786	0.00466585	0.0146057
Plp1	proteolipid protein (myelin) 1	18823	0.632094	1.83354	9.67373	0.00470538	0.0147034
Myo7a	myosin VIIA	17921	0.65296	2.88255	9.66113	0.00472845	0.0147689
Art3	ADP-ribosyltransferase 3	109979	1.35299	1.5193	9.64721	0.00475408	0.0148457
Ksr2	kinase suppressor of ras 2	333050	1.15661	3.48738	9.70704	0.00487607	0.0152098
Rec8	REC8 meiotic recombination protein	56739	0.638153	2.53807	9.49381	0.00504683	0.0156871
Gdf11	growth differentiation factor 11	14561	0.731427	3.61141	9.48942	0.00508952	0.0158058
Reep2	receptor accessory protein 2	225362	1.84804	1.61844	9.47309	0.00509763	0.015824
Mocos	molybdenum cofactor sulfurase	68591	0.673561	2.65014	9.46412	0.00510575	0.0158458
Muc1	mucin 1, transmembrane	17829	1.47987	0.166683	9.43852	0.00515714	0.0159842
Gm30318	predicted gene, 30318	102632172	1.45876	1.31868	9.43676	0.00516069	0.0159882
Gm3278	predicted gene 3278	100041336	2.2801	-0.280888	9.42672	0.00518103	0.0160406
Mageh1	MAGE family member H1	75625	1.29058	0.51889	9.38755	0.00526118	0.0162709
Ctsf	cathepsin F	56464	1.53776	0.485249	9.39015	0.00526254	0.0162716
Gm39866	predicted gene, 39866	105244218	2.87881	1.23542	9.36534	0.00531795	0.0164116
Plcb4	phospholipase C, beta 4	18798	0.590601	5.09098	9.40635	0.00534321	0.0164849
Gm36403	predicted gene, 36403	102640302	1.07815	0.122913	9.32479	0.00539244	0.0166114
A330023F24Rik	RIKEN cDNA A330023F24 gene	320977	0.789439	1.14532	9.29559	0.00545474	0.0167667
Gm39821	predicted gene, 39821	105244161	1.2072	0.0790445	9.25769	0.00553675	0.0169782
She	src homology 2 domain-containing transforming protein E	214547	0.89908	1.5186	9.22807	0.00560179	0.0171441
Pkhd1l1	polycystic kidney and hepatic disease 1-like 1	192190	2.03863	-0.407806	9.22654	0.0056052	0.0171467
Krt17	keratin 17	16667	4.66949	0.279618	9.45049	0.00566407	0.0172785
Gc	vitamin D binding protein	14473	4.16462	-0.851849	9.88493	0.00578079	0.0175739
Chmp4c	charged multivesicular body protein 4C	66371	1.93103	0.316654	9.13635	0.00580858	0.0176394
Gm8050	predicted gene 8050	100504200	1.63207	-0.0600491	9.11552	0.00585671	0.0177511
Lrfn4	leucine rich repeat and fibronectin type III domain containing 4	225875	1.10772	0.515653	9.33536	0.00605768	0.0182798
Tnfsf13b	tumor necrosis factor (ligand) superfamily, member 13b	24099	0.734082	2.49312	8.97932	0.00618231	0.0186102
Gm2244	predicted gene 2244	100039452	1.64562	-0.0989988	8.96373	0.00622082	0.0187051
Slc46a1	solute carrier family 46, member 1	52466	1.01894	-0.0428846	8.96134	0.00622674	0.018716
Jag2	jagged 2	16450	0.768027	1.43362	8.96031	0.0062293	0.0187171
Tmprss3	transmembrane protease, serine 3	140765	0.893891	0.857109	8.95598	0.00624006	0.0187441
Ccdc80	coiled-coil domain containing 80	67896	3.29161	3.02169	9.06697	0.00631629	0.0189187
Lxn	latexin	17035	0.60235	3.56909	8.89821	0.00638559	0.0191008
Tmc3	transmembrane channel-like gene family 3	233424	1.20025	2.86045	8.94784	0.00642141	0.0191908
Kif7	kinesin family member 7	16576	0.923848	1.97248	8.88111	0.00642937	0.0192106
Cxcr3	chemokine (C-X-C motif) receptor 3	12766	1.05741	7.59331	9.12351	0.00656102	0.0195584
Zbtb32	zinc finger and BTB domain containing 32	58206	1.00045	4.72067	8.98687	0.00657147	0.0195854
Rph3a	rabphilin 3A	19894	5.20103	1.76037	9.11869	0.00660054	0.0196513
Shf	Src homology 2 domain containing F	435684	0.78908	1.47676	8.79147	0.00666433	0.0198287
LOC108167660	NA	NA	1.38056	0.0202462	8.7321	0.00682515	0.0202347
Ntf5	neurotrophin 5	78405	2.80898	0.0711349	8.71511	0.00687195	0.0203521
Xylt1	xylosyltransferase 1	233781	0.602515	4.45189	8.71932	0.0069362	0.0205209
LOC102635844	NA	NA	1.2803	2.16772	8.71545	0.00694617	0.0205418
Lmtk3	lemur tyrosine kinase 3	381983	0.794979	1.86758	8.64867	0.00705835	0.0208255
Mipol1	mirror-image polydactyly 1	73490	0.604298	1.75576	8.64119	0.00707968	0.0208841
Gm40091	predicted gene, 40091	105244494	1.22273	1.51097	8.6405	0.00708164	0.0208855
Pnrc1	proline-rich nuclear receptor coactivator 1	108767	0.623553	7.57839	8.7788	0.00708573	0.0208932
Dnajb13	DnaJ heat shock protein family (Hsp40) member B13	69387	0.823928	1.32117	8.60152	0.007194	0.0211638
Gm32999	predicted gene, 32999	102635737	0.809456	1.67851	8.59555	0.00721137	0.0211885
Ly96	lymphocyte antigen 96	17087	0.597618	2.03634	8.59071	0.00722549	0.0212167
LOC108168302	NA	NA	0.870924	0.689566	8.56108	0.00731261	0.0214324
Ift43	intraflagellar transport 43	76411	1.42777	0.667237	8.54458	0.00736161	0.0215671
Gm38524	predicted gene, 38524	102640169	0.738119	3.63346	8.5372	0.00740561	0.021663
Gm33097	predicted gene, 33097	102635867	0.915096	0.568232	9.09902	0.00740664	0.021663
Insl3	insulin-like 3	16336	0.858192	1.21697	8.52802	0.00741117	0.0216673
Zfp558	zinc finger protein 558	72230	0.731849	1.74957	8.4885	0.0075309	0.0219628
Gm32474	predicted gene, 32474	102635037	2.12488	0.328762	8.45509	0.0076338	0.0221941
Gm42074	predicted gene, 42074	105246866	0.651977	0.716478	8.58665	0.0076901	0.0223428
Pcdhgb4	protocadherin gamma subfamily B, 4	93701	1.11077	0.132903	8.3805	0.00786911	0.0227565
Peak1os	pseudopodium-enriched atypical kinase 1, opposite strand	102633516	1.25248	0.147575	8.36163	0.00792987	0.0229087
Gm35466	predicted gene, 35466	102639063	1.07801	0.851651	8.33888	0.00800387	0.0230894
Baiap3	BAI1-associated protein 3	545192	0.951587	6.22237	8.54276	0.0080719	0.0232734
Pawr	PRKC, apoptosis, WT1, regulator	114774	1.19633	2.01184	8.30271	0.008123	0.0234044
Gm5795	predicted gene 5795	544990	1.89914	-0.365462	8.29799	0.0081387	0.0234401
Apol9b	apolipoprotein L 9b	71898	1.24068	1.852	8.24495	0.00832991	0.0238981
Gpr15	G protein-coupled receptor 15	71223	0.773855	2.85269	8.22214	0.00841421	0.0240959
Kdm4d	lysine (K)-specific demethylase 4D	244694	2.21975	0.93226	8.2102	0.00844985	0.0241882
5330417C22Rik	NA	NA	1.92481	1.01747	8.20281	0.00846236	0.0242115
Gm34649	predicted gene, 34649	102637969	3.14567	0.508928	8.20777	0.00846315	0.0242115
Tspan6	tetraspanin 6	56496	1.17442	0.690755	8.17219	0.00856946	0.0244859
Gm34770	predicted gene, 34770	102638134	2.07634	0.230766	8.14769	0.00865626	0.024689
Gm30215	predicted gene, 30215	102632040	0.74065	1.86637	8.14086	0.00868059	0.0247334
Gm6498	glyceraldehyde-3-phosphate dehydrogenase pseudogene	624367	0.605292	2.06503	8.13485	0.00870211	0.0247847
Gm35657	predicted gene, 35657	102639317	1.42462	-0.556662	8.12068	0.00875303	0.0249096
Pon3	paraoxonase 3	269823	0.607949	2.48797	8.09668	0.00884003	0.0251319
Slc15a2	solute carrier family 15 (H+/peptide transporter), member 2	57738	0.771357	5.04644	8.22595	0.00886807	0.0252014
Pde11a	phosphodiesterase 11A	241489	0.817592	3.41922	8.10739	0.00894678	0.0253843
Lpin3	lipin 3	64899	1.24356	0.783489	8.03345	0.00907379	0.0256878
Smtn	smoothelin	29856	0.992397	4.1715	8.15728	0.00909066	0.0257202
2210417A02Rik	RIKEN cDNA 2210417A02 gene	70138	1.20122	0.070854	7.9994	0.00920249	0.0260157
Scin	scinderin	20259	1.29421	1.79073	7.98427	0.00927411	0.0261919
Bace2	beta-site APP-cleaving enzyme 2	56175	2.16133	2.36629	7.98091	0.00956354	0.026875
Gm36677	predicted gene, 36677	102640663	0.63648	2.3487	7.89643	0.009604	0.0269644
Pcx	pyruvate carboxylase	18563	0.599479	2.00211	7.88941	0.0096321	0.0270139
Gm33782	predicted gene, 33782	102636813	1.92	-0.0686625	7.86209	0.00974217	0.0272522
Igsf9b	immunoglobulin superfamily, member 9B	235086	0.618785	4.77878	7.77396	0.0103343	0.0286813
Rhod	ras homolog family member D	11854	1.39392	-0.210145	7.7105	0.0103787	0.0287876
Fgd6	FYVE, RhoGEF and PH domain containing 6	13998	0.79808	4.33688	7.79125	0.0103901	0.0288028
Mir8113	microRNA 8113	102465901	1.19202	1.02163	7.69707	0.0104373	0.0289015
Rbm11	RNA binding motif protein 11	224344	1.39654	0.578823	7.68123	0.0105068	0.0290745
Gm5124	nucleolar and coiled-body phosphoprotein 1 pseudogene	331392	0.894403	1.43071	7.66151	0.0105941	0.0292758
Sh3rf2	SH3 domain containing ring finger 2	269016	1.74766	2.33332	7.74273	0.0106037	0.0292909
Npnt	nephronectin	114249	1.39217	2.58958	7.64052	0.0107328	0.0296068
Nol4l	nucleolar protein 4-like	329540	0.707356	2.09465	7.57026	0.0110085	0.030261
Fam65c	NA	NA	0.788288	1.83993	7.46908	0.011489	0.0314166
Klhl35	kelch-like 35	72184	1.09129	-0.395551	7.46648	0.0115016	0.0314452
Gm31135	predicted gene, 31135	102633271	2.39861	0.551678	7.44577	0.0116029	0.0316852
Hs6st3	heparan sulfate 6-O-sulfotransferase 3	50787	3.16279	1.34975	7.4273	0.0118384	0.0322349
Xlr3b	X-linked lymphocyte-regulated 3B	574437	0.604897	4.41156	7.42544	0.0119089	0.0323894
Msrb2	methionine sulfoxide reductase B2	76467	0.693144	2.63715	7.36388	0.0120131	0.0326288
Ephx4	epoxide hydrolase 4	384214	1.58407	-0.303387	7.33808	0.0121457	0.0329192
Khdc1a	KH domain containing 1A	368204	1.49735	0.0379266	7.32196	0.0122401	0.0331434
Gpr179	G protein-coupled receptor 179	217143	0.991539	0.600021	7.2999	0.0123447	0.033401
Cobl	cordon-bleu WH2 repeat	12808	2.92272	-0.419646	7.20463	0.0128573	0.0345826
Rgs9	regulator of G-protein signaling 9	19739	1.4613	3.11193	7.271	0.0130992	0.0350995
Lrrn3	leucine rich repeat protein 3, neuronal	16981	0.638759	3.42611	7.11124	0.0134068	0.0358148
Spaca1	sperm acrosome associated 1	67652	1.14861	-0.265077	7.10442	0.0134219	0.0358485
Gm30292	predicted gene, 30292	102632139	1.21766	0.870536	7.05999	0.0136936	0.036458
Serp2	stress-associated endoplasmic reticulum protein family member 2	72661	0.892595	1.1799	7.05359	0.0137187	0.0365101
Mgarp	mitochondria localized glutamic acid rich protein	67749	1.49802	0.0787171	7.01812	0.0139302	0.037003
Gm34032	predicted gene, 34032	102637148	1.11231	0.369089	7.00642	0.0140007	0.0371554
Ppic	peptidylprolyl isomerase C	19038	0.730303	3.40577	6.98267	0.0143042	0.0378897
Dnd1	DND microRNA-mediated repression inhibitor 1	213236	1.00951	0.888323	6.93621	0.0144321	0.0381569
Tdgf1	teratocarcinoma-derived growth factor 1	21667	0.93455	0.787489	6.93464	0.014442	0.0381758
Gzmc	granzyme C	14940	0.930618	-0.297274	6.9209	0.0145282	0.0383678
Smc4	structural maintenance of chromosomes 4	70099	0.598549	8.95314	7.01392	0.0145317	0.03837
Ptprn2	protein tyrosine phosphatase, receptor type, N polypeptide 2	19276	2.93636	-0.637166	6.86936	0.0148567	0.0391025
Gm4951	predicted gene 4951	240327	1.21086	2.59145	6.8078	0.0155368	0.0406738
A930016O22Rik	RIKEN cDNA A930016O22 gene	100503495	0.921603	0.147438	6.75992	0.0155817	0.0407802
Galnt14	polypeptide N-acetylgalactosaminyltransferase 14	71685	2.47374	1.51055	6.76228	0.0155832	0.0407802
Scg2	secretogranin II	20254	4.00431	0.40833	7.01871	0.0156318	0.0408771
Abcc3	ATP-binding cassette, sub-family C (CFTR/MRP), member 3	76408	1.09218	3.81546	6.8167	0.0157988	0.0412452
Etaa1os	Ewing tumor-associated antigen 1, opposite strand	102633673	1.04656	0.241713	6.71638	0.0158809	0.0414136
Fzd6	frizzled class receptor 6	14368	0.95543	1.08904	6.68972	0.0160673	0.04183
Lzts2	leucine zipper, putative tumor suppressor 2	226154	0.620748	1.82685	6.64198	0.016407	0.0425968
Gm10814	predicted gene 10814	100502985	0.881538	0.0639401	6.62673	0.0165173	0.0428514
Cdh13	cadherin 13	12554	1.08951	0.516872	6.60459	0.0166787	0.0432226
Tfpi	tissue factor pathway inhibitor	21788	0.635331	2.53216	6.5861	0.0168148	0.0435274
Dusp2	dual specificity phosphatase 2	13537	0.601125	6.40607	6.66102	0.0169566	0.0438302
Spaca6	sperm acrosome associated 6	75202	0.860786	2.11558	6.50184	0.0174511	0.0449355
BC049352	cDNA sequence BC049352	408059	0.871322	1.43248	6.49299	0.0175194	0.0450614
Gm38975	predicted gene, 38975	105242890	1.06076	0.353218	6.47957	0.0176237	0.0452809
Kirrel3os	kirre like nephrin family adhesion molecule 3, opposite strand	442804	2.00332	4.13895	6.63492	0.0177204	0.0454879
LOC102634533	NA	NA	0.691749	0.3143	6.44686	0.0178805	0.0458274
Pdzrn3	PDZ domain containing RING finger 3	55983	1.25178	2.60903	6.48304	0.0179097	0.0458822
Pcdhga5	protocadherin gamma subfamily A, 5	93713	1.31704	0.131855	6.36904	0.0185086	0.0471683
Slc35e4	solute carrier family 35, member E4	103710	0.882162	1.9389	6.33939	0.0187542	0.0476996
Zfp811	zinc finger protein 811	240063	0.753921	0.746191	6.32472	0.0188771	0.0479792
Rapsn	receptor-associated protein of the synapse	19400	1.25471	0.24118	6.30917	0.0190083	0.0482589
Spp1	secreted phosphoprotein 1	20750	2.93261	6.09766	6.49788	0.0190595	0.0483633
Muc16	mucin 16	73732	3.8176	-0.192574	6.53103	0.0191153	0.0484782
Perm1	PPARGC1 and ESRR induced regulator, muscle 1	74183	0.716912	1.11408	6.29129	0.0191604	0.0485664
Gm38457	predicted gene, 38457	102634072	0.787669	1.32342	6.28583	0.0192071	0.0486499
Gm29835	predicted gene, 29835	102631516	2.37104	-0.280042	6.4495	0.0195991	0.0494654
LOC108168790	NA	NA	0.703214	1.40562	6.22169	0.0197655	0.0497816
Prickle1	prickle planar cell polarity protein 1	106042	0.669058	3.0315	6.21213	0.0198579	0.0499401
Paqr3	progestin and adipoQ receptor family member III	231474	0.597721	1.48211	6.20839	0.0198835	0.0499957

## Sheet: down_in_SP_cf_DN
SYMBOL	GENENAME	ENTREZID	logFC	logCPM	F	PValue	FDR
Pltp	phospholipid transfer protein	18830	-5.20791	3.72837	745.747	8.00503e-20	1.13039e-15
B4galt6	UDP-Gal:betaGlcNAc beta 1,4-galactosyltransferase, polypeptide 6	56386	-6.23684	3.8777	604.776	9.49115e-19	3.95133e-15
Clic4	chloride intracellular channel 4 (mitochondrial)	29876	-2.95007	5.88433	602.423	9.93645e-19	3.95133e-15
Slc46a3	solute carrier family 46, member 3	71706	-3.59044	6.06175	581.497	1.61747e-18	4.16735e-15
Dnase1l3	deoxyribonuclease 1-like 3	13421	-6.15057	6.52114	628.519	2.96146e-18	5.97411e-15
Tgm2	transglutaminase 2, C polypeptide	21817	-5.60189	5.3899	585.093	3.50319e-18	6.18356e-15
Sort1	sortilin 1	20661	-7.24751	4.61753	568.648	4.4545e-18	6.98912e-15
Cd300c2	CD300C molecule 2	140497	-6.68799	3.44486	525.223	4.96125e-18	7.00579e-15
AI607873	NA	NA	-7.17093	3.31593	511.688	6.73129e-18	8.64114e-15
Ffar2	free fatty acid receptor 2	233079	-6.6676	4.97891	553.981	7.97303e-18	9.38226e-15
Cd300a	CD300A molecule	217303	-6.31799	4.98989	545.686	8.99381e-18	9.76935e-15
Hk2	hexokinase 2	15277	-3.3438	4.04687	487.484	1.18474e-17	1.19498e-14
Trpm2	transient receptor potential cation channel, subfamily M, member 2	28240	-5.95723	3.78315	481.287	1.44022e-17	1.35582e-14
Cd244	NA	NA	-6.25757	4.64372	505.535	1.69759e-17	1.45033e-14
Spint1	serine protease inhibitor, Kunitz type 1	20732	-6.24627	3.638	473.445	1.74603e-17	1.45033e-14
Rnf130	ring finger protein 130	59044	-3.91747	4.51733	458.759	2.40206e-17	1.88442e-14
Themis2	thymocyte selection associated family member 2	230787	-4.78519	6.44164	500.966	3.03784e-17	2.25776e-14
Pik3ap1	phosphoinositide-3-kinase adaptor protein 1	83490	-4.96649	5.47452	481.403	3.80064e-17	2.32011e-14
Zfp385a	zinc finger protein 385A	29813	-6.79697	3.55453	442.799	3.86338e-17	2.32011e-14
Fcer1g	Fc receptor, IgE, high affinity I, gamma polypeptide	14127	-6.02478	4.44761	465.692	3.92042e-17	2.32011e-14
Alox5ap	arachidonate 5-lipoxygenase activating protein	11690	-6.32422	4.31178	460.839	4.25159e-17	2.32011e-14
Mpeg1	macrophage expressed gene 1	17476	-6.82561	6.85089	535.526	4.32815e-17	2.32011e-14
Zbtb46	zinc finger and BTB domain containing 46	72147	-5.47537	4.6412	459.857	4.38491e-17	2.32011e-14
Tgfbi	transforming growth factor, beta induced	21810	-6.39849	4.91382	479.127	4.44593e-17	2.32011e-14
Lrrk1	leucine-rich repeat kinase 1	233328	-4.9066	5.33103	471.818	4.50816e-17	2.32011e-14
Cyp4f37	cytochrome P450, family 4, subfamily f, polypeptide 37	677156	-4.91253	4.2676	439.444	4.66409e-17	2.32011e-14
Bend4	BEN domain containing 4	666938	-5.20228	3.04708	430.918	4.96676e-17	2.32011e-14
Prss30	protease, serine 30	30943	-6.12315	3.20939	429.799	5.11855e-17	2.32011e-14
Cd68	CD68 antigen	12514	-5.24801	4.75026	455.982	5.22903e-17	2.32011e-14
Ifitm3	interferon induced transmembrane protein 3	66141	-5.80447	4.1485	441.912	5.4813e-17	2.32011e-14
Fgr	FGR proto-oncogene, Src family tyrosine kinase	14191	-5.80035	5.80064	489.273	5.76055e-17	2.32011e-14
Rnf150	ring finger protein 150	330812	-7.02144	2.61719	424.789	5.86299e-17	2.32011e-14
Slamf8	SLAM family member 8	74748	-5.95555	3.68731	426.914	5.8905e-17	2.32011e-14
Clec4a1	C-type lectin domain family 4, member a1	269799	-6.13998	4.07514	439.468	6.03236e-17	2.32011e-14
Sirpa	signal-regulatory protein alpha	19261	-6.45284	7.0922	518.589	6.10848e-17	2.32011e-14
Rgs12	regulator of G-protein signaling 12	71729	-3.30619	4.77017	422.488	6.24347e-17	2.32011e-14
Prcp	prolylcarboxypeptidase (angiotensinase C)	72461	-2.67243	5.29549	421.107	6.48441e-17	2.34786e-14
Tyrobp	TYRO protein tyrosine kinase binding protein	22177	-6.32038	5.32852	478.286	6.84655e-17	2.37909e-14
Gm14548	NA	NA	-6.5812	4.60357	456.395	6.90765e-17	2.37909e-14
Kcnip3	Kv channel interacting protein 3, calsenilin	56461	-5.2078	3.33664	417.2	7.22285e-17	2.40692e-14
Gsn	gelsolin	227753	-3.08347	5.91997	420.28	7.32935e-17	2.40692e-14
Cd33	CD33 antigen	12489	-5.7173	1.94251	412.627	8.20434e-17	2.63304e-14
Hfe	homeostatic iron regulator	15216	-5.88232	3.6903	413.699	8.48717e-17	2.66327e-14
Scimp	SLP adaptor and CSK interacting membrane protein	327957	-5.97815	2.52896	407.604	9.45162e-17	2.87198e-14
Rgag4	NA	NA	-4.09897	3.32459	407.205	9.55903e-17	2.87198e-14
Gm2a	GM2 ganglioside activator protein	14667	-2.2673	8.42446	404.561	1.0306e-16	2.97077e-14
Ifitm2	interferon induced transmembrane protein 2	80876	-3.56411	3.23074	404.277	1.03899e-16	2.97077e-14
Tmem51	transmembrane protein 51	214359	-4.91058	2.69633	403.845	1.0519e-16	2.97077e-14
I830077J02Rik	RIKEN cDNA I830077J02 gene	433638	-6.66933	4.71163	443.448	1.12452e-16	3.11359e-14
Spire1	spire type actin nucleation factor 1	68166	-5.51118	3.3567	397.565	1.26043e-16	3.4228e-14
Eps8	epidermal growth factor receptor pathway substrate 8	13860	-6.30033	3.2267	395.142	1.35251e-16	3.60355e-14
Tlr13	toll-like receptor 13	279572	-6.06018	3.83151	401.044	1.65689e-16	4.25398e-14
Plek	pleckstrin	56193	-4.92593	6.76495	441.584	1.72704e-16	4.30238e-14
Nav1	neuron navigator 1	215690	-6.28748	6.4942	470.308	1.73667e-16	4.30238e-14
Pira1	paired-Ig-like receptor A1	18722	-6.05876	4.12819	403.111	1.97878e-16	4.76784e-14
Rnd3	Rho family GTPase 3	74194	-6.43555	4.62845	418.737	1.99209e-16	4.76784e-14
Rtn1	reticulon 1	104001	-6.68172	3.848	397.836	2.14358e-16	4.93318e-14
Fut4	fucosyltransferase 4	14345	-6.4776	3.20587	380.992	2.15443e-16	4.93318e-14
Rasa4	RAS p21 protein activator 4	54153	-5.41487	4.37815	401.115	2.18237e-16	4.93318e-14
Cd300ld	CD300 molecule like family member d	217305	-6.33958	2.60959	378.657	2.20946e-16	4.93318e-14
Ccnd1	cyclin D1	12443	-6.62851	6.55697	460.439	2.28203e-16	4.93318e-14
Cbfa2t3	CBFA2/RUNX1 translocation partner 3	12398	-5.50417	5.66457	430.971	2.30837e-16	4.93318e-14
Rnase6	ribonuclease, RNase A family, 6	78416	-6.8378	4.90175	428.771	2.31209e-16	4.93318e-14
Cdk14	cyclin-dependent kinase 14	18647	-6.58443	3.31494	377.804	2.37272e-16	4.93318e-14
Anpep	alanyl (membrane) aminopeptidase	16790	-6.44192	5.27798	434.609	2.37558e-16	4.93318e-14
Unc93b1	unc-93 homolog B1, TLR signaling regulator	54445	-3.66206	6.50892	402.023	2.66476e-16	5.35592e-14
Napsa	napsin A aspartic peptidase	16541	-6.42988	5.411	433.943	2.68098e-16	5.35592e-14
Skap2	src family associated phosphoprotein 2	54353	-2.96107	5.132	373.121	2.70476e-16	5.35592e-14
Cst3	cystatin C	13010	-2.59011	5.88381	371.893	2.73087e-16	5.35592e-14
Cfp	complement factor properdin	18636	-3.47983	4.88681	370.445	3.10062e-16	5.89303e-14
Ctnnd2	catenin (cadherin associated protein), delta 2	18163	-5.82211	3.54753	369.673	3.17552e-16	5.89303e-14
Haao	3-hydroxyanthranilate 3,4-dioxygenase	107766	-5.70574	2.76804	366.713	3.19342e-16	5.89303e-14
Mycl	v-myc avian myelocytomatosis viral oncogene lung carcinoma derived	16918	-6.20348	3.3949	368.481	3.21048e-16	5.89303e-14
Irf5	interferon regulatory factor 5	27056	-2.88315	5.0417	366.513	3.21339e-16	5.89303e-14
Cyp4f16	cytochrome P450, family 4, subfamily f, polypeptide 16	70101	-4.32164	6.28498	408.452	3.302e-16	5.94161e-14
Dscam	DS cell adhesion molecule	13508	-5.43669	4.1692	382.121	3.32404e-16	5.94161e-14
Gsto1	glutathione S-transferase omega 1	14873	-2.95571	3.18151	363.371	3.54717e-16	6.14296e-14
Rgl1	ral guanine nucleotide dissociation stimulator,-like 1	19731	-6.46851	4.27109	392.102	3.56719e-16	6.14296e-14
Itgax	integrin alpha X	16411	-6.56192	7.42422	449.25	3.92556e-16	6.67865e-14
Gpr141	G protein-coupled receptor 141	353346	-6.67561	3.25554	360.94	4.01337e-16	6.72447e-14
Itgad	integrin, alpha D	381924	-4.93903	3.85438	360.696	4.04773e-16	6.72447e-14
Gab2	growth factor receptor bound protein 2-associated protein 2	14389	-6.33039	2.64761	358.234	4.17645e-16	6.84129e-14
Dna2	DNA replication helicase/nuclease 2	327762	-4.3176	4.51376	369.03	4.24511e-16	6.84129e-14
Kit	KIT proto-oncogene receptor tyrosine kinase	16590	-6.24025	5.72611	426.276	4.26339e-16	6.84129e-14
Sh2d1b1	SH2 domain containing 1B1	26904	-6.52321	2.77591	355.89	4.50288e-16	7.1444e-14
Lilra6	leukocyte immunoglobulin-like receptor, subfamily A (with TM domain), member 6	18726	-6.57765	3.52307	365.73	4.55622e-16	7.14871e-14
Icosl	icos ligand	50723	-4.15152	5.65926	384.182	4.94541e-16	7.67408e-14
Fes	feline sarcoma oncogene	14159	-6.28169	4.78959	394.736	5.0643e-16	7.77315e-14
Sash1	SAM and SH3 domain containing 1	70097	-6.01762	4.87631	389.734	5.35605e-16	8.05471e-14
Amz1	archaelysin family metallopeptidase 1	231842	-5.29051	3.3774	351.852	5.36182e-16	8.05471e-14
Rassf4	Ras association (RalGDS/AF-6) domain family member 4	213391	-5.71094	5.94402	416.627	5.44461e-16	8.09298e-14
H2-DMa	histocompatibility 2, class II, locus DMa	14998	-2.68513	5.94289	349.405	5.88749e-16	8.66012e-14
Pira2	paired-Ig-like receptor A2	18725	-6.34958	4.77235	386.876	6.30951e-16	9.18521e-14
Adgrl3	adhesion G protein-coupled receptor L3	319387	-6.59004	3.41809	353.493	6.42948e-16	9.26436e-14
Scpep1	serine carboxypeptidase 1	74617	-2.43182	4.70884	339.92	7.61488e-16	1.08616e-13
Dock4	dedicator of cytokinesis 4	238130	-3.90951	3.70175	339.205	7.80034e-16	1.10149e-13
Pram1	PML-RAR alpha-regulated adaptor molecule 1	378460	-4.0916	3.3924	338.26	8.05314e-16	1.11969e-13
Gpr137b	G protein-coupled receptor 137B	83924	-2.40705	4.18517	337.981	8.12923e-16	1.11969e-13
Srgap3	SLIT-ROBO Rho GTPase activating protein 3	259302	-4.57338	3.45901	337.844	8.16713e-16	1.11969e-13
Hck	hemopoietic cell kinase	15162	-6.38966	4.74405	377.424	8.26535e-16	1.12226e-13
Nfam1	Nfat activating molecule with ITAM motif 1	74039	-5.83234	5.04522	380.995	8.81854e-16	1.18298e-13
Plekhm3	pleckstrin homology domain containing, family M, member 3	241075	-2.61812	5.566	336.64	8.8801e-16	1.18298e-13
Csf2ra	colony stimulating factor 2 receptor, alpha, low-affinity (granulocyte-macrophage)	12982	-3.72493	5.06606	351.038	9.0011e-16	1.18789e-13
Gm32558	predicted gene, 32558	102635146	-6.62248	2.69935	333.066	9.60929e-16	1.25641e-13
Igsf6	immunoglobulin superfamily, member 6	80719	-6.46578	4.55562	370.138	9.87244e-16	1.27898e-13
Pik3cb	phosphatidylinositol-4,5-bisphosphate 3-kinase catalytic subunit beta	74769	-2.60881	5.05393	328.301	1.13258e-15	1.44082e-13
Csf2rb	colony stimulating factor 2 receptor, beta, low-affinity (granulocyte-macrophage)	12983	-6.59499	5.78115	395.632	1.20624e-15	1.52084e-13
Grn	granulin	14824	-2.81218	6.28791	333.863	1.31788e-15	1.64688e-13
Olfm1	olfactomedin 1	56177	-5.77169	2.797	322.348	1.39515e-15	1.72224e-13
Prr5l	proline rich 5 like	72446	-3.81487	3.45418	322.178	1.40358e-15	1.72224e-13
Slamf7	SLAM family member 7	75345	-5.04734	6.23381	376.525	1.41477e-15	1.72224e-13
Ifitm6	interferon induced transmembrane protein 6	213002	-6.98921	2.85582	321.557	1.49626e-15	1.79057e-13
Ptprj	protein tyrosine phosphatase, receptor type, J	19271	-2.76791	6.27869	328.918	1.50931e-15	1.791e-13
Lrrc25	leucine rich repeat containing 25	211228	-5.65694	2.77536	318.923	1.57554e-15	1.85402e-13
Lacc1	laccase domain containing 1	210808	-4.94422	3.09477	318.233	1.61486e-15	1.88295e-13
Rbm47	RNA binding motif protein 47	245945	-5.06423	2.59112	318.027	1.6268e-15	1.88295e-13
Plxnb2	plexin B2	140570	-5.22054	5.18629	356.257	1.81593e-15	2.08478e-13
Adgre1	adhesion G protein-coupled receptor E1	13733	-6.2248	4.79464	355.395	1.87147e-15	2.13121e-13
Spi1	spleen focus forming virus (SFFV) proviral integration oncogene	20375	-6.24167	4.68835	351.68	1.97313e-15	2.22901e-13
Rogdi	rogdi homolog	66049	-4.08995	5.30854	336.297	2.17466e-15	2.4209e-13
Kynu	kynureninase	70789	-6.21056	3.66197	324.343	2.17728e-15	2.4209e-13
Pirb	paired Ig-like receptor B	18733	-6.54451	6.03912	380.241	2.25836e-15	2.49143e-13
Tm6sf1	transmembrane 6 superfamily member 1	107769	-2.5309	4.3213	308.712	2.28073e-15	2.4966e-13
Aph1c	aph1 homolog C, gamma secretase subunit	68318	-4.64634	3.06054	308.418	2.30545e-15	2.50425e-13
Csf2rb2	colony stimulating factor 2 receptor, beta 2, low-affinity (granulocyte-macrophage)	12984	-7.13884	5.20242	367.769	2.46205e-15	2.62306e-13
Slc8a1	solute carrier family 8 (sodium/calcium exchanger), member 1	20541	-6.74018	3.66232	324.106	2.47055e-15	2.62306e-13
Myadm	myeloid-associated differentiation marker	50918	-3.88958	5.4206	331.003	2.52544e-15	2.66133e-13
Pld4	phospholipase D family, member 4	104759	-6.56643	6.29403	377.495	2.6374e-15	2.75872e-13
Fgd2	FYVE, RhoGEF and PH domain containing 2	26382	-5.77259	4.63954	338.014	2.68614e-15	2.77249e-13
Tns3	tensin 3	319939	-6.29312	4.70363	342.711	2.76957e-15	2.83399e-13
Ifi30	interferon gamma inducible protein 30	65972	-3.52717	6.48364	328.976	2.89894e-15	2.94503e-13
Krt80	keratin 80	74127	-5.80634	3.88112	319.132	3.05747e-15	3.0839e-13
5031414D18Rik	NA	NA	-5.08873	3.59987	306.371	3.12386e-15	3.12851e-13
BC035044	cDNA sequence BC035044	232406	-5.24191	3.13717	299.993	3.28696e-15	3.26867e-13
Cd300lf	CD300 molecule like family member F	246746	-6.07636	4.20698	323.29	3.31168e-15	3.27023e-13
Clec4a4	C-type lectin domain family 4, member a4	474145	-7.25751	3.56517	313.193	3.71213e-15	3.6402e-13
Pygl	liver glycogen phosphorylase	110095	-5.37692	2.90606	294.164	3.94161e-15	3.83858e-13
Ncf1	neutrophil cytosolic factor 1	17969	-4.70086	5.02758	321.937	4.62202e-15	4.43492e-13
Firre	functional intergenic repeating RNA element	103012	-2.47034	3.74663	289.905	4.64817e-15	4.43492e-13
Vcl	vinculin	22330	-2.55838	3.72196	289.466	4.72849e-15	4.45964e-13
Psap	prosaposin	19156	-2.10787	9.29993	289.009	4.81362e-15	4.50154e-13
Cyb561a3	cytochrome b561 family, member A3	225912	-2.57236	6.16246	295.001	4.92578e-15	4.57611e-13
Cd7	CD7 antigen	12516	-2.62266	5.24708	286.411	5.54596e-15	5.02393e-13
Pira6	paired-Ig-like receptor A6	18729	-6.89806	3.47871	300.56	5.54602e-15	5.02393e-13
Clec4a2	C-type lectin domain family 4, member a2	26888	-6.36784	2.40617	285.226	5.58613e-15	5.02393e-13
Ear2	eosinophil-associated, ribonuclease A family, member 2	13587	-6.63302	2.87295	286.195	5.60885e-15	5.02393e-13
Amica1	NA	NA	-4.83134	4.10991	300.115	5.62128e-15	5.02393e-13
Stard9	START domain containing 9	668880	-5.42492	4.20651	306.452	5.75164e-15	5.10811e-13
Ncf2	neutrophil cytosolic factor 2	17970	-4.4276	3.90923	291.757	5.9623e-15	5.2621e-13
Lair1	leukocyte-associated Ig-like receptor 1	52855	-3.88518	4.92459	301.559	6.00316e-15	5.26525e-13
Cd74	CD74 antigen (invariant polypeptide of major histocompatibility complex, class II antigen-associated)	16149	-5.90259	10.211	335.215	6.51328e-15	5.65692e-13
Lpcat2	lysophosphatidylcholine acyltransferase 2	270084	-5.94792	2.66023	281.306	6.52983e-15	5.65692e-13
Cadm3	cell adhesion molecule 3	94332	-6.7001	4.15579	310.866	6.59924e-15	5.68219e-13
Dpy19l1	dpy-19-like 1 (C. elegans)	244745	-1.96692	5.82195	280.768	6.67236e-15	5.71032e-13
Lyn	LYN proto-oncogene, Src family tyrosine kinase	17096	-5.31968	5.77048	333.032	6.9409e-15	5.90436e-13
Tbc1d9	TBC1 domain family, member 9	71310	-5.95573	5.98615	340.378	7.13918e-15	6.03667e-13
Batf3	basic leucine zipper transcription factor, ATF-like 3	381319	-7.21738	1.8275	278.727	7.24425e-15	6.08905e-13
Hhex	hematopoietically expressed homeobox	15242	-5.0022	3.02826	276.042	8.3711e-15	6.99457e-13
Abcg3	ATP binding cassette subfamily G member 3	27405	-2.62797	6.43065	284.321	8.49685e-15	7.02308e-13
Btk	Bruton agammaglobulinemia tyrosine kinase	12229	-5.63621	3.2924	280.92	8.50469e-15	7.02308e-13
Herpud1	homocysteine-inducible, endoplasmic reticulum stress-inducible, ubiquitin-like domain member 1	64209	-1.40962	6.09779	273.111	9.11026e-15	7.47942e-13
Arhgap6	Rho GTPase activating protein 6	11856	-6.17709	3.18193	278.711	9.89307e-15	8.02874e-13
Ptafr	platelet-activating factor receptor	19204	-4.65565	3.36992	272.589	9.99797e-15	8.06751e-13
Adgra2	adhesion G protein-coupled receptor A2	78560	-6.43875	3.46911	282.38	1.09955e-14	8.82201e-13
Gcnt2	glucosaminyl (N-acetyl) transferase 2, I-branching enzyme	14538	-5.8214	2.3238	266.669	1.19133e-14	9.48287e-13
H2-Eb1	histocompatibility 2, class II antigen E beta	14969	-6.34681	9.02665	333.575	1.19535e-14	9.48287e-13
Erlin1	ER lipid raft associated 1	226144	-2.28569	4.19537	266.192	1.21554e-14	9.53219e-13
Cd180	CD180 antigen	17079	-6.31224	4.82626	309.696	1.21984e-14	9.53219e-13
Sdc3	syndecan 3	20970	-2.83876	3.63901	266.07	1.22182e-14	9.53219e-13
Apol7c	apolipoprotein L 7c	108956	-5.53711	4.53788	295.872	1.24975e-14	9.69656e-13
Cyp27a1	cytochrome P450, family 27, subfamily a, polypeptide 1	104086	-6.4493	4.68415	305.381	1.35509e-14	1.03996e-12
5031439G07Rik	RIKEN cDNA 5031439G07 gene	223739	-2.74987	5.72782	273.005	1.43305e-14	1.08797e-12
P2ry6	pyrimidinergic receptor P2Y, G-protein coupled, 6	233571	-6.40394	2.40907	261.162	1.50565e-14	1.13412e-12
Tcf7l2	transcription factor 7 like 2, T cell specific, HMG box	21416	-5.67723	1.68509	260.974	1.5178e-14	1.13412e-12
Smim3	small integral membrane protein 3	106878	-2.54783	2.79027	260.881	1.52392e-14	1.13412e-12
Clec4a3	C-type lectin domain family 4, member a3	73149	-6.04006	2.3601	260.849	1.52597e-14	1.13412e-12
Stom	stomatin	13830	-3.8824	4.01907	265.93	1.56519e-14	1.15718e-12
Spns3	spinster homolog 3	77577	-6.07461	2.98494	262.417	1.66316e-14	1.22044e-12
Nlrp3	NLR family, pyrin domain containing 3	216799	-6.21959	3.38178	270.745	1.66962e-14	1.22044e-12
Tifab	TRAF-interacting protein with forkhead-associated domain, family member B	212937	-6.78453	4.7623	304.124	1.67669e-14	1.22044e-12
Scn2b	sodium channel, voltage-gated, type II, beta	72821	-4.39426	3.4276	259.918	1.74114e-14	1.25442e-12
Siglecg	sialic acid binding Ig-like lectin G	243958	-6.01	5.03899	302.419	1.83469e-14	1.31511e-12
D930015E06Rik	NA	NA	-1.83855	7.89909	256.118	1.87321e-14	1.33594e-12
Lrrc16a	NA	NA	-5.05597	3.80286	268.885	1.93351e-14	1.37202e-12
Cdh1	cadherin 1	12550	-6.26387	2.65904	255.298	2.01538e-14	1.42296e-12
H2-DMb1	histocompatibility 2, class II, locus Mb1	14999	-5.71158	5.33312	299.889	2.08133e-14	1.45728e-12
Gns	glucosamine (N-acetyl)-6-sulfatase	75612	-1.8061	6.34168	253.681	2.08462e-14	1.45728e-12
Ctsh	cathepsin H	13036	-6.30949	6.09929	315.571	2.11496e-14	1.4712e-12
Zfp366	zinc finger protein 366	238803	-6.44183	3.47752	268.236	2.16052e-14	1.49552e-12
Arhgef40	Rho guanine nucleotide exchange factor (GEF) 40	268739	-5.93222	2.21293	251.46	2.30001e-14	1.58432e-12
Kmo	kynurenine 3-monooxygenase (kynurenine 3-hydroxylase)	98256	-6.57974	5.37679	305.775	2.31491e-14	1.58684e-12
H2-Aa	histocompatibility 2, class II antigen A, alpha	14960	-6.22947	9.18808	312.051	2.37039e-14	1.61702e-12
Soga1	suppressor of glucose, autophagy associated 1	320706	-6.51283	3.66648	269.598	2.39055e-14	1.62293e-12
Gm15448	NA	NA	-6.41108	3.72421	269.223	2.42677e-14	1.63964e-12
Treml4	triggering receptor expressed on myeloid cells-like 4	224840	-5.82674	2.09385	249.967	2.45821e-14	1.64702e-12
Cadm1	cell adhesion molecule 1	54725	-5.84359	2.64827	250.673	2.47158e-14	1.64702e-12
Ptpro	protein tyrosine phosphatase, receptor type, O	19277	-6.64094	3.51276	265.792	2.61835e-14	1.73333e-12
Plxnc1	plexin C1	54712	-2.43776	7.53058	257.447	2.6958e-14	1.7627e-12
Fam105a	NA	NA	-1.06047	7.2363	247.906	2.69629e-14	1.7627e-12
Wdfy3	WD repeat and FYVE domain containing 3	72145	-6.03421	2.55618	246.738	2.94809e-14	1.90963e-12
Pde4a	phosphodiesterase 4A, cAMP specific	18577	-3.74901	2.80757	245.763	2.97044e-14	1.91533e-12
Pak1	p21 (RAC1) activated kinase 1	18479	-4.9727	4.87955	277.859	3.01065e-14	1.93243e-12
Pid1	phosphotyrosine interaction domain containing 1	98496	-5.38181	3.13394	250.563	3.03854e-14	1.94151e-12
Bex6	brain expressed family member 6	328660	-6.93972	2.70159	285.775	3.10176e-14	1.97297e-12
Zfp516	zinc finger protein 516	329003	-5.19563	3.97166	259.367	3.52242e-14	2.22054e-12
H2-DMb2	histocompatibility 2, class II, locus Mb2	15000	-5.69808	5.72797	293.109	3.57087e-14	2.24108e-12
Hpse	heparanase	15442	-3.68039	3.14609	241.429	3.62196e-14	2.26308e-12
Nlrp1c-ps	NLR family, pyrin domain containing 1C, pseudogene	627984	-6.60282	2.30184	278.963	3.82691e-14	2.38061e-12
Havcr2	hepatitis A virus cellular receptor 2	171285	-5.90715	5.14161	279.978	4.24407e-14	2.62853e-12
Rasgef1b	RasGEF domain family, member 1B	320292	-4.30549	3.67417	243.545	4.40035e-14	2.70163e-12
Tbc1d8	TBC1 domain family, member 8	54610	-6.81529	5.79693	295.621	4.50278e-14	2.73745e-12
Adam23	a disintegrin and metallopeptidase domain 23	23792	-6.69015	6.1845	299.36	4.50863e-14	2.73745e-12
Trim7	tripartite motif-containing 7	94089	-4.17412	2.75896	236.684	4.51685e-14	2.73745e-12
LOC105244798	NA	NA	-6.4916	2.53936	274.163	4.58458e-14	2.7513e-12
Plbd1	phospholipase B domain containing 1	66857	-6.40645	6.47259	298.852	4.58606e-14	2.7513e-12
Syngr2	synaptogyrin 2	20973	-1.90541	6.7665	236.336	4.60842e-14	2.7513e-12
Itsn1	intersectin 1 (SH3 domain protein 1A)	16443	-2.50286	3.23672	236.149	4.63206e-14	2.7513e-12
2900052N01Rik	RIKEN cDNA 2900052N01 gene	73040	-6.54814	3.57088	253.621	4.63789e-14	2.7513e-12
Tmem231	transmembrane protein 231	234740	-3.57641	2.15941	236.036	4.65661e-14	2.7513e-12
Adam8	a disintegrin and metallopeptidase domain 8	11501	-3.77948	4.96906	253.135	4.7166e-14	2.77513e-12
Ctsz	cathepsin Z	64138	-2.50773	6.35669	245.171	4.76765e-14	2.79353e-12
Cd40	CD40 antigen	21939	-5.56133	2.66725	234.733	5.13167e-14	2.99439e-12
Ceacam16	carcinoembryonic antigen-related cell adhesion molecule 16	330483	-4.98674	2.22962	233.815	5.17225e-14	3.00565e-12
Mmp12	matrix metallopeptidase 12	17381	-6.84495	3.7852	297.04	5.21025e-14	3.01532e-12
LOC100038947	NA	NA	-6.32176	4.41237	266.161	5.42207e-14	3.12511e-12
Gpr4	G protein-coupled receptor 4	319197	-6.23825	1.4271	266.815	6.08001e-14	3.49007e-12
H2-Ab1	histocompatibility 2, class II antigen A, beta 1	14961	-6.4096	8.87565	290.089	6.179e-14	3.53254e-12
Pkib	protein kinase inhibitor beta, cAMP dependent, testis specific	18768	-5.90246	2.42537	230.295	6.23097e-14	3.54788e-12
Lrp5	low density lipoprotein receptor-related protein 5	16973	-3.21672	2.87037	229.547	6.34532e-14	3.59848e-12
Lat2	linker for activation of T cells family, member 2	56743	-4.13115	3.19624	229.987	6.41521e-14	3.62357e-12
H2-Oa	histocompatibility 2, O region alpha locus	15001	-3.9908	5.39071	255.992	6.60657e-14	3.71679e-12
Slc15a3	solute carrier family 15, member 3	65221	-2.88522	3.05726	228.492	6.67738e-14	3.74172e-12
Jag1	jagged 1	16449	-4.48224	2.46044	228.261	6.75275e-14	3.769e-12
Irf8	interferon regulatory factor 8	15900	-4.4403	6.04854	266.311	7.11622e-14	3.95623e-12
Palm	paralemmin	18483	-3.53201	2.25839	227.088	7.14925e-14	3.959e-12
9330159M07Rik	RIKEN cDNA 9330159M07 gene	319673	-4.51779	1.46323	226.464	7.37041e-14	4.05538e-12
Tmem150b	transmembrane protein 150B	330460	-5.58999	2.25887	226.436	7.38074e-14	4.05538e-12
Ciita	class II transactivator	12265	-6.37427	7.28435	289.335	7.53741e-14	4.12542e-12
Avpi1	arginine vasopressin-induced 1	69534	-3.31175	2.54211	225.539	7.7119e-14	4.20462e-12
Tctex1d2	NA	NA	-4.51494	2.14247	224.196	8.23876e-14	4.45745e-12
Gm26947	predicted gene, 26947	102640832	-8.99588	1.9128	223.267	8.62584e-14	4.64907e-12
Cd209a	CD209a antigen	170786	-6.32452	4.60637	261.103	8.66477e-14	4.65229e-12
H2-Eb2	histocompatibility 2, class II antigen E beta2	381091	-6.25369	5.13324	267.219	9.17003e-14	4.86805e-12
Fcgrt	Fc fragment of IgG receptor and transporter	14132	-3.99326	2.93391	221.512	9.41201e-14	4.96163e-12
Ube2e2	ubiquitin-conjugating enzyme E2E 2	218793	-4.98285	2.77572	222.196	9.41659e-14	4.96163e-12
Slc8a2	solute carrier family 8 (sodium/calcium exchanger), member 2	110891	-5.26594	1.90081	218.277	1.10719e-13	5.81214e-12
Hlx	H2.0-like homeobox	15284	-5.81564	1.82774	217.983	1.12378e-13	5.87735e-12
Ehf	ets homologous factor	13661	-6.84077	2.78749	223.842	1.13377e-13	5.88601e-12
Havcr1	hepatitis A virus cellular receptor 1	171283	-8.99377	1.90294	217.485	1.15656e-13	5.98234e-12
Tnfrsf21	tumor necrosis factor receptor superfamily, member 21	94185	-5.10766	2.0632	216.266	1.22613e-13	6.27324e-12
Klri1	killer cell lectin-like receptor family I member 1	503550	-6.66087	4.66375	252.277	1.24327e-13	6.30445e-12
Tlr11	toll-like receptor 11	239081	-6.05946	2.62111	249.892	1.24562e-13	6.30445e-12
Itgam	integrin alpha M	16409	-5.12268	5.05541	251.091	1.25845e-13	6.34662e-12
Gm34680	predicted gene, 34680	102638010	-4.89397	2.747	216.312	1.26563e-13	6.36012e-12
Adap2	ArfGAP with dual PH domains 2	216991	-6.70927	1.99129	215.553	1.27163e-13	6.36761e-12
Nxpe5	neurexophilin and PC-esterase domain family, member 5	381680	-7.03891	1.30776	214.585	1.33621e-13	6.65376e-12
LOC105245043	NA	NA	-4.89251	2.65219	214.558	1.3382e-13	6.65376e-12
Sirpb1a	signal-regulatory protein beta 1A	320832	-6.44266	5.15016	259.432	1.34321e-13	6.65526e-12
Clec7a	C-type lectin domain family 7, member a	56644	-6.92845	3.45431	232.007	1.35301e-13	6.68036e-12
Csf1r	colony stimulating factor 1 receptor	12978	-5.86319	5.05071	255.083	1.37964e-13	6.78582e-12
Nrros	negative regulator of reactive oxygen species	224109	-1.84818	6.4903	214.431	1.38398e-13	6.78582e-12
Ddr1	discoidin domain receptor family, member 1	12305	-2.70033	4.99607	219.063	1.4013e-13	6.84696e-12
Itpr1	inositol 1,4,5-trisphosphate receptor 1	16438	-0.909343	7.45356	213.525	1.4111e-13	6.87111e-12
Flt3	FMS-like tyrosine kinase 3	14255	-6.57591	5.83615	267.938	1.42516e-13	6.91572e-12
Gm5086	predicted gene 5086	328314	-6.17283	1.62065	245.151	1.46036e-13	7.06224e-12
Gm38525	predicted gene, 38525	102640171	-6.78163	2.08496	212.58	1.48169e-13	7.14094e-12
Arl10	ADP-ribosylation factor-like 10	56795	-1.97357	4.16963	212.406	1.49514e-13	7.18123e-12
Mreg	melanoregulin	381269	-6.1515	3.67968	229.384	1.51869e-13	7.26964e-12
Rrbp1	ribosome binding protein 1	81910	-1.24599	7.09999	211.068	1.60275e-13	7.64609e-12
Alpk1	alpha-kinase 1	71481	-4.92954	2.94704	212.674	1.65261e-13	7.85741e-12
Wdfy4	WD repeat and FYVE domain containing 4	545030	-6.3395	7.28345	270.13	1.67682e-13	7.94578e-12
Csnk1e	casein kinase 1, epsilon	27373	-1.01485	4.92251	210.037	1.69135e-13	7.98783e-12
Lrp8	low density lipoprotein receptor-related protein 8, apolipoprotein e receptor	16975	-2.45183	4.86689	210.745	1.70341e-13	8.01794e-12
Sirpb1b	signal-regulatory protein beta 1B	668101	-6.1287	4.32395	238.823	1.76146e-13	8.23631e-12
Pbx1	pre B cell leukemia homeobox 1	18514	-5.67516	1.03467	209.116	1.77509e-13	8.26178e-12
Cacnb3	calcium channel, voltage-dependent, beta 3 subunit	12297	-2.50296	3.41841	208.445	1.83883e-13	8.5135e-12
Plcg2	phospholipase C, gamma 2	234779	-6.15227	4.96411	247.653	1.86248e-13	8.59478e-12
Klra17	killer cell lectin-like receptor, subfamily A, member 17	170733	-7.85412	1.63385	207.247	1.95893e-13	9.01044e-12
Gm10693	predicted pseudogene 10693	675749	-7.34263	2.01792	206.566	2.03106e-13	9.31187e-12
Snx8	sorting nexin 8	231834	-3.24573	2.97731	206.476	2.04075e-13	9.32604e-12
Sh2b2	SH2B adaptor protein 2	23921	-5.43799	2.67967	207.728	2.05752e-13	9.37234e-12
Rell1	RELT-like 1	100532	-2.43396	4.07657	206.076	2.08458e-13	9.46508e-12
Prkar2b	protein kinase, cAMP dependent regulatory, type II beta	19088	-3.62351	2.46037	205.772	2.11862e-13	9.5888e-12
Lmo2	LIM domain only 2	16909	-5.40145	3.65802	218.581	2.28712e-13	1.03009e-11
Man2b1	mannosidase 2, alpha B1	17159	-1.26299	7.98441	201.103	2.72425e-13	1.21738e-11
Stx7	syntaxin 7	53331	-2.01678	5.20819	200.456	2.822e-13	1.24937e-11
Adam22	a disintegrin and metallopeptidase domain 22	11496	-6.63655	2.9979	210.533	2.82239e-13	1.24937e-11
Cln8	CLN8 transmembrane ER and ERGIC protein	26889	-1.44623	4.36989	200.159	2.86826e-13	1.26571e-11
Arhgap22	Rho GTPase activating protein 22	239027	-5.64693	1.75766	198.648	3.11586e-13	1.37069e-11
Gngt2	guanine nucleotide binding protein (G protein), gamma transducing activity polypeptide 2	14710	-2.5529	3.8919	197.58	3.305e-13	1.44036e-11
Rasal2	RAS protein activator like 2	226525	-6.09367	2.73718	202.743	3.31533e-13	1.44036e-11
Stra6l	STRA6-like	74152	-6.55603	4.93687	236.177	3.45699e-13	1.48377e-11
Myo5a	myosin VA	17918	-2.02295	6.32607	199.195	3.52273e-13	1.50741e-11
Eepd1	endonuclease/exonuclease/phosphatase family domain containing 1	67484	-4.68674	2.07254	195.713	3.66582e-13	1.56034e-11
Tnfrsf11a	tumor necrosis factor receptor superfamily, member 11a, NFKB activator	21934	-5.50011	2.61332	224.933	3.66853e-13	1.56034e-11
Atf6	activating transcription factor 6	226641	-1.38898	6.29786	194.214	3.98656e-13	1.69052e-11
Prr5	proline rich 5 (renal)	109270	-4.75819	1.48486	193.141	4.23449e-13	1.79028e-11
Siglece	sialic acid binding Ig-like lectin E	83382	-5.94701	2.34584	193.796	4.25448e-13	1.79336e-11
Usp12	ubiquitin specific peptidase 12	22217	-1.13231	6.58866	192.626	4.35947e-13	1.83215e-11
Cdc42ep2	CDC42 effector protein (Rho GTPase binding) 2	104252	-6.38206	1.0131	192.496	4.39185e-13	1.84028e-11
Rasgrp3	RAS, guanyl releasing protein 3	240168	-5.51187	3.65816	207.591	4.45864e-13	1.86274e-11
Bcl11a	B cell CLL/lymphoma 11A (zinc finger protein)	14025	-6.77559	5.00671	232.605	4.5567e-13	1.89514e-11
Fam49a	NA	NA	-1.1783	7.24286	191.631	4.61258e-13	1.9101e-11
Klri2	killer cell lectin-like receptor family I member 2	320407	-5.51597	2.46651	191.761	4.72612e-13	1.95139e-11
Arhgap17	Rho GTPase activating protein 17	70497	-1.26754	5.82631	191.149	4.74054e-13	1.95164e-11
Knop1	lysine rich nucleolar protein 1	66356	-1.39243	5.83365	190.928	4.80079e-13	1.9707e-11
Notch3	notch 3	18131	-5.85733	0.948199	217.9	4.89434e-13	2.00327e-11
Gm42333	predicted gene, 42333	105247194	-5.54369	1.83383	189.28	5.27535e-13	2.15298e-11
Ehd4	EH-domain containing 4	98878	-2.09549	4.7506	189.023	5.35388e-13	2.17874e-11
Cd300c	CD300C molecule	387565	-7.12512	2.05406	216.051	5.51651e-13	2.23846e-11
Tifa	TRAF-interacting protein with forkhead-associated domain	211550	-6.85655	2.75598	196.451	5.56694e-13	2.25246e-11
Clec12a	C-type lectin domain family 12, member a	232413	-6.57491	2.78625	196.17	5.68415e-13	2.28575e-11
Fcgr2b	Fc receptor, IgG, low affinity IIb	14130	-5.10781	2.59426	188.472	5.7027e-13	2.28575e-11
Cd209b	CD209b antigen	69165	-6.00258	0.635074	214.618	5.71397e-13	2.28575e-11
Prkcd	protein kinase C, delta	18753	-1.5503	6.77545	186.526	6.18573e-13	2.46748e-11
Lyz2	lysozyme 2	17105	-5.61875	5.05323	221.528	6.2215e-13	2.47476e-11
Ackr1	atypical chemokine receptor 1 (Duffy blood group)	13349	-7.09712	1.42122	186.378	6.23923e-13	2.47484e-11
Kcnk6	potassium inwardly-rectifying channel, subfamily K, member 6	52150	-2.37017	4.36686	186.109	6.3378e-13	2.50689e-11
Mefv	Mediterranean fever	54483	-6.46461	4.29269	213.867	6.69456e-13	2.62207e-11
Ppfia4	protein tyrosine phosphatase, receptor type, f polypeptide (PTPRF), interacting protein (liprin), alpha 4	68507	-6.29798	4.36864	213.858	6.70325e-13	2.62207e-11
Nlrp1a	NLR family, pyrin domain containing 1A	195046	-2.81875	2.57086	183.945	7.19497e-13	2.80664e-11
Kdr	kinase insert domain protein receptor	16542	-5.87748	1.46975	183.452	7.40721e-13	2.88147e-11
Mllt4	NA	NA	-3.66384	4.00137	190.991	7.5364e-13	2.91566e-11
Marcks	myristoylated alanine rich protein kinase C substrate	17118	-5.22685	5.45552	220.671	7.68711e-13	2.96584e-11
Npc1	NPC intracellular cholesterol transporter 1	18145	-1.2396	5.90787	182.74	7.72601e-13	2.97272e-11
Frmd4a	FERM domain containing 4A	209630	-3.12314	3.53781	182.602	8.03294e-13	3.08242e-11
1600010M07Rik	RIKEN cDNA 1600010M07 gene	69781	-6.00168	1.58625	207.392	8.09807e-13	3.09899e-11
Ticam2	toll-like receptor adaptor molecule 2	225471	-4.16839	3.06138	183.666	8.12078e-13	3.09929e-11
Zcchc24	zinc finger, CCHC domain containing 24	71918	-3.76824	2.57186	181.814	8.16253e-13	3.10682e-11
Rp2	retinitis pigmentosa 2 homolog	19889	-2.65761	5.45218	192.093	8.38262e-13	3.18202e-11
Papss2	3'-phosphoadenosine 5'-phosphosulfate synthase 2	23972	-6.95017	1.3437	181.315	8.40909e-13	3.1835e-11
Abhd15	abhydrolase domain containing 15	67477	-2.66203	3.14691	180.469	8.84523e-13	3.33967e-11
Klk1	kallikrein 1	16612	-6.9443	2.27834	182.754	8.92513e-13	3.36085e-11
Myo1b	myosin IB	17912	-5.66593	2.14702	179.687	9.27089e-13	3.48176e-11
P2rx5	purinergic receptor P2X, ligand-gated ion channel, 5	94045	-4.94395	0.585509	179.626	9.30462e-13	3.48516e-11
Tsc22d1	TSC22 domain family, member 1	21807	-2.58357	5.13027	186.527	9.70349e-13	3.62495e-11
Il1b	interleukin 1 beta	16176	-6.09594	3.74883	196.555	1.03047e-12	3.83939e-11
Rasgrp4	RAS guanyl releasing protein 4	233046	-4.25775	4.88998	201.33	1.07012e-12	3.97662e-11
C130050O18Rik	RIKEN cDNA C130050O18 gene	319772	-5.66318	0.628653	176.197	1.14571e-12	4.24634e-11
Zmiz2	zinc finger, MIZ-type containing 2	52915	-1.06416	8.00187	176.039	1.15684e-12	4.27635e-11
Ogfrl1	opioid growth factor receptor-like 1	70155	-5.38481	4.19831	198.592	1.16742e-12	4.30423e-11
Ppfibp2	PTPRF interacting protein, binding protein 2 (liprin beta 2)	19024	-4.4106	2.22768	175.691	1.18178e-12	4.34581e-11
Agap1	ArfGAP with GTPase domain, ankyrin repeat and PH domain 1	347722	-5.17901	1.35656	175.559	1.19136e-12	4.36431e-11
Upb1	ureidopropionase, beta	103149	-7.76691	1.38472	175.537	1.19299e-12	4.36431e-11
Ago4	argonaute RISC catalytic subunit 4	76850	-4.04562	2.82802	175.353	1.24138e-12	4.52958e-11
Klrd1	killer cell lectin-like receptor, subfamily D, member 1	16643	-4.42215	3.92628	185.82	1.25266e-12	4.55897e-11
Fbrsl1	fibrosin-like 1	381668	-1.64888	6.18038	174.256	1.29096e-12	4.68627e-11
Cd80	CD80 antigen	12519	-2.5681	3.97285	174.094	1.30399e-12	4.72144e-11
Zfhx3	zinc finger homeobox 3	11906	-4.30216	1.93603	173.214	1.37704e-12	4.9732e-11
Ly86	lymphocyte antigen 86	17084	-6.41997	4.16875	198.825	1.3976e-12	5.02176e-11
Tmod2	tropomodulin 2	50876	-5.92301	2.34376	174.558	1.40236e-12	5.02607e-11
Dnaaf3	dynein, axonemal assembly factor 3	436022	-4.09478	1.94595	172.64	1.4271e-12	5.10181e-11
Lyz1	lysozyme 1	17110	-4.98944	1.87493	172.381	1.45037e-12	5.17188e-11
Ppp1r14a	protein phosphatase 1, regulatory inhibitor subunit 14A	68458	-7.97039	1.89298	172.772	1.45819e-12	5.17779e-11
P2ry13	purinergic receptor P2Y, G-protein coupled 13	74191	-5.17114	1.29132	172.282	1.45936e-12	5.17779e-11
Sowahc	sosondowah ankyrin repeat domain family member C	268301	-4.46959	3.31142	179.177	1.46452e-12	5.18308e-11
Sulf2	sulfatase 2	72043	-6.61347	5.03171	244.522	1.47599e-12	5.21062e-11
Tcf4	transcription factor 4	21413	-5.03668	5.37538	205.066	1.58611e-12	5.55769e-11
Pcyt1a	phosphate cytidylyltransferase 1, choline, alpha isoform	13026	-1.42288	4.63989	170.475	1.63446e-12	5.71291e-11
Nek6	NIMA (never in mitosis gene a)-related expressed kinase 6	59126	-4.0668	2.571	169.784	1.70732e-12	5.93818e-11
Pdzd4	PDZ domain containing 4	245469	-5.61619	2.70538	175.089	1.74703e-12	6.04855e-11
Nuak2	NUAK family, SNF1-like kinase, 2	74137	-3.04233	2.74855	169.391	1.75039e-12	6.04855e-11
Atp8b4	ATPase, class I, type 8B, member 4	241633	-1.53364	4.52838	169.377	1.7519e-12	6.04855e-11
Nectin1	nectin cell adhesion molecule 1	58235	-2.81527	4.01043	170.649	1.78666e-12	6.14856e-11
Kif9	kinesin family member 9	16578	-4.97666	2.04723	169.042	1.78958e-12	6.14856e-11
Sesn2	sestrin 2	230784	-2.25395	3.41431	168.433	1.86018e-12	6.35485e-11
Gpx1	glutathione peroxidase 1	14775	-1.34635	6.87149	168.408	1.86312e-12	6.35485e-11
Siglech	sialic acid binding Ig-like lectin H	233274	-8.17503	5.97596	215.903	1.89961e-12	6.4637e-11
Nlrc4	NLR family, CARD domain containing 4	268973	-2.4304	3.88519	168.061	1.90486e-12	6.46599e-11
Gm9733	predicted gene 9733	751864	-6.44078	2.87405	177.478	1.92577e-12	6.5213e-11
2001-03-01	NA	NA	-6.35864	4.31676	193.899	2.00516e-12	6.7739e-11
Dnah2	dynein, axonemal, heavy chain 2	327954	-6.86417	2.0797	168.022	2.01589e-12	6.79388e-11
Nectin4	nectin cell adhesion molecule 4	71740	-6.62122	0.93574	166.49	2.10661e-12	7.03249e-11
Lyst	lysosomal trafficking regulator	17101	-2.23115	8.24374	174.631	2.11855e-12	7.05566e-11
Slc44a5	solute carrier family 44, member 5	242259	-6.36326	2.10889	188.929	2.15063e-12	7.14566e-11
Eldr	Egfr long non-coding downstream RNA	72735	-5.66425	1.65801	165.89	2.1896e-12	7.25807e-11
Tec	tec protein tyrosine kinase	21682	-1.59227	3.58043	165.047	2.31226e-12	7.64669e-11
Gm11787	predicted gene 11787	666513	-5.3118	1.92605	163.494	2.55833e-12	8.4407e-11
Pik3r6	phosphoinositide-3-kinase regulatory subunit 5	104709	-6.87703	1.10904	162.669	2.7004e-12	8.88866e-11
Dennd5a	DENN/MADD domain containing 5A	19347	-1.67212	6.2336	163.025	2.71481e-12	8.91531e-11
Pilrb2	paired immunoglobin-like type 2 receptor beta 2	545812	-4.98791	0.690067	162.546	2.72218e-12	8.91879e-11
Adam11	a disintegrin and metallopeptidase domain 11	11488	-6.33589	4.92291	195.943	2.77667e-12	9.05528e-11
Tmem176b	transmembrane protein 176B	65963	-5.12394	5.35031	194.616	2.79386e-12	9.09034e-11
Pla2g4a	phospholipase A2, group IVA (cytosolic, calcium-dependent)	18783	-5.47857	1.36834	162.035	2.81522e-12	9.11782e-11
Esam	endothelial cell-specific adhesion molecule	69524	-5.51345	1.93569	182.898	2.88315e-12	9.31648e-11
Cds1	CDP-diacylglycerol synthase 1	74596	-8.15425	1.02937	182.22	2.99261e-12	9.64809e-11
Sat1	spermidine/spermine N1-acetyl transferase 1	20229	-1.54734	7.01198	160.905	3.04251e-12	9.78664e-11
Tmem176a	transmembrane protein 176A	66058	-5.02375	4.43897	183.83	3.05521e-12	9.80515e-11
Basp1	brain abundant, membrane attached signal protein 1	70350	-5.1006	3.04211	167.611	3.13484e-12	9.99256e-11
5430427O19Rik	NA	NA	-3.32982	3.03645	159.732	3.27971e-12	1.0396e-10
Slamf9	SLAM family member 9	98365	-7.93596	0.954295	180.543	3.2835e-12	1.0396e-10
Lifr	LIF receptor alpha	16880	-7.05191	3.66783	180.401	3.4128e-12	1.07606e-10
Trio	triple functional domain (PTPRF interacting)	223435	-1.16624	5.73736	159.108	3.41928e-12	1.07606e-10
Ltbr	lymphotoxin B receptor	17000	-5.42242	1.91095	158.704	3.51748e-12	1.10378e-10
Abi3	ABI family member 3	66610	-2.03131	5.23904	160.238	3.62474e-12	1.13492e-10
Trappc5	trafficking protein particle complex 5	66682	-1.09942	5.00576	158.195	3.63542e-12	1.13575e-10
Lrrk2	leucine-rich repeat kinase 2	66725	-5.77187	5.49208	194.602	3.64347e-12	1.13575e-10
Clec9a	C-type lectin domain family 9, member a	232414	-8.62741	2.63126	190.058	3.69041e-12	1.14785e-10
Adap1	ArfGAP with dual PH domains 1	231821	-1.83285	5.10069	157.871	3.71562e-12	1.15315e-10
Abcd1	ATP-binding cassette, sub-family D (ALD), member 1	11666	-0.859506	6.22113	157.759	3.7437e-12	1.15932e-10
Ugt1a7c	UDP glucuronosyltransferase 1 family, polypeptide A7C	394432	-5.03384	0.67591	157.07	3.92216e-12	1.21192e-10
Gm35478	predicted gene, 35478	102639078	-6.93255	2.06856	177.663	4.02307e-12	1.24039e-10
Fscn1	fascin actin-bundling protein 1	14086	-5.35719	3.67855	171.193	4.04425e-12	1.2442e-10
Anxa4	annexin A4	11746	-2.15589	3.54099	156.345	4.11967e-12	1.26191e-10
Mxd1	MAX dimerization protein 1	17119	-0.99912	5.23808	155.983	4.22263e-12	1.29064e-10
Specc1	sperm antigen with calponin homology and coiled-coil domains 1	432572	-3.86881	3.59462	162.696	4.27343e-12	1.3011e-10
Ccl6	chemokine (C-C motif) ligand 6	20305	-5.90026	1.5018	155.801	4.27526e-12	1.3011e-10
Clec10a	C-type lectin domain family 10, member A	17312	-6.89448	2.46791	162.652	4.28536e-12	1.30137e-10
Haus8	4HAUS augmin-like complex, subunit 8	76478	-2.08614	4.52208	155.09	4.48797e-12	1.35997e-10
Dusp22	dual specificity phosphatase 22	105352	-2.28748	3.04681	154.872	4.55546e-12	1.37452e-10
Spats2	spermatogenesis associated, serine-rich 2	72572	-5.52792	0.483362	154.809	4.57527e-12	1.37756e-10
Csgalnact2	chondroitin sulfate N-acetylgalactosaminyltransferase 2	78752	-1.55726	5.05754	154.754	4.59247e-12	1.37979e-10
Cpne2	copine II	234577	-2.75023	2.12984	154.511	4.66984e-12	1.40006e-10
Dusp6	dual specificity phosphatase 6	67603	-1.17132	5.76303	153.918	4.86427e-12	1.45218e-10
Ceacam1	carcinoembryonic antigen-related cell adhesion molecule 1	26365	-5.50341	2.39273	156.263	5.18601e-12	1.54497e-10
Tlr2	toll-like receptor 2	24088	-2.46736	2.95583	152.956	5.19831e-12	1.54538e-10
Gpr157	G protein-coupled receptor 157	269604	-2.68952	2.50488	152.778	5.26295e-12	1.56131e-10
Mmp25	matrix metallopeptidase 25	240047	-3.21331	1.99415	151.344	5.8155e-12	1.72161e-10
Ctss	cathepsin S	13040	-1.5948	7.84634	151.517	5.95456e-12	1.75541e-10
Snx10	sorting nexin 10	71982	-1.49333	4.58288	150.86	6.01605e-12	1.76985e-10
Rab32	RAB32, member RAS oncogene family	67844	-2.20357	3.21994	150.344	6.23806e-12	1.83134e-10
Fnip2	folliculin interacting protein 2	329679	-2.20984	2.2708	150.127	6.33369e-12	1.85556e-10
D6Ertd527e	DNA segment, Chr 6, ERATO Doi 527, expressed	52372	-5.1148	1.20325	149.616	6.5661e-12	1.91967e-10
Etv6	ets variant 6	14011	-1.05969	7.16262	149.55	6.59679e-12	1.92465e-10
Tpd52	tumor protein D52	21985	-1.99693	5.10487	150.391	6.81823e-12	1.98516e-10
Zeb2	zinc finger E-box binding homeobox 2	24136	-5.45116	4.6895	173.22	6.95384e-12	2.01633e-10
Chka	choline kinase alpha	12660	-3.06747	5.14145	161.567	7.26851e-12	2.09895e-10
Adrbk2	NA	NA	-6.45112	6.78603	187.218	7.39675e-12	2.13162e-10
Obscn	obscurin, cytoskeletal calmodulin and titin-interacting RhoGEF	380698	-5.45806	2.35458	168.008	7.44947e-12	2.14244e-10
Ptchd1	patched domain containing 1	211612	-6.14872	2.65157	154.996	7.49093e-12	2.14999e-10
Tlr5	toll-like receptor 5	53791	-5.85123	2.69366	154.967	7.68489e-12	2.19814e-10
App	amyloid beta (A4) precursor protein	11820	-2.50441	5.60443	157.345	7.68984e-12	2.19814e-10
Atp2a1	ATPase, Ca++ transporting, cardiac muscle, fast twitch 1	11937	-4.54444	0.686512	147.198	7.79827e-12	2.22463e-10
Eef2k	eukaryotic elongation factor-2 kinase	13631	-2.78307	4.06626	150.389	7.88453e-12	2.24471e-10
St3gal5	ST3 beta-galactoside alpha-2,3-sialyltransferase 5	20454	-2.42469	2.89257	146.774	8.0392e-12	2.28414e-10
Tex2	testis expressed gene 2	21763	-1.29125	5.34401	146.696	8.08392e-12	2.29223e-10
Rgs18	regulator of G-protein signaling 18	64214	-6.81243	2.17533	149.977	8.1129e-12	2.29584e-10
Slco5a1	solute carrier organic anion transporter family, member 5A1	240726	-5.42716	2.35951	149.775	8.1836e-12	2.31121e-10
Ifitm1	interferon induced transmembrane protein 1	68713	-5.17327	1.48733	146.362	8.28079e-12	2.33399e-10
Mcemp1	mast cell expressed membrane protein 1	69189	-6.22434	2.95841	175.797	8.45164e-12	2.3774e-10
Apba1	amyloid beta (A4) precursor protein binding, family A, member 1	319924	-4.41234	2.47326	146.176	8.69011e-12	2.43962e-10
Prkd3	protein kinase D3	75292	-1.54176	5.67671	145.359	8.9022e-12	2.49421e-10
Pip4k2a	phosphatidylinositol-5-phosphate 4-kinase, type II, alpha	18718	-1.408	8.19394	144.481	9.48848e-12	2.64796e-10
Gm29791	predicted gene, 29791	101056178	-5.75509	1.03575	143.974	9.84523e-12	2.7367e-10
Deptor	DEP domain containing MTOR-interacting protein	97998	-2.24413	2.90542	143.904	9.89576e-12	2.74535e-10
Wdfy2	WD repeat and FYVE domain containing 2	268752	-1.15865	6.07456	143.713	1.00352e-11	2.77856e-10
Slc22a4	solute carrier family 22 (organic cation transporter), member 4	30805	-3.61743	1.48891	142.927	1.06302e-11	2.9261e-10
Smagp	small cell adhesion glycoprotein	207818	-3.97008	0.876344	142.863	1.06803e-11	2.92847e-10
Lipe	lipase, hormone sensitive	16890	-1.54529	4.11552	142.397	1.10527e-11	3.02339e-10
Trim30b	tripartite motif-containing 30B	244183	-6.32308	0.832613	142.376	1.10693e-11	3.02339e-10
Il31ra	interleukin 31 receptor A	218624	-6.22229	1.23401	141.978	1.13993e-11	3.10152e-10
Hrh1	histamine receptor H1	15465	-5.70489	1.16763	158.975	1.16536e-11	3.15854e-10
Rab43	RAB43, member RAS oncogene family	69834	-1.09957	7.03213	140.729	1.25058e-11	3.3637e-10
Dpep2	dipeptidase 2	319446	-4.66494	0.758227	140.633	1.25953e-11	3.38134e-10
Smim5	small integral membrane protein 5	66528	-10.2676	1.66589	197.41	1.2755e-11	3.4177e-10
Bach1	BTB and CNC homology 1, basic leucine zipper transcription factor 1	12013	-1.31763	5.42459	140.277	1.29346e-11	3.45928e-10
Usp35	ubiquitin specific peptidase 35	244144	-1.81319	4.26204	140.151	1.30563e-11	3.48522e-10
Camk1d	calcium/calmodulin-dependent protein kinase ID	227541	-0.949538	6.50969	140.101	1.31055e-11	3.49176e-10
P2ry14	purinergic receptor P2Y, G-protein coupled, 14	140795	-4.34897	1.79054	140.024	1.31813e-11	3.50443e-10
Angptl7	angiopoietin-like 7	654812	-6.72802	-0.018196	139.795	1.34091e-11	3.55252e-10
Gapt	Grb2-binding adaptor, transmembrane	238875	-6.12469	1.61179	139.983	1.35696e-11	3.5816e-10
Tspan2	tetraspanin 2	70747	-3.17811	4.02886	143.891	1.44467e-11	3.79892e-10
Sh3bp2	SH3-domain binding protein 2	24055	-1.50954	4.55248	138.616	1.46511e-11	3.84551e-10
Mfsd12	major facilitator superfamily domain containing 12	73822	-2.06942	3.17552	138.353	1.49452e-11	3.91541e-10
Klhl18	kelch-like 18	270201	-1.19786	5.72495	138.063	1.52762e-11	3.99474e-10
Frmd5	FERM domain containing 5	228564	-4.20096	1.52329	138.003	1.53453e-11	4.00539e-10
Heatr5a	HEAT repeat containing 5A	320487	-1.30071	5.80372	137.426	1.60326e-11	4.17706e-10
Ptger3	prostaglandin E receptor 3 (subtype EP3)	19218	-6.02055	1.66139	153.889	1.63018e-11	4.23937e-10
Nrm	nurim (nuclear envelope membrane protein)	106582	-1.48122	3.75248	137.025	1.65283e-11	4.29038e-10
Myof	myoferlin	226101	-5.1945	1.76939	136.98	1.65851e-11	4.29723e-10
Plau	plasminogen activator, urokinase	18792	-5.40899	1.32109	136.775	1.68471e-11	4.34914e-10
Gpr137b-ps	G protein-coupled receptor 137B, pseudogene	664862	-1.31499	4.45018	136.623	1.70435e-11	4.38381e-10
F11r	F11 receptor	16456	-5.14016	0.392138	136.362	1.73858e-11	4.45538e-10
Cd300lb	CD300 molecule like family member B	217304	-4.68997	1.88904	136.42	1.77576e-11	4.53445e-10
H2-M2	histocompatibility 2, M region locus 2	14990	-6.94944	5.40026	169.772	1.82627e-11	4.65501e-10
Card9	caspase recruitment domain family, member 9	332579	-3.87408	2.89148	138.389	1.83401e-11	4.65792e-10
Ddhd1	DDHD domain containing 1	114874	-1.34807	6.22307	135.342	1.88024e-11	4.76677e-10
Rhoq	ras homolog family member Q	104215	-3.03993	3.12811	135.272	1.93899e-11	4.89811e-10
Arhgef10l	Rho guanine nucleotide exchange factor (GEF) 10-like	72754	-6.39181	0.179113	172.954	1.9582e-11	4.93781e-10
Sap30	sin3 associated polypeptide	60406	-2.27051	2.51289	134.403	2.02151e-11	5.08837e-10
Cnpy3	canopy FGF signaling regulator 3	72029	-1.23348	5.21346	134.342	2.03111e-11	5.10343e-10
Sspo	SCO-spondin	243369	-3.94103	3.33242	140.116	2.05404e-11	5.15189e-10
Cxcl16	chemokine (C-X-C motif) ligand 16	66102	-5.68969	2.23279	152.911	2.05831e-11	5.15345e-10
Arhgap32	Rho GTPase activating protein 32	330914	-5.38531	1.99665	134.829	2.13128e-11	5.3267e-10
Fgfr1	fibroblast growth factor receptor 1	14182	-3.67455	1.84677	133.336	2.19627e-11	5.46977e-10
Tbc1d16	TBC1 domain family, member 16	207592	-2.93576	3.42444	134.779	2.20249e-11	5.47558e-10
Zfp710	zinc finger protein 710	209225	-1.44654	5.2667	133.251	2.21094e-11	5.48694e-10
Peli2	pellino 2	93834	-3.83483	0.932795	133.169	2.22498e-11	5.50243e-10
Acvr2b	activin receptor IIB	11481	-5.44241	1.54383	132.978	2.25842e-11	5.57538e-10
Tubb6	tubulin, beta 6 class V	67951	-4.47401	1.31876	132.905	2.27148e-11	5.59782e-10
Snx9	sorting nexin 9	66616	-2.12362	4.39355	132.823	2.36199e-11	5.80363e-10
Il18	interleukin 18	16173	-2.58205	2.33085	132.399	2.36321e-11	5.80363e-10
Tcp11l1	t-complex 11 like 1	320554	-4.8748	1.82513	132.167	2.41287e-11	5.90505e-10
Disc1	disrupted in schizophrenia 1	244667	-3.49794	2.52666	131.772	2.48263e-11	6.0548e-10
Syk	spleen tyrosine kinase	20963	-5.85378	5.92065	164.169	2.49431e-11	6.07278e-10
Plac8	placenta-specific 8	231507	-5.02187	5.3071	156.845	2.50615e-11	6.0911e-10
Dennd4a	DENN/MADD domain containing 4A	102442	-1.6557	6.10045	132.898	2.53683e-11	6.14453e-10
Pilrb1	paired immunoglobin-like type 2 receptor beta 1	170741	-5.65392	0.833783	131.21	2.59502e-11	6.2747e-10
Cxcl9	chemokine (C-X-C motif) ligand 9	17329	-5.16037	1.513	131.013	2.63591e-11	6.36268e-10
Lst1	leukocyte specific transcript 1	16988	-3.70313	2.21199	130.984	2.64198e-11	6.36646e-10
Ctnna1	catenin (cadherin associated protein), alpha 1	12385	-1.60034	5.607	131.211	2.66023e-11	6.3995e-10
Slc16a14	solute carrier family 16 (monocarboxylic acid transporters), member 14	71781	-5.98968	0.98847	130.518	2.74125e-11	6.5832e-10
Cd86	CD86 antigen	12524	-2.372	3.91981	130.631	2.78499e-11	6.67688e-10
Gatm	glycine amidinotransferase (L-arginine:glycine amidinotransferase)	67092	-4.67328	0.749313	130.015	2.85311e-11	6.81704e-10
Scarb1	scavenger receptor class B, member 1	20778	-1.75485	3.97725	129.87	2.88642e-11	6.88499e-10
Duxbl2	NA	NA	-8.16945	0.99711	144.76	2.9263e-11	6.95661e-10
Duxbl3	NA	NA	-8.16945	0.99711	144.76	2.9263e-11	6.95661e-10
Ostf1	osteoclast stimulating factor 1	20409	-0.991629	6.43235	129.659	2.9354e-11	6.96651e-10
Spib	Spi-B transcription factor (Spi-1/PU.1 related)	272382	-6.23851	4.41779	152.739	2.94806e-11	6.98481e-10
Prkcg	protein kinase C, gamma	18752	-3.73707	1.02527	129.53	2.9658e-11	7.01508e-10
Tlr9	toll-like receptor 9	81897	-6.33145	4.45261	152.818	3.01349e-11	7.11597e-10
Olfr111	olfactory receptor 111	545205	-7.04485	0.904759	143.88	3.10582e-11	7.32175e-10
Abca9	ATP-binding cassette, sub-family A (ABC1), member 9	217262	-6.70774	3.76023	148.344	3.13325e-11	7.36184e-10
Gm15987	predicted gene 15987	100504591	-5.01662	1.95257	129.056	3.16636e-11	7.42726e-10
4930579C12Rik	RIKEN cDNA 4930579C12 gene	319213	-3.45511	1.53626	128.264	3.28291e-11	7.67517e-10
Epha2	Eph receptor A2	13836	-8.13965	1.04584	176.183	3.38044e-11	7.86679e-10
D7Ertd128e	DNA segment, Chr 7, ERATO Doi 128, expressed	52222	-5.67218	1.19932	127.896	3.38159e-11	7.86679e-10
B230217C12Rik	RIKEN cDNA B230217C12 gene	68127	-4.06167	1.53745	127.851	3.39402e-11	7.88272e-10
Btbd3	BTB (POZ) domain containing 3	228662	-6.2865	1.09723	142.454	3.42273e-11	7.93635e-10
Gm39972	predicted gene, 39972	105244343	-2.20155	7.92898	136.778	3.43064e-11	7.93861e-10
Mef2c	myocyte enhancer factor 2C	17260	-5.62046	4.04107	146.015	3.43495e-11	7.93861e-10
Rnf144b	ring finger protein 144B	218215	-3.25546	2.11255	127.664	3.44573e-11	7.94089e-10
Fmnl2	formin-like 2	71409	-5.75422	2.95684	136.426	3.47545e-11	7.99297e-10
Cd300e	CD300E molecule	217306	-6.75632	1.07526	126.719	3.72025e-11	8.54206e-10
Procr	protein C receptor, endothelial	19124	-6.95632	0.769522	140.747	3.84929e-11	8.8097e-10
Slc41a2	solute carrier family 41, member 2	338365	-5.94773	2.1784	129.933	3.88796e-11	8.86945e-10
Ly6d	lymphocyte antigen 6 complex, locus D	17068	-5.7505	3.22545	136.926	3.9476e-11	8.99098e-10
Gria3	glutamate receptor, ionotropic, AMPA3 (alpha 3)	53623	-6.45587	1.68092	127.012	4.23987e-11	9.61015e-10
Apobr	apolipoprotein B receptor	171504	-3.11331	5.20849	138.37	4.28058e-11	9.68688e-10
Tmem184b	transmembrane protein 184b	223693	-0.772679	5.40076	124.303	4.53598e-11	1.0232e-09
Ccdc102a	coiled-coil domain containing 102A	234582	-3.78142	2.54329	124.421	4.65099e-11	1.04581e-09
Hps3	HPS3, biogenesis of lysosomal organelles complex 2 subunit 1	12807	-0.948777	6.41015	123.499	4.84902e-11	1.0886e-09
Tlr3	toll-like receptor 3	142980	-2.93681	1.34694	123.107	5.00987e-11	1.12293e-09
Gm2065	predicted gene 2065	102639511	-5.96194	0.797754	122.859	5.11482e-11	1.14463e-09
Wdr86	WD repeat domain 86	269633	-3.50648	1.21099	122.803	5.13895e-11	1.14821e-09
Gfpt1	glutamine fructose-6-phosphate transaminase 1	14583	-0.941403	6.91599	122.145	5.43008e-11	1.21135e-09
Duxbl1	double homeobox B-like 1	278672	-8.19006	1.02644	135.732	5.47581e-11	1.21962e-09
Dock5	dedicator of cytokinesis 5	68813	-4.55795	6.00817	147.263	5.57542e-11	1.23985e-09
Nfkbie	nuclear factor of kappa light polypeptide gene enhancer in B cells inhibitor, epsilon	18037	-1.09853	5.98056	120.697	6.13548e-11	1.36011e-09
Hap1	huntingtin-associated protein 1	15114	-3.95055	4.42144	134.75	6.16618e-11	1.36477e-09
Rab30	RAB30, member RAS oncogene family	75985	-6.04965	2.41569	125.78	6.36747e-11	1.40712e-09
Nlrp10	NLR family, pyrin domain containing 10	244202	-6.20183	0.927276	120.19	6.40569e-11	1.41336e-09
Uvrag	UV radiation resistance associated gene	78610	-1.34484	6.39084	120.135	6.43572e-11	1.41777e-09
Sh3bp4	SH3-domain binding protein 4	98402	-2.82673	2.56649	119.878	6.57855e-11	1.44248e-09
Scel	sciellin	64929	-5.63265	1.39728	132.513	6.90673e-11	1.50975e-09
Slc6a6	solute carrier family 6 (neurotransmitter transporter, taurine), member 6	21366	-0.76936	7.25142	118.971	7.10887e-11	1.55154e-09
Cuedc2	CUE domain containing 2	67116	-1.45331	3.74233	118.825	7.19857e-11	1.56627e-09
Iqsec2	IQ motif and Sec7 domain 2	245666	-3.19194	1.71077	118.316	7.52093e-11	1.63138e-09
Tlr7	toll-like receptor 7	170743	-3.32426	4.29581	127.557	7.55274e-11	1.63577e-09
Il17re	interleukin 17 receptor E	57890	-5.55151	-0.0198338	131.252	7.57459e-11	1.63799e-09
Tmem86a	transmembrane protein 86A	67893	-2.1829	2.23099	118.158	7.62459e-11	1.64628e-09
Slco4a1	solute carrier organic anion transporter family, member 4a1	108115	-2.69554	2.65473	117.547	8.03823e-11	1.73294e-09
BC028528	cDNA sequence BC028528	229600	-5.61646	0.963997	130.38	8.07716e-11	1.73868e-09
Hdac9	histone deacetylase 9	79221	-3.71059	2.16434	117.296	8.21537e-11	1.76574e-09
Cdc42bpb	CDC42 binding protein kinase beta	217866	-2.91615	3.75619	121.422	8.23596e-11	1.76748e-09
Ppm1e	protein phosphatase 1E (PP2C domain containing)	320472	-5.42042	0.813878	117.071	8.37792e-11	1.79249e-09
Apobec1	apolipoprotein B mRNA editing enzyme, catalytic polypeptide 1	11810	-1.14129	5.05743	116.993	8.43472e-11	1.79957e-09
Dock10	dedicator of cytokinesis 10	210293	-0.937323	9.32202	116.954	8.46365e-11	1.80264e-09
Gm10634	predicted gene 10634	100039674	-3.47646	1.39972	116.627	8.70839e-11	1.85198e-09
Bahcc1	BAH domain and coiled-coil containing 1	268515	-5.69624	1.02274	116.476	8.82361e-11	1.86804e-09
LOC108167732	NA	NA	-6.06849	2.17113	120.668	8.9041e-11	1.88226e-09
Bcl2a1a	B cell leukemia/lymphoma 2 related protein A1a	12044	-1.62789	6.01769	118.045	9.21745e-11	1.93978e-09
H2-Ob	histocompatibility 2, O region beta locus	15002	-2.85906	6.52637	130.661	9.24387e-11	1.94245e-09
Gm31657	predicted gene, 31657	102633960	-7.10059	0.723362	170.004	9.53547e-11	2.00075e-09
Gpr82	G protein-coupled receptor 82	319200	-6.62759	2.23891	120.651	9.79742e-11	2.05266e-09
Mctp2	multiple C2 domains, transmembrane 2	244049	-1.53556	5.16263	114.855	1.02711e-10	2.13921e-09
Gm34907	predicted gene, 34907	102638313	-5.65307	1.38745	114.87	1.03309e-10	2.14848e-09
Fam234b	family with sequence similarity 234, member B	74525	-1.35375	5.21258	114.648	1.03626e-10	2.15192e-09
Gm16553	predicted gene 16553	102632602	-7.32519	1.81186	131.642	1.04536e-10	2.16762e-09
Trf	transferrin	22041	-3.95041	3.21234	120.052	1.06897e-10	2.21009e-09
Meis1	Meis homeobox 1	17268	-5.76068	0.69311	126.236	1.10182e-10	2.26841e-09
Slc15a4	solute carrier family 15, member 4	100561	-1.79326	4.60564	114.184	1.10444e-10	2.27013e-09
Plaur	plasminogen activator, urokinase receptor	18793	-4.27137	1.23972	113.877	1.10964e-10	2.2768e-09
Rhbdf2	rhomboid 5 homolog 2	217344	-1.12083	4.37671	113.865	1.11091e-10	2.2768e-09
Gm41611	predicted gene, 41611	105246309	-5.25536	-0.0455566	125.707	1.14707e-10	2.34411e-09
Dock1	dedicator of cytokinesis 1	330662	-6.74543	0.457189	113.473	1.15035e-10	2.34742e-09
Ccdc88a	coiled coil domain containing 88A	108686	-4.64315	4.62792	131.308	1.15443e-10	2.35234e-09
B3gnt8	UDP-GlcNAc:betaGal beta-1,3-N-acetylglucosaminyltransferase 8	232984	-5.13194	0.410162	113.103	1.18909e-10	2.41461e-09
Nuak1	NUAK family, SNF1-like kinase, 1	77976	-5.32237	1.07943	112.964	1.20397e-10	2.4392e-09
Depdc7	DEP domain containing 7	211896	-5.16709	0.807919	112.827	1.2189e-10	2.46591e-09
Cd302	CD302 antigen	66205	-5.72245	0.386881	112.76	1.22623e-10	2.4772e-09
Pkig	protein kinase inhibitor, gamma	18769	-3.98571	1.4578	112.597	1.24423e-10	2.50998e-09
Gm35853	predicted gene, 35853	102639573	-5.14168	1.3067	124.417	1.26623e-10	2.54706e-09
Slc6a12	solute carrier family 6 (neurotransmitter transporter, betaine/GABA), member 12	14411	-6.43136	1.5846	141.244	1.27003e-10	2.55108e-09
1700025G04Rik	RIKEN cDNA 1700025G04 gene	69399	-1.527	3.91587	112.289	1.27923e-10	2.56591e-09
Erp29	endoplasmic reticulum protein 29	67397	-0.979398	5.7036	112.249	1.28388e-10	2.57158e-09
Dennd3	DENN/MADD domain containing 3	105841	-2.84751	4.39858	118.697	1.29335e-10	2.58688e-09
LOC108167810	NA	NA	-7.38666	0.391089	124.069	1.30064e-10	2.59578e-09
Gm9530	predicted gene 9530	671336	-5.96177	0.917363	112.098	1.30148e-10	2.59578e-09
Zc3h12c	zinc finger CCCH type containing 12C	244871	-3.97394	3.19398	117.32	1.34128e-10	2.66388e-09
Vwf	Von Willebrand factor	22371	-6.75568	0.122026	123.575	1.35124e-10	2.67989e-09
Nod2	nucleotide-binding oligomerization domain containing 2	257632	-1.5579	3.40291	111.575	1.36446e-10	2.70232e-09
Cttnbp2nl	CTTNBP2 N-terminal like	80281	-5.29892	0.329407	111.46	1.3788e-10	2.72689e-09
Ssfa2	NA	NA	-1.06775	5.28569	111.228	1.40803e-10	2.77692e-09
Strip2	striatin interacting protein 2	320609	-4.61993	0.692969	111.159	1.41688e-10	2.79048e-09
Gm34020	predicted gene, 34020	102637133	-6.47124	-0.158994	111.048	1.43132e-10	2.815e-09
Runx2	runt related transcription factor 2	12393	-2.04036	6.31992	117.125	1.47366e-10	2.89424e-09
Tspan33	tetraspanin 33	232670	-6.03497	1.92306	113.76	1.47749e-10	2.89773e-09
Tnfrsf1a	tumor necrosis factor receptor superfamily, member 1a	21937	-0.822804	5.19962	110.493	1.5055e-10	2.94856e-09
Stat2	signal transducer and activator of transcription 2	20847	-0.801066	6.82292	110.474	1.50809e-10	2.94956e-09
Dusp16	dual specificity phosphatase 16	70686	-2.07132	3.87648	110.381	1.5244e-10	2.97321e-09
Arl11	ADP-ribosylation factor-like 11	219144	-5.05135	0.825045	121.715	1.56181e-10	3.04197e-09
LOC108169013	NA	NA	-2.33896	8.81501	118.426	1.57139e-10	3.05642e-09
Fads2	fatty acid desaturase 2	56473	-5.61856	0.897945	109.499	1.64901e-10	3.19419e-09
Phka1	phosphorylase kinase alpha 1	18679	-5.85812	1.69928	110.985	1.65646e-10	3.20272e-09
LOC102640024	NA	NA	-1.50839	4.66519	109.417	1.66149e-10	3.20519e-09
Dntt	deoxynucleotidyltransferase, terminal	21673	-4.70315	2.23315	112.153	1.66522e-10	3.20558e-09
Apof	apolipoprotein F	103161	-7.78537	-0.305544	126.358	1.88935e-10	3.61511e-09
Rufy3	RUN and FYVE domain containing 3	52822	-1.53719	4.01332	107.467	1.9908e-10	3.79567e-09
Cdh5	cadherin 5	12562	-6.02795	1.27687	107.764	1.99178e-10	3.79567e-09
Gm31166	predicted gene, 31166	102633307	-2.27166	2.62155	107.254	2.03084e-10	3.862e-09
Ptk2	PTK2 protein tyrosine kinase 2	14083	-2.57535	3.09066	107.364	2.03206e-10	3.862e-09
Trim36	tripartite motif-containing 36	28105	-2.15614	3.1056	107.204	2.04038e-10	3.87261e-09
Fcrla	Fc receptor-like A	98752	-5.91161	2.42006	112.316	2.05634e-10	3.89766e-09
4933424M12Rik	RIKEN cDNA 4933424M12 gene	67548	-5.46361	0.368628	107.037	2.07252e-10	3.92306e-09
Snx21	sorting nexin family member 21	101113	-2.94646	1.33824	106.684	2.14226e-10	4.04423e-09
Sipa1l3	signal-induced proliferation-associated 1 like 3	74206	-0.946398	5.70759	106.567	2.16592e-10	4.078e-09
Slc44a1	solute carrier family 44, member 1	100434	-1.89156	4.78915	108.422	2.16919e-10	4.07871e-09
Adgrg6	adhesion G protein-coupled receptor G6	215798	-6.17129	1.67476	133.759	2.2187e-10	4.16072e-09
Kif17	kinesin family member 17	16559	-7.55954	-0.384375	153.357	2.24677e-10	4.20778e-09
Iscu	iron-sulfur cluster assembly enzyme	66383	-0.803134	4.85006	106.122	2.25872e-10	4.22455e-09
Crispld2	cysteine-rich secretory protein LCCL domain containing 2	78892	-6.38306	0.7431	116.713	2.32786e-10	4.3481e-09
Card10	caspase recruitment domain family, member 10	105844	-2.52836	1.29062	105.593	2.37447e-10	4.42932e-09
Shtn1	shootin 1	71653	-3.02505	5.02958	116.277	2.38603e-10	4.44501e-09
Sgk3	serum/glucocorticoid regulated kinase 3	170755	-2.87985	4.40803	112.279	2.41655e-10	4.49001e-09
6430548M08Rik	RIKEN cDNA 6430548M08 gene	234797	-3.6315	1.95382	105.242	2.45504e-10	4.54955e-09
Acsl1	acyl-CoA synthetase long-chain family member 1	14081	-1.26774	4.34113	105.031	2.50481e-10	4.63571e-09
Pdgfb	platelet derived growth factor, B polypeptide	18591	-2.42549	2.29394	104.898	2.53661e-10	4.6884e-09
Relt	RELT tumor necrosis factor receptor	320100	-1.2755	5.18923	104.807	2.55886e-10	4.72335e-09
Tcirg1	T cell, immune regulator 1, ATPase, H+ transporting, lysosomal V0 protein A3	27060	-1.30231	6.57571	104.976	2.57176e-10	4.74096e-09
Uap1	UDP-N-acetylglucosamine pyrophosphorylase 1	107652	-0.895468	4.88065	104.635	2.60115e-10	4.77644e-09
Rem1	rad and gem related GTP binding protein 1	19700	-6.67554	0.501053	115.179	2.63859e-10	4.83262e-09
Hexa	hexosaminidase A	15211	-0.967736	5.57946	104.389	2.66296e-10	4.87094e-09
Asb2	ankyrin repeat and SOCS box-containing 2	65256	-2.23074	6.71739	112.759	2.74956e-10	5.02284e-09
Slc38a2	solute carrier family 38, member 2	67760	-1.17039	7.45875	103.741	2.83378e-10	5.17e-09
Mira	mistral long non-coding RNA	100736249	-4.9828	0.0535778	103.537	2.8899e-10	5.25879e-09
Foxred2	FAD-dependent oxidoreductase domain containing 2	239554	-1.25164	3.99904	103.268	2.9659e-10	5.38322e-09
Spic	Spi-C transcription factor (Spi-1/PU.1 related)	20728	-4.2701	0.792276	103.216	2.98054e-10	5.40286e-09
Slc6a20a	solute carrier family 6 (neurotransmitter transporter), member 20A	102680	-6.70386	0.72298	113.6	3.00631e-10	5.44258e-09
Mapk14	mitogen-activated protein kinase 14	26416	-0.921675	7.69177	103.104	3.01315e-10	5.44798e-09
Sumf1	sulfatase modifying factor 1	58911	-1.14972	4.67845	103.031	3.03447e-10	5.4795e-09
Fads3	fatty acid desaturase 3	60527	-7.63424	0.666321	113.158	3.11912e-10	5.618e-09
9030617O03Rik	NA	NA	-2.14556	3.59225	102.735	3.18569e-10	5.73059e-09
Csf3r	colony stimulating factor 3 receptor (granulocyte)	12986	-5.85544	1.98179	106.073	3.2263e-10	5.79626e-09
Zeb2os	zinc finger E-box binding homeobox 2, opposite strand	433424	-5.53744	0.617886	102.149	3.30557e-10	5.92359e-09
Tmem150c	transmembrane protein 150C	231503	-6.18259	0.437665	112.346	3.33812e-10	5.97434e-09
Colgalt1	collagen beta(1-O)galactosyltransferase 1	234407	-0.910202	5.73874	101.798	3.42048e-10	6.114e-09
Evi2a	ecotropic viral integration site 2a	14017	-1.36396	5.76935	101.823	3.48389e-10	6.20818e-09
Kcnc3	potassium voltage gated channel, Shaw-related subfamily, member 3	16504	-3.79708	0.66963	101.577	3.49537e-10	6.2164e-09
Stap2	signal transducing adaptor family member 2	106766	-3.98508	0.69087	101.528	3.51206e-10	6.23821e-09
Ern1	endoplasmic reticulum (ER) to nucleus signalling 1	78943	-1.57416	4.64445	101.419	3.54962e-10	6.297e-09
Asah1	N-acylsphingosine amidohydrolase 1	11886	-1.82599	5.4469	104.803	3.59975e-10	6.36994e-09
Ctbp2	C-terminal binding protein 2	13017	-5.73885	1.17857	101.185	3.70783e-10	6.54479e-09
Aif1	allograft inflammatory factor 1	11629	-4.00999	1.20756	100.912	3.731e-10	6.57745e-09
St3gal4	ST3 beta-galactoside alpha-2,3-sialyltransferase 4	20443	-2.28536	7.88715	110.861	3.74448e-10	6.58478e-09
Snx5	sorting nexin 5	69178	-0.63026	7.4479	100.652	3.82753e-10	6.72246e-09
Slc2a6	solute carrier family 2 (facilitated glucose transporter), member 6	227659	-4.05823	2.48834	102.366	3.87296e-10	6.7938e-09
Kctd12	potassium channel tetramerisation domain containing 12	239217	-4.32028	5.81978	119.598	4.16035e-10	7.27083e-09
Cybb	cytochrome b-245, beta polypeptide	13058	-2.39488	7.18995	110.311	4.20828e-10	7.34071e-09
Tspan9	tetraspanin 9	109246	-3.17602	2.12162	99.6847	4.21194e-10	7.34071e-09
Sh3tc1	SH3 domain and tetratricopeptide repeats 1	231147	-2.92153	2.92384	100.184	4.29607e-10	7.45268e-09
Gm5150	predicted gene 5150	381484	-5.64476	0.992979	109.349	4.30453e-10	7.45819e-09
Mapk13	mitogen-activated protein kinase 13	26415	-5.82812	0.393863	99.3858	4.33902e-10	7.50874e-09
Ctsc	cathepsin C	13032	-1.0827	6.45349	99.2274	4.40801e-10	7.61878e-09
Aldh3b1	aldehyde dehydrogenase 3 family, member B1	67689	-5.28687	0.888647	98.6892	4.65152e-10	8.02004e-09
Adssl1	adenylosuccinate synthetase like 1	11565	-2.62621	1.67769	98.6672	4.66178e-10	8.02792e-09
Fndc7	fibronectin type III domain containing 7	320181	-4.0609	0.697483	98.5733	4.70584e-10	8.09394e-09
Hsd3b7	hydroxy-delta-5-steroid dehydrogenase, 3 beta- and steroid delta-isomerase 7	101502	-2.02044	2.20657	98.364	4.80572e-10	8.24564e-09
Cyth4	cytohesin 4	72318	-0.840238	7.62559	98.2972	4.83803e-10	8.29099e-09
Cercam	cerebral endothelial cell adhesion molecule	99151	-3.06836	1.37862	98.2178	4.87678e-10	8.33717e-09
Emilin2	elastin microfibril interfacer 2	246707	-5.64881	0.915604	98.2023	4.88441e-10	8.34011e-09
Srl	sarcalumenin	106393	-3.90278	0.668264	97.9914	4.98918e-10	8.478e-09
Fuca2	fucosidase, alpha-L- 2, plasma	66848	-0.889927	5.36026	97.9232	5.02358e-10	8.5262e-09
Elmo2	engulfment and cell motility 2	140579	-0.992578	5.97167	97.8672	5.05197e-10	8.56409e-09
Acp2	acid phosphatase 2, lysosomal	11432	-0.920226	4.90016	97.785	5.09403e-10	8.62504e-09
Pcdh1	protocadherin 1	75599	-5.82029	0.428388	107.298	5.14013e-10	8.69267e-09
Hs3st1	heparan sulfate (glucosamine) 3-O-sulfotransferase 1	15476	-6.55628	0.682896	107.123	5.21932e-10	8.81603e-09
Evi5	ecotropic viral integration site 5	14020	-2.20301	2.80975	97.5123	5.23628e-10	8.83411e-09
Fth1	ferritin heavy polypeptide 1	14319	-0.962353	8.67725	97.4865	5.24994e-10	8.84659e-09
Pqlc1	NA	NA	-2.42113	2.60522	97.4299	5.28012e-10	8.88683e-09
Gcnt1	glucosaminyl (N-acetyl) transferase 1, core 2	14537	-1.29088	5.00336	97.2257	5.39044e-10	9.0402e-09
Kcnj16	potassium inwardly-rectifying channel, subfamily J, member 16	16517	-3.59122	0.813064	97.1452	5.43458e-10	9.1034e-09
Milr1	mast cell immunoglobulin like receptor 1	380732	-1.31065	3.7921	97.0644	5.47935e-10	9.15217e-09
Vegfa	vascular endothelial growth factor A	22339	-5.36696	0.784049	96.9878	5.52212e-10	9.20636e-09
Sh2d1b2	SH2 domain containing 1B2	545378	-8.3387	0.152643	127.294	5.61933e-10	9.35737e-09
Nlrp1b	NLR family, pyrin domain containing 1B	637515	-1.45426	5.13351	96.6533	5.82811e-10	9.68221e-09
Slc7a7	solute carrier family 7 (cationic amino acid transporter, y+ system), member 7	20540	-3.54458	1.56896	96.3056	5.91938e-10	9.82228e-09
Tarm1	T cell-interacting, activating receptor on myeloid cells 1	245126	-5.93203	0.217061	96.2465	5.95523e-10	9.87017e-09
Adam9	a disintegrin and metallopeptidase domain 9 (meltrin gamma)	11502	-1.17038	3.88229	96.1419	6.01922e-10	9.95286e-09
Gm33858	predicted gene, 33858	102636917	-5.42138	0.989644	96.1277	6.04035e-10	9.97611e-09
Zfyve28	zinc finger, FYVE domain containing 28	231125	-1.79744	3.4017	95.4809	6.44146e-10	1.0589e-08
Gpr35	G protein-coupled receptor 35	64095	-5.53222	5.00078	114.205	6.5643e-10	1.07687e-08
Fzd7	frizzled class receptor 7	14369	-4.75614	0.434881	95.2948	6.56602e-10	1.07687e-08
Bri3bp	Bri3 binding protein	76809	-1.23007	5.58646	95.1988	6.63128e-10	1.08631e-08
Pacsin2	protein kinase C and casein kinase substrate in neurons 2	23970	-0.714557	5.80212	95.0433	6.73853e-10	1.10133e-08
Pip5k1c	phosphatidylinositol-4-phosphate 5-kinase, type 1 gamma	18717	-0.664122	6.80867	94.9867	6.778e-10	1.1065e-08
Fndc3b	fibronectin type III domain containing 3B	72007	-3.35671	2.57458	95.1677	6.82701e-10	1.11243e-08
Cox6a2	cytochrome c oxidase subunit 6A2	12862	-8.2095	1.16024	116.93	6.84352e-10	1.11333e-08
Atox1	antioxidant 1 copper chaperone	11927	-1.3954	4.48951	94.8067	6.90523e-10	1.12079e-08
Pald1	phosphatase domain containing, paladin 1	27355	-5.2103	-0.255968	94.7192	6.96804e-10	1.12839e-08
Cygb	cytoglobin	114886	-6.95342	-0.0178676	133.582	6.98342e-10	1.12959e-08
Snta1	syntrophin, acidic 1	20648	-6.62756	-0.140487	103.539	7.16828e-10	1.15684e-08
Arhgef2	rho/rac guanine nucleotide exchange factor (GEF) 2	16800	-0.639545	7.81481	94.4102	7.19484e-10	1.15916e-08
Gm34084	predicted gene, 34084	102637213	-7.31567	0.789996	94.4045	7.19906e-10	1.15916e-08
Scn3a	sodium channel, voltage-gated, type III, alpha	20269	-6.65684	3.04879	116.612	7.21521e-10	1.16043e-08
Mgl2	macrophage galactose N-acetyl-galactosamine specific lectin 2	216864	-6.07649	1.66289	106.793	7.3414e-10	1.17938e-08
Taldo1	transaldolase 1	21351	-0.853632	6.86502	94.1334	7.40477e-10	1.18821e-08
Zfp296	zinc finger protein 296	63872	-3.35011	0.584855	94.0876	7.44009e-10	1.19117e-08
Rab39	RAB39, member RAS oncogene family	270160	-5.34007	0.362753	94.0513	7.46824e-10	1.19433e-08
Trex1	three prime repair exonuclease 1	22040	-1.03438	4.29087	93.8411	7.63367e-10	1.2194e-08
Gm32236	predicted gene, 32236	102634718	-6.63987	0.484848	114.751	7.77337e-10	1.24031e-08
Zak	NA	NA	-4.91339	0.823591	93.5999	7.82827e-10	1.24766e-08
Cyp4f18	cytochrome P450, family 4, subfamily f, polypeptide 18	72054	-4.64972	1.47045	93.6834	7.91264e-10	1.25945e-08
2003-09-01	NA	NA	-5.02234	0.166324	93.4885	7.92003e-10	1.25945e-08
Ccl9	chemokine (C-C motif) ligand 9	20308	-5.48428	1.11058	93.6006	8.03035e-10	1.27269e-08
Ehbp1l1	EH domain binding protein 1-like 1	114601	-0.926115	6.9386	93.1199	8.23183e-10	1.3017e-08
Marveld1	MARVEL (membrane-associating) domain containing 1	277010	-1.78266	5.73395	97.0089	8.29759e-10	1.31063e-08
Ctsl	cathepsin L	13039	-4.26767	4.61931	106.372	8.34997e-10	1.31743e-08
Anxa3	annexin A3	11745	-3.97053	1.94707	93.0962	8.46497e-10	1.33408e-08
Ckb	creatine kinase, brain	12709	-2.65895	3.78281	96.0365	8.58099e-10	1.34936e-08
Fam131a	family with sequence similarity 131, member A	78408	-2.27514	1.67594	92.546	8.74404e-10	1.37347e-08
Ctsa	cathepsin A	19025	-0.830181	7.7004	92.3993	8.88044e-10	1.39334e-08
Hsd17b4	hydroxysteroid (17-beta) dehydrogenase 4	15488	-0.882034	5.77959	92.3819	8.89675e-10	1.39435e-08
Gm40315	predicted gene, 40315	105244762	-4.99317	-0.462104	101.119	8.92784e-10	1.39767e-08
Inpp5j	inositol polyphosphate 5-phosphatase J	170835	-6.72921	-0.159119	112.928	8.93925e-10	1.39791e-08
Lyl1	lymphoblastomic leukemia 1	17095	-3.13277	2.48299	92.4445	9.06477e-10	1.41597e-08
Stx3	syntaxin 3	20908	-4.56602	0.731579	92.1653	9.10284e-10	1.42035e-08
Gca	grancalcin	227960	-3.14537	2.0448	92.0863	9.17922e-10	1.43068e-08
Atp6v0a1	ATPase, H+ transporting, lysosomal V0 subunit A1	11975	-2.27491	3.15035	92.0622	9.22093e-10	1.4356e-08
Litaf	LPS-induced TN factor	56722	-1.64921	4.34474	91.9294	9.33314e-10	1.45147e-08
Gng10	guanine nucleotide binding protein (G protein), gamma 10	14700	-1.14408	5.27798	91.8674	9.39464e-10	1.45942e-08
Fcgr4	Fc receptor, IgG, low affinity IV	246256	-5.68916	1.08537	92.0276	9.41526e-10	1.46102e-08
Rfx5	regulatory factor X, 5 (influences HLA class II expression)	53970	-0.924757	5.95959	91.3115	9.96671e-10	1.5432e-08
Adgrg5	adhesion G protein-coupled receptor G5	382045	-4.4602	4.95371	106.97	1.0199e-09	1.57399e-08
Bcl2a1d	B cell leukemia/lymphoma 2 related protein A1d	12047	-1.39273	6.47234	92.3323	1.02877e-09	1.58595e-08
Ahr	aryl-hydrocarbon receptor	11622	-1.15909	4.70966	90.8433	1.04778e-09	1.61349e-08
Arhgap28	Rho GTPase activating protein 28	268970	-6.52026	1.04931	99.5626	1.05322e-09	1.6201e-08
Ston2	stonin 2	108800	-2.07942	3.67951	90.5388	1.10323e-09	1.69333e-08
Hoxa7	homeobox A7	15404	-4.84786	0.096777	90.2392	1.11796e-09	1.71222e-08
LOC73899	NA	NA	-2.62173	1.87557	90.1287	1.13134e-09	1.73084e-08
F630028O10Rik	RIKEN cDNA F630028O10 gene	100038363	-7.12923	1.5928	93.4894	1.14332e-09	1.74538e-08
Mgat4a	mannoside acetylglucosaminyltransferase 4, isoenzyme A	269181	-1.05525	5.15063	89.7443	1.17925e-09	1.79829e-08
Msantd1	Myb/SANT-like DNA-binding domain containing 1	403174	-1.63889	2.50424	89.3199	1.23469e-09	1.8808e-08
9630028I04Rik	RIKEN cDNA 9630028I04 gene	319720	-5.68884	0.888477	89.3683	1.25146e-09	1.9043e-08
Cers6	ceramide synthase 6	241447	-2.24299	5.18628	95.0766	1.2544e-09	1.90671e-08
Nostrin	nitric oxide synthase trafficker	329416	-5.76864	0.99497	97.5072	1.2738e-09	1.93123e-08
Baz2b	bromodomain adjacent to zinc finger domain, 2B	407823	-1.43114	6.52228	90.9194	1.27463e-09	1.93123e-08
Gm5547	predicted gene 5547	433637	-1.29692	3.36611	88.9703	1.28249e-09	1.94106e-08
9430037G07Rik	RIKEN cDNA 9430037G07 gene	320692	-4.09067	0.655593	88.9356	1.28734e-09	1.94631e-08
Pqlc2	NA	NA	-1.41408	3.21269	88.5818	1.33797e-09	2.02069e-08
Wfdc17	WAP four-disulfide core domain 17	100034251	-5.32538	0.637433	96.4202	1.38463e-09	2.08892e-08
Atg4c	autophagy related 4C, cysteine peptidase	242557	-3.90465	1.77751	88.3373	1.40165e-09	2.11235e-08
Tnni3	troponin I, cardiac 3	21954	-3.40249	0.807202	88.0135	1.42385e-09	2.14352e-08
Arrdc2	arrestin domain containing 2	70807	-1.00426	4.14187	87.88	1.44488e-09	2.17286e-08
Dab2ip	disabled 2 interacting protein	69601	-3.29332	4.24058	95.1643	1.45424e-09	2.18461e-08
Cd14	CD14 antigen	12475	-6.26167	-0.303219	87.7823	1.46049e-09	2.19166e-08
Gm39458	predicted gene, 39458	105243571	-6.20781	-0.454532	95.7862	1.47106e-09	2.20519e-08
Cabp4	calcium binding protein 4	73660	-3.95641	0.250492	87.602	1.48977e-09	2.23086e-08
Tfeb	transcription factor EB	21425	-1.27877	4.56657	87.4954	1.50737e-09	2.25483e-08
Sucnr1	succinate receptor 1	84112	-6.95006	1.34273	108.738	1.51726e-09	2.26722e-08
Ephb2	Eph receptor B2	13844	-6.12683	-0.564866	95.4003	1.52654e-09	2.27867e-08
Epb41l3	erythrocyte membrane protein band 4.1 like 3	13823	-3.82987	0.124724	87.3411	1.53325e-09	2.28628e-08
Svip	small VCP/p97-interacting protein	75744	-3.69664	0.335868	87.2668	1.5459e-09	2.30271e-08
Gm2814	predicted gene 2814	100040507	-6.21666	0.176225	95.1247	1.56755e-09	2.3325e-08
Ltbp2	latent transforming growth factor beta binding protein 2	16997	-5.52773	0.194961	87.0817	1.57787e-09	2.34436e-08
Alcam	activated leukocyte cell adhesion molecule	11658	-1.68704	5.78449	90.071	1.57884e-09	2.34436e-08
Mapk7	mitogen-activated protein kinase 7	23939	-0.94169	4.74167	86.8475	1.61935e-09	2.39946e-08
Slc35c2	solute carrier family 35, member C2	228875	-1.05221	5.3323	86.7279	1.64098e-09	2.42897e-08
Nedd4	neural precursor cell expressed, developmentally down-regulated 4	17999	-4.05755	5.56432	102.029	1.70021e-09	2.51136e-08
Rcn3	reticulocalbin 3, EF-hand calcium binding domain	52377	-2.3177	1.51168	86.1669	1.74674e-09	2.57202e-08
Gm41570	predicted gene, 41570	105246262	-7.80044	-0.357407	141.02	1.75972e-09	2.58037e-08
Col17a1	collagen, type XVII, alpha 1	12821	-6.88669	0.627888	128.529	1.80348e-09	2.63089e-08
Ptpre	protein tyrosine phosphatase, receptor type, E	19267	-0.841946	6.16461	85.8491	1.80991e-09	2.63753e-08
Fam149a	family with sequence similarity 149, member A	212326	-6.10261	-0.278343	85.8396	1.81182e-09	2.6376e-08
Nrp2	neuropilin 2	18187	-2.88203	2.46063	85.6287	1.85516e-09	2.69791e-08
Lgals3	lectin, galactose binding, soluble 3	16854	-2.87132	4.16384	89.8743	1.85729e-09	2.69823e-08
Sh3bp1	SH3-domain binding protein 1	20401	-0.778093	7.33961	85.5245	1.87697e-09	2.72401e-08
Clec4b1	C-type lectin domain family 4, member b1	69810	-6.56552	-0.210996	117.93	1.91446e-09	2.77273e-08
Ryr3	ryanodine receptor 3	20192	-1.61384	4.51714	85.4746	1.92194e-09	2.77763e-08
Arpin	actin-related protein 2/3 complex inhibitor	70420	-5.80209	0.0534414	92.8758	1.95077e-09	2.80804e-08
Cmtm3	CKLF-like MARVEL transmembrane domain containing 3	68119	-1.18702	3.89348	85.1445	1.95894e-09	2.81692e-08
Cd209d	CD209d antigen	170779	-7.0751	2.16733	110.702	1.99088e-09	2.85994e-08
Gsap	gamma-secretase activating protein	212167	-1.17691	5.45652	84.7901	2.03885e-09	2.92588e-08
Ccser1	coiled-coil serine rich 1	232035	-5.2095	1.11274	84.5341	2.0988e-09	3.0058e-08
Hoxc4	homeobox C4	15423	-5.1443	-0.384384	116.481	2.11411e-09	3.02466e-08
Bmf	BCL2 modifying factor	171543	-2.29651	3.98597	86.7617	2.18218e-09	3.11888e-08
Rad54l	RAD54 like (S. cerevisiae)	19366	-2.02575	3.0544	84.1646	2.18869e-09	3.12503e-08
Tnfaip2	tumor necrosis factor, alpha-induced protein 2	21928	-5.93006	0.681878	84.0615	2.23464e-09	3.18741e-08
Il12b	interleukin 12b	16160	-6.64455	-0.177621	115.592	2.24793e-09	3.20314e-08
Birc3	baculoviral IAP repeat-containing 3	11796	-0.743528	7.03694	83.8732	2.26253e-09	3.22068e-08
Fam135a	family with sequence similarity 135, member A	68187	-3.17431	2.34257	83.7544	2.29338e-09	3.25476e-08
Tmem55b	NA	NA	-1.00655	5.02334	83.6947	2.30907e-09	3.27187e-08
Slc29a3	solute carrier family 29 (nucleoside transporters), member 3	71279	-1.05282	6.10802	83.6582	2.31872e-09	3.28082e-08
Gm1965	predicted gene 1965	434065	-8.34771	-0.0738996	124.3	2.33447e-09	3.2998e-08
Map7d1	MAP7 domain containing 1	245877	-0.836374	6.60116	83.4124	2.38483e-09	3.36425e-08
H2afy	NA	NA	-0.633011	8.42096	83.2288	2.43553e-09	3.42892e-08
Lrrc75b	leucine rich repeat containing 75B	192734	-1.87449	2.86566	83.1675	2.45274e-09	3.44971e-08
Slc6a20b	solute carrier family 6 (neurotransmitter transporter), member 20B	22599	-6.10162	-0.242719	99.7078	2.62049e-09	3.67103e-08
2810025M15Rik	RIKEN cDNA 2810025M15 gene	69953	-5.28053	0.199971	105.915	2.62583e-09	3.67486e-08
Mfsd7a	major facilitator superfamily domain containing 7A	243197	-5.98598	1.02798	99.8983	2.63925e-09	3.68456e-08
Clcn5	chloride channel, voltage-sensitive 5	12728	-1.17416	4.11111	82.4445	2.66569e-09	3.71592e-08
Nudt8	nudix (nucleoside diphosphate linked moiety X)-type motif 8	66387	-1.39606	2.39284	82.3979	2.68009e-09	3.7323e-08
Sh3pxd2b	SH3 and PX domains 2B	268396	-4.61515	0.0160918	82.2151	2.73738e-09	3.80458e-08
Ptpn6	protein tyrosine phosphatase, non-receptor type 6	15170	-0.773407	8.26885	82.0297	2.79684e-09	3.8834e-08
Rhobtb1	Rho-related BTB domain containing 1	69288	-4.8177	-0.281789	81.9765	2.81414e-09	3.90101e-08
Asph	aspartate-beta-hydroxylase	65973	-3.68832	1.68738	82.1246	2.81505e-09	3.90101e-08
Abl1	c-abl oncogene 1, non-receptor tyrosine kinase	11350	-0.788751	6.54973	81.8435	2.85796e-09	3.9566e-08
Plxdc1	plexin domain containing 1	72324	-2.23002	3.38179	81.8593	2.91894e-09	4.02917e-08
Errfi1	ERBB receptor feedback inhibitor 1	74155	-1.36195	3.79293	81.6482	2.92364e-09	4.03172e-08
Gm15523	predicted gene 15523	102632708	-2.88285	0.601517	81.5378	2.96147e-09	4.0799e-08
Tmem141	transmembrane protein 141	51875	-2.33035	0.916248	81.2743	3.05395e-09	4.19911e-08
Ppp1r9a	protein phosphatase 1, regulatory subunit 9A	243725	-7.36469	0.176213	97.8348	3.08124e-09	4.23251e-08
Gm40514	predicted gene, 40514	105244999	-1.81601	7.34237	86.147	3.14632e-09	4.3177e-08
Glis2	GLIS family zinc finger 2	83396	-2.98475	0.851218	80.725	3.25696e-09	4.45654e-08
Sestd1	SEC14 and spectrin domains 1	228071	-2.12431	2.81025	80.6722	3.27722e-09	4.47993e-08
Lrrc16b	NA	NA	-2.6585	1.48252	80.6234	3.29608e-09	4.50135e-08
LOC101055907	NA	NA	-4.11373	0.0373789	80.5143	3.33866e-09	4.5551e-08
Paqr5	progestin and adipoQ receptor family member V	74090	-9.24652	0.641982	142.555	3.35778e-09	4.57675e-08
Cd101	CD101 antigen	630146	-1.01338	4.61912	80.4207	3.37567e-09	4.5967e-08
Clec4n	C-type lectin domain family 4, member n	56620	-4.62757	0.636918	80.2272	3.45358e-09	4.69374e-08
Rab31	RAB31, member RAS oncogene family	106572	-1.87075	3.14783	79.9679	3.56106e-09	4.83052e-08
Myzap	myocardial zonula adherens protein	102371	-4.8561	-0.164259	79.883	3.59702e-09	4.86527e-08
Acer3	alkaline ceramidase 3	66190	-2.04715	3.44945	79.8059	3.69261e-09	4.98503e-08
Slc16a7	solute carrier family 16 (monocarboxylic acid transporters), member 7	20503	-4.88007	0.922179	79.6644	3.75499e-09	5.05494e-08
Nat8l	N-acetyltransferase 8-like	269642	-6.21424	0.425152	90.5813	3.77661e-09	5.07417e-08
Trim3	tripartite motif-containing 3	55992	-1.51363	3.00731	79.3206	3.84545e-09	5.15684e-08
Amot	angiomotin	27494	-3.32412	0.554491	79.2596	3.87349e-09	5.18953e-08
Tnni2	troponin I, skeletal, fast 2	21953	-5.05252	0.194797	85.9842	3.92115e-09	5.24839e-08
Cebpd	CCAAT/enhancer binding protein (C/EBP), delta	12609	-3.79884	0.765687	79.0797	3.95749e-09	5.29202e-08
Zdhhc14	zinc finger, DHHC domain containing 14	224454	-4.05746	1.38299	79.1929	3.97129e-09	5.30545e-08
Naga	N-acetyl galactosaminidase, alpha	17939	-0.957475	5.13951	79.0278	3.98209e-09	5.31166e-08
Cdhr3	cadherin-related family member 3	68764	-6.43641	0.594184	85.8158	3.99088e-09	5.31653e-08
Cd63	CD63 antigen	12512	-3.85387	0.340662	78.9957	3.99742e-09	5.32022e-08
Wwc2	WW, C2 and coiled-coil domain containing 2	52357	-2.78372	0.359694	78.7207	4.13108e-09	5.47746e-08
Gpr161	G protein-coupled receptor 161	240888	-5.28368	-0.130751	85.377	4.17886e-09	5.53553e-08
Ccr10	chemokine (C-C motif) receptor 10	12777	-2.77129	1.4882	78.6171	4.18272e-09	5.53553e-08
Cd300ld4	CD300 molecule like family member D4	100043123	-6.64239	-0.211806	94.1823	4.25798e-09	5.62986e-08
Zfp111	zinc finger protein 111	56707	-1.98114	1.56144	78.4154	4.28521e-09	5.66056e-08
Foxr1	forkhead box R1	382074	-6.70722	-0.101033	106.546	4.30222e-09	5.67772e-08
2010-09-01	NA	NA	-3.04414	0.788338	78.2947	4.34784e-09	5.72722e-08
Abhd12	abhydrolase domain containing 12	76192	-0.740401	5.48435	78.1906	4.40263e-09	5.79399e-08
Gm6377	predicted gene 6377	622976	-6.07681	3.6082	87.6118	4.44055e-09	5.83846e-08
Ube2e3	ubiquitin-conjugating enzyme E2E 3	22193	-1.24389	3.91392	77.9549	4.52955e-09	5.94994e-08
Fam129b	NA	NA	-1.59872	2.42082	77.8979	4.56084e-09	5.98546e-08
Fancd2	Fanconi anemia, complementation group D2	211651	-1.68699	3.07421	77.8336	4.5964e-09	6.02653e-08
Ptms	parathymosin	69202	-1.38485	6.85713	79.6517	4.66329e-09	6.10291e-08
Slc7a11	solute carrier family 7 (cationic amino acid transporter, y+ system), member 11	26570	-5.78781	0.202839	77.6841	4.68022e-09	6.11939e-08
Tlr8	toll-like receptor 8	170744	-5.25026	0.877495	77.8443	4.69265e-09	6.12996e-08
Ankrd33b	ankyrin repeat domain 33B	67434	-4.64508	0.427494	77.5669	4.74712e-09	6.18966e-08
Zfp629	zinc finger protein 629	320683	-3.05306	2.60777	78.6098	4.85012e-09	6.3123e-08
Notch2	notch 2	18129	-0.766777	7.44363	77.1565	4.98963e-09	6.48193e-08
Gm32098	predicted gene, 32098	102634544	-4.55377	0.0835314	83.5756	5.05838e-09	6.5604e-08
B4galnt2	beta-1,4-N-acetyl-galactosaminyl transferase 2	14422	-5.56579	-0.433366	83.5738	5.05933e-09	6.5604e-08
Bhlha15	basic helix-loop-helix family, member a15	17341	-4.07933	-0.0327792	76.848	5.18076e-09	6.70554e-08
Cd209c	CD209c antigen	170776	-4.98018	0.700132	91.9338	5.22334e-09	6.75447e-08
Gm30605	predicted gene, 30605	102632566	-5.18908	0.470125	91.4218	5.47529e-09	7.06004e-08
Ceacam2	carcinoembryonic antigen-related cell adhesion molecule 2	26367	-5.84939	1.03161	77.3662	5.47965e-09	7.06004e-08
Sema7a	sema domain, immunoglobulin domain (Ig), and GPI membrane anchor, (semaphorin) 7A	20361	-4.04	4.29111	84.5452	5.60549e-09	7.20903e-08
Npl	N-acetylneuraminate pyruvate lyase	74091	-6.01562	0.317266	82.5765	5.63161e-09	7.23603e-08
Gm40991	predicted gene, 40991	105245547	-1.93185	7.72032	82.1122	5.69986e-09	7.31707e-08
Tet2	tet methylcytosine dioxygenase 2	214133	-1.08946	6.89099	76.1782	5.71675e-09	7.33208e-08
Ffar4	free fatty acid receptor 4	107221	-6.42984	-0.32986	90.9209	5.73477e-09	7.34851e-08
Gpd2	glycerol phosphate dehydrogenase 2, mitochondrial	14571	-0.90328	5.11654	75.6993	5.96522e-09	7.62306e-08
Rras2	related RAS viral (r-ras) oncogene 2	66922	-1.65683	4.78669	77.29	6.00107e-09	7.66194e-08
Tmem131	transmembrane protein 131	56030	-1.03735	7.88669	75.6353	6.02272e-09	7.6757e-08
Celf4	CUGBP, Elav-like family member 4	108013	-5.66937	0.556079	81.8966	6.07383e-09	7.71299e-08
Mzb1	marginal zone B and B1 cell-specific protein 1	69816	-4.68571	1.87871	77.443	6.21754e-09	7.87425e-08
Xbp1	X-box binding protein 1	22433	-0.728041	6.03059	75.1915	6.3522e-09	8.03039e-08
Gm27252	predicted gene 27252	102634962	-5.67393	-0.391675	101.278	6.42003e-09	8.10163e-08
Espl1	extra spindle pole bodies 1, separase	105988	-2.40942	4.00176	77.7632	6.45805e-09	8.14234e-08
B3galnt1	UDP-GalNAc:betaGlcNAc beta 1,3-galactosaminyltransferase, polypeptide 1	26879	-5.86438	0.346712	75.0859	6.53231e-09	8.22128e-08
Cbr3	carbonyl reductase 3	109857	-4.59227	-0.231357	81.1849	6.55134e-09	8.23788e-08
Kif5a	kinesin family member 5A	16572	-2.70508	0.744571	74.7653	6.69791e-09	8.4147e-08
C5ar2	complement component 5a receptor 2	319430	-5.00806	-0.379544	84.7243	6.75451e-09	8.47826e-08
Icam1	intercellular adhesion molecule 1	15894	-1.14615	6.19763	74.6567	6.89986e-09	8.65301e-08
Eya1	EYA transcriptional coactivator and phosphatase 1	14048	-8.08704	-0.297817	107.77	6.93663e-09	8.69141e-08
Pfkfb3	6-phosphofructo-2-kinase/fructose-2,6-biphosphatase 3	170768	-0.748509	6.40497	74.3513	7.05342e-09	8.82209e-08
Mras	muscle and microspikes RAS	17532	-4.30741	-0.304957	74.2612	7.13344e-09	8.89067e-08
Man1a	mannosidase 1, alpha	17155	-1.40232	7.17337	76.5536	7.15336e-09	8.90763e-08
Elavl4	ELAV like RNA binding protein 4	15572	-4.23442	1.79145	82.1034	7.38087e-09	9.16669e-08
Slpi	secretory leukocyte peptidase inhibitor	20568	-2.56618	1.06642	73.9221	7.44354e-09	9.23574e-08
Gm12253	predicted gene 12253	624860	-8.60392	0.0837826	106.758	7.4496e-09	9.23574e-08
Ahrr	aryl-hydrocarbon receptor repressor	11624	-3.71384	0.812604	73.7238	7.63162e-09	9.43661e-08
Phf11d	PHD finger protein 11D	219132	-0.94534	3.65822	73.6645	7.68886e-09	9.49907e-08
Hoxa5	homeobox A5	15402	-3.6727	0.23304	73.6073	7.74456e-09	9.55844e-08
Cdcp1	CUB domain containing protein 1	109332	-2.61376	1.83137	73.6013	7.75045e-09	9.55844e-08
Bri3	brain protein I3	55950	-0.915024	3.93732	73.3279	8.02271e-09	9.85977e-08
Acvr2a	activin receptor IIA	11480	-1.84524	3.6034	73.423	8.05419e-09	9.88495e-08
Gm21188	predicted gene, 21188	100861753	-4.27865	0.248069	73.294	8.0572e-09	9.88495e-08
Ero1lb	NA	NA	-0.811469	4.95459	73.2131	8.14013e-09	9.97801e-08
Eng	endoglin	13805	-2.42994	0.652085	73.191	8.16298e-09	9.99736e-08
Sall2	spalt like transcription factor 2	50524	-0.940892	4.46144	73.1502	8.20532e-09	1.00405e-07
Dock7	dedicator of cytokinesis 7	67299	-4.01535	3.82583	80.3492	8.42665e-09	1.03024e-07
Ear1	eosinophil-associated, ribonuclease A family, member 1	13586	-7.6729	-0.431974	104.955	8.47149e-09	1.03483e-07
Ipo7	importin 7	233726	-1.00574	7.12633	72.8866	8.48446e-09	1.03552e-07
Cd274	CD274 antigen	60533	-0.68038	6.7729	72.7299	8.6552e-09	1.05453e-07
Dapk1	death associated protein kinase 1	69635	-2.54769	1.88305	72.6726	8.71857e-09	1.06134e-07
Renbp	renin binding protein	19703	-2.19191	1.55889	72.4827	8.93222e-09	1.08454e-07
Gm34513	predicted gene, 34513	102637790	-5.87603	-0.200069	96.9224	9.06147e-09	1.09834e-07
Kif23	kinesin family member 23	71819	-1.61004	4.69571	73.0917	9.14383e-09	1.10738e-07
Gm32633	predicted gene, 32633	102635243	-2.10796	3.69996	73.7762	9.22696e-09	1.11649e-07
Slc30a4	solute carrier family 30 (zinc transporter), member 4	22785	-2.20175	4.1042	74.6265	9.29873e-09	1.12421e-07
Zfyve9	zinc finger, FYVE domain containing 9	230597	-5.45387	0.107787	72.0151	9.48283e-09	1.1445e-07
Cd72	CD72 antigen	12517	-1.95673	3.79511	72.7111	9.7312e-09	1.17348e-07
Lynx1	Ly6/neurotoxin 1	23936	-3.25776	1.62931	71.8387	9.81157e-09	1.18216e-07
Hacd4	3-hydroxyacyl-CoA dehydratase 4	66775	-5.44469	-0.130551	71.7062	9.86667e-09	1.18779e-07
D17H6S56E-5	DNA segment, Chr 17, human D6S56E 5	110956	-1.25153	6.86828	72.723	9.94291e-09	1.19594e-07
Rpgrip1	retinitis pigmentosa GTPase regulator interacting protein 1	77945	-2.119	3.68533	73.0026	1.00458e-08	1.2073e-07
Tmem221	transmembrane protein 221	434325	-2.0858	2.48079	71.4075	1.0254e-08	1.23126e-07
Plekho2	pleckstrin homology domain containing, family O member 2	102595	-0.638808	6.77519	71.3607	1.03161e-08	1.23767e-07
St14	suppression of tumorigenicity 14 (colon carcinoma)	19143	-1.54314	4.0934	71.3332	1.03528e-08	1.24102e-07
Gprc5c	G protein-coupled receptor, family C, group 5, member C	70355	-7.76777	-0.490545	101.898	1.05809e-08	1.26621e-07
Gfra2	glial cell line derived neurotrophic factor family receptor alpha 2	14586	-5.30501	1.98321	73.9149	1.06745e-08	1.27633e-07
Rap1gap2	RAP1 GTPase activating protein 2	380711	-1.35066	5.62473	71.9553	1.08782e-08	1.29848e-07
Bmp2k	BMP2 inducible kinase	140780	-0.926781	6.37008	70.9112	1.09341e-08	1.30406e-07
Gm42027	predicted gene, 42027	105246802	-6.69913	0.124695	94.3827	1.11462e-08	1.32711e-07
Gm41442	predicted gene, 41442	105246099	-4.71092	-0.75776	70.6347	1.13341e-08	1.34722e-07
Nucb2	nucleobindin 2	53322	-2.15252	3.58826	71.9256	1.14498e-08	1.35982e-07
A530064D06Rik	RIKEN cDNA A530064D06 gene	328830	-3.91752	-0.288381	70.4165	1.1661e-08	1.38374e-07
E2f1	E2F transcription factor 1	13555	-1.94398	2.72053	70.3034	1.18343e-08	1.39726e-07
Pi16	peptidase inhibitor 16	74116	-5.53964	-0.123352	75.82	1.19745e-08	1.41145e-07
Abca5	ATP-binding cassette, sub-family A (ABC1), member 5	217265	-2.524	1.63056	70.1768	1.20318e-08	1.41702e-07
Homer3	homer scaffolding protein 3	26558	-2.21479	1.13033	69.8267	1.25966e-08	1.47984e-07
Zfp768	zinc finger protein 768	233890	-3.19446	0.720986	69.5138	1.31257e-08	1.53688e-07
Tmem132c	transmembrane protein 132C	208213	-6.19948	0.255886	107.001	1.31888e-08	1.54299e-07
Kif1a	kinesin family member 1A	16560	-5.41322	-0.782848	69.4689	1.32036e-08	1.54344e-07
Mn1	meningioma 1	433938	-5.52952	-0.894449	74.8442	1.34109e-08	1.56638e-07
Tmem163	transmembrane protein 163	72160	-4.03858	1.83334	69.4549	1.34303e-08	1.56735e-07
Ddi2	DNA-damage inducible protein 2	68817	-0.843356	4.90115	69.1165	1.38325e-08	1.61162e-07
Pdia5	protein disulfide isomerase associated 5	72599	-5.52001	-0.711347	69.0791	1.3901e-08	1.61827e-07
Pdgfa	platelet derived growth factor, alpha	18590	-7.21461	-0.836842	77.5876	1.43565e-08	1.66855e-07
Fam114a1	family with sequence similarity 114, member A1	68303	-2.04514	1.46583	68.8177	1.4391e-08	1.67118e-07
Fabp5	fatty acid binding protein 5, epidermal	16592	-1.75337	3.23157	68.8047	1.44159e-08	1.67132e-07
Vav2	vav 2 oncogene	22325	-1.39931	5.36194	70.0789	1.46296e-08	1.69332e-07
Slc12a2	solute carrier family 12, member 2	20496	-1.02194	5.52049	68.336	1.53437e-08	1.77306e-07
Pde4dip	phosphodiesterase 4D interacting protein (myomegalin)	83679	-0.774217	6.44029	67.8836	1.63007e-08	1.88211e-07
Hebp1	heme binding protein 1	15199	-4.20106	-0.124937	67.6476	1.68256e-08	1.93955e-07
Synj1	synaptojanin 1	104015	-0.619259	6.84175	67.5555	1.70353e-08	1.96103e-07
Gkap1	G kinase anchoring protein 1	56278	-2.78856	0.583363	67.5536	1.70397e-08	1.96103e-07
Tmem132a	transmembrane protein 132A	98170	-4.88535	0.0311785	67.544	1.70616e-08	1.96195e-07
Glb1l	galactosidase, beta 1-like	74577	-0.901944	3.68296	67.455	1.72673e-08	1.98398e-07
Rufy1	RUN and FYVE domain containing 1	216724	-0.785344	5.03021	67.4088	1.73752e-08	1.99469e-07
Arhgap11a	Rho GTPase activating protein 11A	228482	-1.47663	5.27074	68.7595	1.74478e-08	1.99984e-07
Sdccag8	serologically defined colon cancer antigen 8	76816	-1.13148	4.52805	67.1392	1.80193e-08	2.06033e-07
Eif2ak3	eukaryotic translation initiation factor 2 alpha kinase 3	13666	-0.732371	5.3498	66.9645	1.84502e-08	2.10789e-07
Frmd4b	FERM domain containing 4B	232288	-0.856869	4.86353	66.8744	1.86769e-08	2.13207e-07
Bloc1s2	biogenesis of lysosomal organelles complex-1, subunit 2	73689	-0.898625	5.29373	66.8582	1.8718e-08	2.13503e-07
Ms4a7	membrane-spanning 4-domains, subfamily A, member 7	109225	-6.89074	-0.637073	74.9472	1.92446e-08	2.19155e-07
Sel1l3	sel-1 suppressor of lin-12-like 3 (C. elegans)	231238	-7.66073	-0.507022	82.8292	1.9335e-08	2.20008e-07
Tmem120b	transmembrane protein 120B	330189	-1.42767	1.88627	66.4536	1.97761e-08	2.24665e-07
Epb41l2	erythrocyte membrane protein band 4.1 like 2	13822	-1.06192	6.42395	66.4488	2.00804e-08	2.27755e-07
LOC108168170	NA	NA	-5.41298	0.101552	71.176	2.07485e-08	2.34956e-07
Stk32c	serine/threonine kinase 32C	57740	-2.55345	3.64926	68.4619	2.09357e-08	2.36885e-07
Gm24175	predicted gene, 24175	115486330	-5.34395	-0.23534	70.9804	2.12474e-08	2.4022e-07
Spred3	sprouty-related EVH1 domain containing 3	101809	-3.26977	1.49886	65.8862	2.13709e-08	2.41381e-07
Pmaip1	phorbol-12-myristate-13-acetate-induced protein 1	58801	-2.72227	5.88587	73.8361	2.18551e-08	2.45909e-07
Tep1	telomerase associated protein 1	21745	-0.863083	6.50118	65.6443	2.20923e-08	2.48381e-07
Zc2hc1a	zinc finger, C2HC-type containing 1A	67306	-2.39774	1.10763	65.5992	2.22298e-08	2.49727e-07
Il15	interleukin 15	16168	-3.04127	0.392895	65.4018	2.28425e-08	2.56202e-07
Plekha1	pleckstrin homology domain containing, family A (phosphoinositide binding specific) member 1	101476	-1.06503	6.32945	65.3988	2.32229e-08	2.60056e-07
Snx22	sorting nexin 22	382083	-2.33771	1.53783	65.1729	2.35756e-08	2.63796e-07
F630111L10Rik	RIKEN cDNA F630111L10 gene	320463	-8.41549	-0.14038	107.336	2.38328e-08	2.66252e-07
Klk1b5	kallikrein 1-related peptidase b5	16622	-4.68593	-0.241764	65.0394	2.40151e-08	2.68077e-07
Zfp521	zinc finger protein 521	225207	-7.19231	0.155761	85.3194	2.4301e-08	2.70626e-07
Stkld1	serine/threonine kinase-like domain containing 1	279029	-2.89777	0.214858	64.926	2.43951e-08	2.71461e-07
Tppp3	tubulin polymerization-promoting protein family member 3	67971	-2.60259	0.411926	64.906	2.44631e-08	2.72002e-07
Fh1	fumarate hydratase 1	14194	-0.668569	5.31939	64.8615	2.46143e-08	2.73253e-07
Pcyox1	prenylcysteine oxidase 1	66881	-1.17982	4.02749	64.6238	2.54407e-08	2.81542e-07
Tpm2	tropomyosin 2, beta	22004	-5.72013	-0.0766556	75.7831	2.59276e-08	2.86481e-07
Ccl22	chemokine (C-C motif) ligand 22	20299	-4.98412	0.241415	84.5656	2.60083e-08	2.87148e-07
Cyb5r3	cytochrome b5 reductase 3	109754	-0.631338	5.68508	64.3811	2.63153e-08	2.90084e-07
Erlin2	ER lipid raft associated 2	244373	-0.659879	5.20239	64.322	2.6533e-08	2.92256e-07
Atrnl1	attractin like 1	226255	-2.39912	3.66052	66.3966	2.66258e-08	2.92822e-07
Grm8	glutamate receptor, metabotropic 8	14823	-6.44476	0.313977	105.083	2.75268e-08	3.02024e-07
Mdh2	malate dehydrogenase 2, NAD (mitochondrial)	17448	-0.827263	7.28272	63.8487	2.835e-08	3.10574e-07
Tceal8	transcription elongation factor A (SII)-like 8	66684	-4.44698	0.0593439	63.7962	2.85597e-08	3.12629e-07
Pdxk	pyridoxal (pyridoxine, vitamin B6) kinase	216134	-0.933021	5.01159	63.7439	2.87704e-08	3.14692e-07
Ear10	eosinophil-associated, ribonuclease A family, member 10	93725	-6.02486	0.467818	83.4323	2.88311e-08	3.15111e-07
Naip6	NLR family, apoptosis inhibitory protein 6	17952	-1.11894	5.33434	63.8116	2.89023e-08	3.15645e-07
Zmynd15	zinc finger, MYND-type containing 15	574428	-5.3554	-0.0592815	63.6824	2.90201e-08	3.16687e-07
Nf1	neurofibromin 1	18015	-0.841599	5.36003	63.5053	2.97527e-08	3.24431e-07
Aph1b	aph1 homolog B, gamma secretase subunit	208117	-2.27994	2.48323	63.3814	3.0277e-08	3.29893e-07
Cnga3	cyclic nucleotide gated channel alpha 3	12790	-5.81354	0.0577871	82.7803	3.06079e-08	3.33242e-07
Ldlrad3	low density lipoprotein receptor class A domain containing 3	241576	-3.79901	1.62042	63.3057	3.11648e-08	3.38522e-07
Scmh1	sex comb on midleg homolog 1	29871	-1.02651	3.68712	63.0978	3.15151e-08	3.42063e-07
Ube2f	ubiquitin-conjugating enzyme E2F (putative)	67921	-0.714113	5.41728	63.0285	3.18258e-08	3.44906e-07
Cnr2	cannabinoid receptor 2 (macrophage)	12802	-1.46474	3.91913	63.0242	3.1891e-08	3.45347e-07
Rnf149	ring finger protein 149	67702	-1.13131	5.72997	63.0617	3.25049e-08	3.51456e-07
Relb	avian reticuloendotheliosis viral (v-rel) oncogene related B	19698	-1.30934	6.07811	64.3403	3.2873e-08	3.54734e-07
Trim6	tripartite motif-containing 6	94088	-3.61416	-0.359606	62.7146	3.32756e-08	3.58144e-07
Gm41979	predicted gene, 41979	105246737	-2.88459	-0.415514	62.6745	3.34659e-08	3.59918e-07
Fem1c	fem 1 homolog c	240263	-0.612269	6.07357	62.6597	3.35366e-08	3.60403e-07
Pnck	pregnancy upregulated non-ubiquitously expressed CaM kinase	93843	-2.8355	0.567165	62.4572	3.45179e-08	3.70288e-07
Swap70	SWA-70 protein	20947	-2.06553	5.22163	66.9469	3.48373e-08	3.73245e-07
Cep70	centrosomal protein 70	68121	-1.256	4.13313	62.2648	3.54795e-08	3.79263e-07
Il1rn	interleukin 1 receptor antagonist	16181	-3.64041	1.50464	62.3418	3.55785e-08	3.80033e-07
Rnf13	ring finger protein 13	24017	-0.983053	5.5947	62.2399	3.56059e-08	3.80039e-07
Mef2a	myocyte enhancer factor 2A	17258	-0.96504	6.17201	62.0576	3.65471e-08	3.8979e-07
Zfp229	zinc finger protein 229	381067	-2.13683	1.45175	62.0265	3.67103e-08	3.91235e-07
Paox	polyamine oxidase (exo-N4-amino)	212503	-1.32949	3.07049	61.9205	3.72725e-08	3.96927e-07
Olfr110	olfactory receptor 110	258325	-6.05861	-0.513325	85.8937	3.75612e-08	3.997e-07
Chaf1a	chromatin assembly factor 1, subunit A (p150)	27221	-1.85038	3.72414	61.8897	3.80161e-08	4.03628e-07
C1qc	complement component 1, q subcomponent, C chain	12262	-2.50287	0.904005	61.3696	4.03498e-08	4.27763e-07
Cd276	CD276 antigen	102657	-5.93315	-0.773921	79.5767	4.13013e-08	4.36885e-07
Bub1b	BUB1B, mitotic checkpoint serine/threonine kinase	12236	-1.56251	4.50462	61.7531	4.15737e-08	4.39089e-07
Bbs9	Bardet-Biedl syndrome 9 (human)	319845	-0.920304	4.34044	61.0317	4.23726e-08	4.46858e-07
Blnk	B cell linker	17060	-4.77325	2.42392	64.7813	4.28917e-08	4.51749e-07
Tle2	transducin-like enhancer of split 2	21886	-3.38025	-0.0890351	60.8697	4.33808e-08	4.55789e-07
Myo15	myosin XV	17910	-3.48281	-0.76619	60.7821	4.39371e-08	4.6129e-07
Adgre4	adhesion G protein-coupled receptor E4	52614	-5.21861	2.43225	65.5296	4.43904e-08	4.65329e-07
Zfp704	zinc finger protein 704	170753	-4.01137	0.939403	60.6033	4.57063e-08	4.78088e-07
Mvp	major vault protein	78388	-0.804577	5.86405	60.315	4.70354e-08	4.91627e-07
Fcrl1	Fc receptor-like 1	229499	-1.66558	3.95707	60.8234	4.75357e-08	4.96487e-07
Cd22	CD22 antigen	12483	-1.53593	6.43585	62.8916	4.83235e-08	5.04343e-07
Gm42048	predicted gene, 42048	105246824	-6.78352	-1.13562	73.4046	4.99995e-08	5.20821e-07
Spag9	sperm associated antigen 9	70834	-0.958387	6.95181	59.9871	5.0013e-08	5.20821e-07
Fcgr3	Fc receptor, IgG, low affinity III	14131	-2.27857	0.974082	59.7786	5.08875e-08	5.29538e-07
Ckap4	cytoskeleton-associated protein 4	216197	-3.83503	1.33868	60.3262	5.10458e-08	5.30574e-07
Esrrg	estrogen-related receptor gamma	26381	-5.7125	-0.736995	64.0445	5.10623e-08	5.30574e-07
5830411N06Rik	NA	NA	-2.71428	1.78575	59.7472	5.11235e-08	5.3082e-07
Abca6	ATP-binding cassette, sub-family A (ABC1), member 6	76184	-5.41894	-0.0663967	77.1685	5.20783e-08	5.3994e-07
Pde5a	phosphodiesterase 5A, cGMP-specific	242202	-2.91758	0.10955	59.5814	5.23887e-08	5.42759e-07
Eno3	enolase 3, beta muscle	13808	-1.117	4.36905	59.3876	5.39106e-08	5.57708e-07
Tnfrsf13c	tumor necrosis factor receptor superfamily, member 13c	72049	-2.21067	1.99383	59.3281	5.43881e-08	5.6183e-07
LOC105245440	NA	NA	-2.69649	1.78845	59.328	5.43886e-08	5.6183e-07
Eif2ak4	eukaryotic translation initiation factor 2 alpha kinase 4	27103	-0.593969	5.09464	59.1823	5.55752e-08	5.73249e-07
Nsl1	NSL1, MIS12 kinetochore complex component	381318	-1.63104	2.32748	59.0887	5.63531e-08	5.80425e-07
Serpinh1	serine (or cysteine) peptidase inhibitor, clade H, member 1	12406	-6.51697	0.127818	81.0147	5.75126e-08	5.90644e-07
Rab38	RAB38, member RAS oncogene family	72433	-7.80994	-0.330141	65.5463	5.86167e-08	6.01546e-07
Mcc	mutated in colorectal cancers	328949	-3.81074	-0.544998	62.9311	5.91716e-08	6.06799e-07
Arhgef39	Rho guanine nucleotide exchange factor (GEF) 39	230098	-1.27047	2.56401	58.6918	5.97824e-08	6.12618e-07
Ptgs2os2	prostaglandin-endoperoxide synthase 2, opposite strand 2	102639566	-5.05466	0.0697961	75.4357	6.17612e-08	6.31978e-07
Ggn	gametogenetin	243897	-5.53794	-0.654422	58.3953	6.2492e-08	6.38168e-07
Dse	dermatan sulfate epimerase	212898	-1.29881	3.41182	58.3942	6.25017e-08	6.38168e-07
Vps18	VPS18 CORVET/HOPS core subunit	228545	-0.731595	4.3754	58.0984	6.5338e-08	6.65683e-07
Efhd2	EF hand domain containing 2	27984	-0.9507	7.27363	58.1501	6.56767e-08	6.68652e-07
Ccdc122	coiled-coil domain containing 122	108811	-2.82626	0.814053	58.036	6.59538e-08	6.70025e-07
Ifnar2	interferon (alpha and beta) receptor 2	15976	-0.629147	6.76683	57.9779	6.65332e-08	6.74939e-07
Dhdh	dihydrodiol dehydrogenase (dimeric)	71755	-1.95183	1.91722	57.9725	6.6587e-08	6.75e-07
Osbpl1a	oxysterol binding protein-like 1A	64291	-2.23991	1.23234	57.9257	6.7058e-08	6.79287e-07
Pxdc1	PX domain containing 1	66895	-3.60208	-0.0628133	57.7929	6.84138e-08	6.92525e-07
2900026A02Rik	RIKEN cDNA 2900026A02 gene	243219	-1.48959	3.63682	57.7298	6.9069e-08	6.98656e-07
P3h3	prolyl 3-hydroxylase 3	14789	-4.04623	0.376603	57.708	6.92966e-08	7.00456e-07
Mtpn	myotrophin	14489	-0.963128	7.64481	57.6862	7.04661e-08	7.11768e-07
Trit1	tRNA isopentenyltransferase 1	66966	-0.746884	4.30555	57.4298	7.22761e-08	7.28487e-07
N4bp3	NEDD4 binding protein 3	212706	-1.55139	2.83693	57.3821	7.28001e-08	7.33246e-07
Gm30660	predicted gene, 30660	102632634	-4.71655	0.357282	73.7237	7.33256e-08	7.38012e-07
Anxa1	annexin A1	16952	-3.33668	3.21312	60.1147	7.42753e-08	7.46507e-07
Cd300ld3	CD300 molecule like family member D3	382551	-4.98509	-0.261618	61.053	7.62149e-08	7.63826e-07
Nfkb2	nuclear factor of kappa light polypeptide gene enhancer in B cells 2, p49/p100	18034	-0.859411	6.68604	57.0583	7.64717e-08	7.65856e-07
Stx17	syntaxin 17	67727	-0.6436	5.42416	56.9828	7.73562e-08	7.73616e-07
Creg1	cellular repressor of E1A-stimulated genes 1	433375	-1.03463	4.24711	56.9689	7.75209e-08	7.74715e-07
Flnb	filamin, beta	286940	-1.29948	7.77953	58.6763	7.9318e-08	7.90996e-07
Hoxa3	homeobox A3	15400	-3.75628	0.709584	56.7564	8.05919e-08	8.03132e-07
Tenm4	teneurin transmembrane protein 4	23966	-3.22477	0.675184	56.5467	8.26878e-08	8.21699e-07
Gm41283	predicted gene, 41283	105245903	-7.28982	-0.711429	89.0746	8.34872e-08	8.29059e-07
Slc43a2	solute carrier family 43, member 2	215113	-0.744677	6.67533	56.1865	8.73917e-08	8.66614e-07
Sox12	SRY (sex determining region Y)-box 12	20667	-2.49846	0.794327	56.1189	8.83062e-08	8.73842e-07
Neurl1b	neuralized E3 ubiquitin protein ligase 1B	240055	-2.70457	1.34897	55.9071	9.12389e-08	9.01599e-07
Cd8a	CD8 antigen, alpha chain	12525	-4.38497	-0.373044	55.8978	9.13711e-08	9.02273e-07
Cdc6	cell division cycle 6	23834	-2.01963	3.04935	55.8778	9.16537e-08	9.04432e-07
Lefty1	left right determination factor 1	13590	-3.54009	-0.0338491	55.8171	9.25183e-08	9.12326e-07
B230118H07Rik	NA	NA	-4.05535	-0.0412035	55.8101	9.26173e-08	9.12665e-07
Chek2	checkpoint kinase 2	50883	-1.03946	3.0592	55.6586	9.48167e-08	9.32386e-07
Gusb	glucuronidase, beta	110006	-0.802422	5.4232	55.6517	9.4917e-08	9.32426e-07
Ralb	v-ral simian leukemia viral oncogene B	64143	-0.714968	3.94079	55.6493	9.49528e-08	9.32426e-07
Camk1	calcium/calmodulin-dependent protein kinase I	52163	-2.50582	0.0986629	55.6027	9.56419e-08	9.3854e-07
Gm11545	predicted gene 11545	217122	-5.83084	0.174642	75.4692	9.58712e-08	9.40137e-07
Slc9a5	solute carrier family 9 (sodium/hydrogen exchanger), member 5	277973	-1.94305	1.27421	55.4476	9.7973e-08	9.59415e-07
Cib2	calcium and integrin binding family member 2	56506	-2.67264	-0.216946	55.3994	9.87097e-08	9.6596e-07
Gpr34	G protein-coupled receptor 34	23890	-1.66848	3.74716	55.8698	9.94837e-08	9.72859e-07
P2ry1	purinergic receptor P2Y, G-protein coupled 1	18441	-2.02249	2.44011	55.2787	1.00581e-07	9.81554e-07
Lrp4	low density lipoprotein receptor-related protein 4	228357	-3.18897	0.514972	55.1322	1.02904e-07	1.00353e-06
Tnfrsf13b	tumor necrosis factor receptor superfamily, member 13b	57916	-0.750786	5.6157	55.0539	1.04171e-07	1.01518e-06
Plekha6	pleckstrin homology domain containing, family A member 6	240753	-2.03942	0.307894	55.0373	1.0444e-07	1.0171e-06
Sdf2l1	stromal cell-derived factor 2-like 1	64136	-1.34927	4.3187	54.7867	1.09954e-07	1.06932e-06
Prkcb	protein kinase C, beta	18751	-0.881026	8.73841	54.6983	1.10134e-07	1.0698e-06
Gm36649	predicted gene, 36649	102640631	-5.20184	-0.565806	60.6408	1.10155e-07	1.0698e-06
Nhsl2	NHS-like 2	100042480	-1.49779	4.25296	54.9593	1.14303e-07	1.10553e-06
Nckipsd	NCK interacting protein with SH3 domain	80987	-0.8014	3.75403	54.4569	1.14391e-07	1.10562e-06
Clec4g	C-type lectin domain family 4, member g	75863	-8.34018	-0.146138	73.496	1.15853e-07	1.11823e-06
Sema3f	sema domain, immunoglobulin domain (Ig), short basic domain, secreted, (semaphorin) 3F	20350	-3.76867	-0.398675	54.3343	1.16622e-07	1.12488e-06
Uhrf1	ubiquitin-like, containing PHD and RING finger domains, 1	18140	-1.59132	5.35696	56.2207	1.18901e-07	1.14462e-06
Snap23	synaptosomal-associated protein 23	20619	-0.782054	5.20253	54.2111	1.18912e-07	1.14462e-06
Mb21d1	NA	NA	-1.01222	3.44683	54.1514	1.20039e-07	1.15389e-06
Hlf	hepatic leukemia factor	217082	-2.19132	2.10171	54.1446	1.20167e-07	1.15397e-06
LOC108169093	NA	NA	-1.29556	7.51702	55.6519	1.24019e-07	1.18811e-06
Acsf2	acyl-CoA synthetase family member 2	264895	-1.04012	4.79103	53.8347	1.26212e-07	1.20748e-06
Plekhh3	pleckstrin homology domain containing, family H (with MyTH4 domain) member 3	217198	-2.37504	0.628139	53.8297	1.26312e-07	1.20762e-06
Ly6c1	lymphocyte antigen 6 complex, locus C1	17067	-1.82724	4.93332	56.3565	1.28019e-07	1.22146e-06
Egfr	epidermal growth factor receptor	13649	-5.64852	0.0439998	57.422	1.28214e-07	1.22249e-06
Tatdn3	TatD DNase domain containing 3	68972	-1.02676	2.75973	53.6639	1.29683e-07	1.23566e-06
Akap7	A kinase (PRKA) anchor protein 7	432442	-1.34985	2.86105	53.6314	1.30355e-07	1.24123e-06
Ccrl2	chemokine (C-C motif) receptor-like 2	54199	-2.13942	3.16885	54.2541	1.31287e-07	1.24842e-06
Col27a1	collagen, type XXVII, alpha 1	373864	-2.52351	2.16387	53.6889	1.32071e-07	1.25424e-06
Gm40542	predicted gene, 40542	105245031	-4.54464	-0.527644	61.7715	1.32166e-07	1.25424e-06
E230029C05Rik	RIKEN cDNA E230029C05 gene	319711	-5.28492	-1.01515	53.5271	1.32538e-07	1.25693e-06
Hmgn3	high mobility group nucleosomal binding domain 3	94353	-2.13698	3.11975	53.9735	1.3331e-07	1.2634e-06
Arl5c	ADP-ribosylation factor-like 5C	217151	-0.904794	5.72158	53.2724	1.38036e-07	1.30469e-06
Nadk	NAD kinase	192185	-0.779619	6.85196	53.2405	1.38741e-07	1.31048e-06
Camta2	calmodulin binding transcription activator 2	216874	-0.630645	6.57693	53.1889	1.39892e-07	1.32047e-06
Adgrf3	adhesion G protein-coupled receptor F3	381628	-5.94932	-0.505856	64.1149	1.41118e-07	1.33115e-06
Megf8	multiple EGF-like-domains 8	269878	-2.36822	2.84452	53.8425	1.41559e-07	1.33409e-06
1700024P16Rik	NA	NA	-8.01523	-0.157373	76.1737	1.43029e-07	1.34648e-06
Dusp3	dual specificity phosphatase 3 (vaccinia virus phosphatase VH1-related)	72349	-2.54958	1.24849	52.9923	1.44368e-07	1.35742e-06
Fam167a	family with sequence similarity 167, member A	219148	-3.07934	0.578789	52.9917	1.44384e-07	1.35742e-06
P2ry12	purinergic receptor P2Y, G-protein coupled 12	70839	-5.08427	-0.278644	52.8698	1.47237e-07	1.38241e-06
Nfe2l3	nuclear factor, erythroid derived 2, like 3	18025	-6.94852	-0.647168	58.4306	1.48233e-07	1.38991e-06
Ace	angiotensin I converting enzyme (peptidyl-dipeptidase A) 1	11421	-4.95965	0.753057	53.7197	1.4861e-07	1.39159e-06
Anxa5	annexin A5	11747	-0.594795	6.37946	52.7994	1.48913e-07	1.39351e-06
Ptprf	protein tyrosine phosphatase, receptor type, F	19268	-2.69625	2.65649	54.0084	1.49216e-07	1.39542e-06
Pfkfb4	6-phosphofructo-2-kinase/fructose-2,6-biphosphatase 4	270198	-1.47601	3.23345	52.6905	1.51546e-07	1.41627e-06
Ggt5	gamma-glutamyltransferase 5	23887	-2.01087	3.87554	54.3495	1.52881e-07	1.4278e-06
Clec5a	C-type lectin domain family 5, member a	23845	-5.41763	-1.01463	63.4149	1.53313e-07	1.43089e-06
Cntnap1	contactin associated protein-like 1	53321	-2.22334	2.47368	52.6948	1.53808e-07	1.43456e-06
Brip1	BRCA1 interacting protein C-terminal helicase 1	237911	-1.70761	3.26436	52.5609	1.54746e-07	1.44141e-06
5430437J10Rik	RIKEN cDNA 5430437J10 gene	71432	-5.90511	-0.377784	55.9455	1.56401e-07	1.4549e-06
Cerk	ceramide kinase	223753	-1.72666	4.78877	54.6311	1.57935e-07	1.46821e-06
Gm41065	predicted gene, 41065	105245637	-3.65653	0.9975	52.4198	1.58314e-07	1.47068e-06
Aldh1b1	aldehyde dehydrogenase 1 family, member B1	72535	-1.4792	2.48626	52.3615	1.59813e-07	1.48274e-06
Myom1	myomesin 1	17929	-3.14933	-0.0709576	52.2578	1.62519e-07	1.50685e-06
Dnmt3a	DNA methyltransferase 3A	13435	-0.654859	7.13319	52.2158	1.63629e-07	1.51615e-06
Cacna1e	calcium channel, voltage-dependent, R type, alpha 1E subunit	12290	-6.80712	4.84577	60.7639	1.66725e-07	1.54281e-06
Cacng8	calcium channel, voltage-dependent, gamma subunit 8	81905	-3.83826	1.6301	52.3127	1.68911e-07	1.56099e-06
Gm32438	predicted gene, 32438	102634989	-6.85015	-0.712636	57.3184	1.72669e-07	1.59274e-06
Gm36193	predicted gene, 36193	102640018	-4.91927	-0.286077	51.8263	1.74323e-07	1.60575e-06
Hmga2-ps1	high mobility group AT-hook 2, pseudogene 1	15365	-6.16185	-0.483546	51.7226	1.77296e-07	1.63207e-06
Sdc1	syndecan 1	20969	-2.91871	0.31432	51.6996	1.77961e-07	1.63713e-06
Marcksl1	MARCKS-like 1	17357	-1.571	5.79238	54.0589	1.79189e-07	1.64688e-06
Large	NA	NA	-2.44252	0.595464	51.6399	1.79706e-07	1.64995e-06
Piwil4	piwi-like RNA-mediated gene silencing 4	330890	-4.47896	-0.75705	51.6289	1.80029e-07	1.65184e-06
Mcm10	minichromosome maintenance 10 replication initiation factor	70024	-2.12826	2.93926	51.6597	1.81208e-07	1.66045e-06
Cdc45	cell division cycle 45	12544	-1.20355	3.15735	51.5839	1.81359e-07	1.66045e-06
Mknk1	MAP kinase-interacting serine/threonine kinase 1	17346	-0.715733	5.59771	51.5812	1.81438e-07	1.66045e-06
E2f8	E2F transcription factor 8	108961	-2.03261	3.83003	52.7227	1.8169e-07	1.66168e-06
Igsf9	immunoglobulin superfamily, member 9	93842	-3.16725	0.150693	51.5086	1.83607e-07	1.67813e-06
Htra2	HtrA serine peptidase 2	64704	-0.916217	4.51803	51.4686	1.84813e-07	1.68806e-06
Cd300ld5	CD300 molecule like family member D5	100043125	-5.61178	-0.440887	59.1058	1.86004e-07	1.69675e-06
Nptn	neuroplastin	20320	-0.729513	6.81104	51.3584	1.8818e-07	1.71548e-06
Nid1	nidogen 1	18073	-5.23823	0.504482	51.8283	1.91337e-07	1.74202e-06
Gucy2c	guanylate cyclase 2c	14917	-6.86802	-1.11213	68.3428	1.93855e-07	1.76381e-06
Ffar1	free fatty acid receptor 1	233081	-2.83644	-0.0282487	51.1586	1.94458e-07	1.76815e-06
Ier3	immediate early response 3	15937	-3.22992	2.39681	52.0126	1.95138e-07	1.7732e-06
Plekho1	pleckstrin homology domain containing, family O member 1	67220	-1.45433	5.80594	53.1977	1.96512e-07	1.78453e-06
Lactb	lactamase, beta	80907	-0.964885	4.43739	50.923	2.02151e-07	1.83339e-06
Maml3	mastermind like transcriptional coactivator 3	433586	-1.68312	2.76974	50.9163	2.02373e-07	1.83363e-06
Fat2	FAT atypical cadherin 2	245827	-8.21854	0.210066	67.9326	2.06318e-07	1.86519e-06
Dpp10	dipeptidylpeptidase 10	269109	-5.17167	-0.695971	64.049	2.06471e-07	1.86537e-06
Parp8	poly (ADP-ribose) polymerase family, member 8	52552	-0.81396	6.43485	50.7737	2.07194e-07	1.87071e-06
F5	coagulation factor V	14067	-6.17606	-0.65293	67.5181	2.11115e-07	1.90368e-06
Ggta1	glycoprotein galactosyltransferase alpha 1, 3	14594	-0.808219	5.57285	50.5829	2.13844e-07	1.92582e-06
Oas2	2'-5' oligoadenylate synthetase 2	246728	-2.29821	4.36276	53.9319	2.14625e-07	1.93162e-06
D930048N14Rik	RIKEN cDNA D930048N14 gene	97775	-1.68895	1.86862	50.557	2.14764e-07	1.93164e-06
Rorc	RAR-related orphan receptor gamma	19885	-1.82353	2.18962	50.4589	2.18286e-07	1.96082e-06
Car9	carbonic anhydrase 9	230099	-3.00108	0.463098	50.3988	2.20479e-07	1.978e-06
Loxl3	lysyl oxidase-like 3	16950	-3.22047	0.804597	50.3174	2.2348e-07	2.00111e-06
Lpar1	lysophosphatidic acid receptor 1	14745	-5.58977	-1.02456	76.6224	2.24499e-07	2.0077e-06
LOC108168144	NA	NA	-5.83653	-0.903716	63.1763	2.28043e-07	2.03423e-06
Gm6551	predicted gene 6551	625060	-3.51641	-0.560378	57.4886	2.30168e-07	2.04931e-06
Mir5107	microRNA 5107	100628611	-5.26568	1.39981	57.0357	2.31898e-07	2.06081e-06
Lsp1	lymphocyte specific 1	16985	-0.787569	9.48841	50.0839	2.32347e-07	2.0635e-06
Alas1	aminolevulinic acid synthase 1	11655	-0.63902	4.67081	50.0737	2.3274e-07	2.0657e-06
Rel	reticuloendotheliosis oncogene	19696	-1.01786	5.68557	50.1701	2.33848e-07	2.07423e-06
Nphp3	nephronophthisis 3 (adolescent)	74025	-1.62759	2.01114	49.884	2.40239e-07	2.12958e-06
Fam46a	NA	NA	-1.09992	5.23449	49.9722	2.48267e-07	2.19798e-06
Tmem50b	transmembrane protein 50B	77975	-0.752381	5.08938	49.6796	2.48607e-07	2.19961e-06
Pnp2	purine-nucleoside phosphorylase 2	667034	-0.821235	3.96627	49.6316	2.50619e-07	2.21464e-06
Sbno2	strawberry notch 2	216161	-0.837882	7.13208	49.6206	2.5137e-07	2.21859e-06
Jup	junction plakoglobin	16480	-2.20767	1.69739	49.6135	2.5138e-07	2.21859e-06
Nrg2	neuregulin 2	100042150	-4.54466	-0.274079	49.5362	2.54667e-07	2.24619e-06
Sez6l	seizure related 6 homolog like	56747	-6.63809	-1.13535	69.7764	2.59353e-07	2.28467e-06
BC026585	NA	NA	-2.08535	1.78372	49.4015	2.60509e-07	2.29342e-06
Lrp1	low density lipoprotein receptor-related protein 1	16971	-5.21263	3.97936	55.6768	2.67206e-07	2.34799e-06
Arhgap39	Rho GTPase activating protein 39	223666	-0.921804	5.18432	49.2413	2.67641e-07	2.34888e-06
Tdrd7	tudor domain containing 7	100121	-1.41942	3.44827	49.1098	2.73656e-07	2.3972e-06
Slc7a5	solute carrier family 7 (cationic amino acid transporter, y+ system), member 5	20539	-0.964651	4.47224	48.9933	2.79103e-07	2.44341e-06
Slc6a13	solute carrier family 6 (neurotransmitter transporter, GABA), member 13	14412	-4.15201	0.0822472	48.9616	2.8061e-07	2.45204e-06
Glt1d1	glycosyltransferase 1 domain containing 1	319804	-5.6129	-0.85459	64.7286	2.83513e-07	2.47434e-06
Gm32427	predicted gene, 32427	102634976	-5.99574	-0.629151	64.4282	2.92837e-07	2.55256e-06
Map3k8	mitogen-activated protein kinase kinase kinase 8	26410	-0.877847	4.27402	48.6879	2.93959e-07	2.56077e-06
Ocstamp	osteoclast stimulatory transmembrane protein	74614	-5.39302	-0.469094	55.6516	2.94817e-07	2.56665e-06
Fstl3	follistatin-like 3	83554	-3.13817	-0.0354244	48.5555	3.00659e-07	2.61107e-06
Iqgap3	IQ motif containing GTPase activating protein 3	404710	-2.32768	2.19081	48.5071	3.03151e-07	2.6311e-06
Fbxo48	F-box protein 48	319701	-1.89804	1.85376	48.4687	3.05143e-07	2.64591e-06
Rap2a	RAS related protein 2a	76108	-0.97493	3.73949	48.467	3.05232e-07	2.64591e-06
Dhrs9	dehydrogenase/reductase (SDR family) member 9	241452	-5.124	-0.353436	48.4271	3.07321e-07	2.66075e-06
Stard8	START domain containing 8	236920	-2.33935	0.361809	48.371	3.1028e-07	2.68308e-06
Shcbp1l	Shc SH2-domain binding protein 1-like	71836	-4.95217	-0.543612	51.3611	3.10955e-07	2.68569e-06
Rgs7bp	regulator of G-protein signalling 7 binding protein	52882	-5.64958	-1.00378	63.8736	3.10963e-07	2.68569e-06
Tlr6	toll-like receptor 6	21899	-0.65076	4.80805	48.3233	3.12822e-07	2.70009e-06
Gm17025	predicted gene 17025	102634155	-4.36702	-1.18159	51.2182	3.1791e-07	2.74234e-06
Itpripl2	inositol 1,4,5-triphosphate receptor interacting protein-like 2	319622	-1.14946	5.22688	48.6195	3.22253e-07	2.77641e-06
Spon1	spondin 1, (f-spondin) extracellular matrix protein	233744	-5.09922	0.842884	48.0623	3.27122e-07	2.81492e-06
Rnf180	ring finger protein 180	71816	-7.09215	-0.854139	63.3861	3.27933e-07	2.82019e-06
Slc11a1	solute carrier family 11 (proton-coupled divalent metal ion transporters), member 1	18173	-4.41471	-0.276771	48.0283	3.29038e-07	2.82659e-06
Gm32537	predicted gene, 32537	102635117	-5.96125	-0.645449	63.3543	3.29078e-07	2.82659e-06
Snx29	sorting nexin 29	74478	-1.09954	3.56451	47.9512	3.33428e-07	2.857e-06
3300005D01Rik	RIKEN cDNA 3300005D01 gene	78512	-3.9447	-0.208206	47.816	3.41276e-07	2.9207e-06
Rad51ap1	RAD51 associated protein 1	19362	-1.79544	2.27948	47.7191	3.47024e-07	2.9645e-06
Tfrc	transferrin receptor	22042	-1.48528	5.92398	49.9496	3.51072e-07	2.99727e-06
Neil3	nei like 3 (E. coli)	234258	-1.73925	2.87201	47.4963	3.6064e-07	3.07153e-06
Sh3pxd2a	SH3 and PX domains 2A	14218	-1.93654	4.76846	50.3565	3.61634e-07	3.07814e-06
Rai2	retinoic acid induced 2	24004	-7.42812	-0.75493	76.7917	3.70815e-07	3.15249e-06
Fam83f	family with sequence similarity 83, member F	213956	-4.41264	-0.448311	47.318	3.71953e-07	3.16025e-06
Pxn	paxillin	19303	-0.62339	6.86224	47.1093	3.85687e-07	3.27104e-06
Spc24	SPC24, NDC80 kinetochore complex component, homolog (S. cerevisiae)	67629	-1.75297	2.45672	47.098	3.86446e-07	3.27552e-06
Ifi44	interferon-induced protein 44	99899	-1.58748	4.25368	48.0976	3.87027e-07	3.27847e-06
Rubcn	RUN domain and cysteine-rich domain containing, Beclin 1-interacting protein	100502698	-0.743395	5.10647	47.039	3.90437e-07	3.30141e-06
Zfp532	zinc finger protein 532	328977	-2.32216	0.803636	46.953	3.96335e-07	3.34727e-06
Chek1	checkpoint kinase 1	12649	-1.68895	2.4037	46.8939	4.0044e-07	3.37993e-06
Gm32620	predicted gene, 32620	102635229	-5.27711	-1.12441	58.3905	4.01228e-07	3.38455e-06
Ms4a6c	membrane-spanning 4-domains, subfamily A, member 6C	73656	-0.82376	6.81118	46.8689	4.02628e-07	3.39231e-06
Fignl1	fidgetin-like 1	60530	-1.56669	3.58296	46.8138	4.06082e-07	3.41937e-06
Ccdc112	coiled-coil domain containing 112	240261	-2.26788	1.47656	46.7961	4.07337e-07	3.42789e-06
Adamdec1	ADAM-like, decysin 1	58860	-4.58859	-0.236523	53.2908	4.0895e-07	3.43942e-06
Gm40727	predicted gene, 40727	105245248	-7.36029	-0.764224	69.7755	4.10463e-07	3.45009e-06
Gpr162	G protein-coupled receptor 162	14788	-2.96639	1.89951	47.2415	4.11489e-07	3.45666e-06
As3mt	arsenite methyltransferase	57344	-0.983657	3.09399	46.6855	4.15298e-07	3.48657e-06
Gm39091	predicted gene, 39091	105243059	-5.08375	-0.646808	61.081	4.23502e-07	3.54913e-06
Dennd5b	DENN/MADD domain containing 5B	320560	-3.23139	1.14674	46.5452	4.30093e-07	3.59795e-06
Idh2	isocitrate dehydrogenase 2 (NADP+), mitochondrial	269951	-0.703639	4.97119	46.3275	4.42229e-07	3.6951e-06
Akr7a5	aldo-keto reductase family 7, member A5 (aflatoxin aldehyde reductase)	110198	-1.04193	3.2999	46.2938	4.44856e-07	3.71266e-06
Bst2	bone marrow stromal cell antigen 2	69550	-1.52544	4.84344	47.7987	4.45793e-07	3.71611e-06
Scn4b	sodium channel, type IV, beta	399548	-4.30006	-0.458714	46.256	4.47826e-07	3.73083e-06
B4galt5	UDP-Gal:betaGlcNAc beta 1,4-galactosyltransferase, polypeptide 5	56336	-0.612551	5.68776	46.224	4.50358e-07	3.7497e-06
Plp2	proteolipid protein 2	18824	-0.740037	5.33685	46.196	4.52586e-07	3.76604e-06
Fmn1	formin 1	14260	-2.42298	2.0107	46.1346	4.58006e-07	3.80665e-06
Gm12504	NA	NA	-3.79772	0.150959	46.0873	4.61352e-07	3.83221e-06
Platr11	pluripotency associated transcript 11	102635911	-1.83892	1.5995	48.6798	4.74452e-07	3.93408e-06
Pik3r5	phosphoinositide-3-kinase regulatory subunit 5	320207	-0.644785	7.20328	45.896	4.77223e-07	3.9501e-06
F420015M19Rik	RIKEN cDNA F420015M19 gene	619329	-1.27088	4.15459	45.8865	4.82973e-07	3.99301e-06
Vcam1	vascular cell adhesion molecule 1	22329	-2.49683	2.11229	45.89	4.851e-07	4.00825e-06
Tlr12	toll-like receptor 12	384059	-1.54354	2.42675	45.7937	4.8596e-07	4.01301e-06
Gm15232	predicted gene 15232	627268	-1.56864	2.20587	45.7765	4.87439e-07	4.02286e-06
Txndc5	thioredoxin domain containing 5	105245	-0.778942	6.30322	45.6881	4.95155e-07	4.08178e-06
Map3k9	mitogen-activated protein kinase kinase kinase 9	338372	-1.38595	2.8669	45.6174	5.01414e-07	4.13096e-06
Ephx2	epoxide hydrolase 2, cytoplasmic	13850	-6.76215	-1.07856	49.9561	5.0301e-07	4.13928e-06
Ppp3ca	protein phosphatase 3, catalytic subunit, alpha isoform	19055	-0.876619	5.76743	45.5617	5.11153e-07	4.19895e-06
9530082P21Rik	RIKEN cDNA 9530082P21 gene	638247	-2.10912	1.32168	45.3998	5.21221e-07	4.27668e-06
Pir	pirin	69656	-8.06427	-0.217488	67.1937	5.22011e-07	4.28067e-06
Kank2	KN motif and ankyrin repeat domains 2	235041	-4.72426	-0.180092	45.373	5.23719e-07	4.29218e-06
Gm34917	predicted gene, 34917	102638326	-2.97365	0.0557501	45.3035	5.30256e-07	4.33821e-06
Sned1	sushi, nidogen and EGF-like domains 1	208777	-4.03012	-0.353326	45.2092	5.39277e-07	4.40436e-06
Gm35154	predicted gene, 35154	102638637	-5.37695	-0.873069	53.2223	5.59675e-07	4.56303e-06
Adgrl2	adhesion G protein-coupled receptor L2	99633	-3.62404	-0.41623	44.9951	5.60359e-07	4.56597e-06
Net1	neuroepithelial cell transforming gene 1	56349	-0.676433	5.48897	44.968	5.63089e-07	4.58557e-06
Foxm1	forkhead box M1	14235	-1.33277	4.30902	44.9865	5.69485e-07	4.62964e-06
Ppp1r12b	protein phosphatase 1, regulatory subunit 12B	329251	-0.674917	5.11863	44.6649	5.94654e-07	4.81575e-06
Rasl12	RAS-like, family 12	70784	-4.65706	-0.44174	44.6639	5.94765e-07	4.81575e-06
Neurl2	neuralized E3 ubiquitin protein ligase 2	415115	-2.96803	-0.161965	44.6224	5.99231e-07	4.84913e-06
Spred1	sprouty protein with EVH-1 domain 1, related sequence	114715	-1.45837	4.18869	45.0657	6.04318e-07	4.8847e-06
Stmn1	stathmin 1	16765	-1.27039	5.55215	45.6465	6.14671e-07	4.9627e-06
2004-09-01	NA	NA	-1.98534	0.258574	44.4315	6.20264e-07	5.00214e-06
Dstn	destrin	56431	-0.924125	4.85588	44.339	6.30742e-07	5.07504e-06
F9	coagulation factor IX	14071	-4.41642	-0.671279	44.2126	6.45359e-07	5.1691e-06
Gm32249	predicted gene, 32249	102634737	-2.14363	1.39451	44.1399	6.53941e-07	5.23486e-06
Tmem51os1	Tmem51 opposite strand 1	100038693	-5.48456	-0.943077	54.4777	6.54443e-07	5.23592e-06
Mt1	metallothionein 1	17748	-3.41876	0.185093	44.0212	6.68219e-07	5.34008e-06
Trafd1	TRAF type zinc finger domain containing 1	231712	-0.632137	6.10131	43.9337	6.78948e-07	5.41662e-06
Il4i1	interleukin 4 induced 1	14204	-6.78478	-1.16956	56.9847	6.80275e-07	5.42415e-06
Lhpp	phospholysine phosphohistidine inorganic pyrophosphate phosphatase	76429	-1.59373	1.68993	43.8766	6.86056e-07	5.46407e-06
Plxdc2	plexin domain containing 2	67448	-1.37888	2.30693	43.8662	6.87363e-07	5.47139e-06
Stx2	syntaxin 2	13852	-0.806971	3.17412	43.8118	6.94232e-07	5.51984e-06
Chst15	carbohydrate sulfotransferase 15	77590	-0.993552	4.67173	43.7475	7.02425e-07	5.57871e-06
Bfsp2	beaded filament structural protein 2, phakinin	107993	-4.19871	-1.10206	43.7351	7.04027e-07	5.58515e-06
Clcn1	chloride channel, voltage-sensitive 1	12723	-2.96033	-0.424307	43.6109	7.20216e-07	5.70077e-06
Cx3cr1	chemokine (C-X3-C motif) receptor 1	13051	-5.13985	3.76246	47.9127	7.26562e-07	5.74156e-06
Tnrc18	trinucleotide repeat containing 18	231861	-0.622933	6.99931	43.5597	7.26997e-07	5.74156e-06
Ikbip	IKBKB interacting protein	67454	-1.13928	2.76774	43.5263	7.31474e-07	5.76725e-06
Tacc3	transforming, acidic coiled-coil containing protein 3	21335	-0.994851	4.6147	43.4979	7.3529e-07	5.7941e-06
Ift172	intraflagellar transport 172	67661	-1.21888	3.65574	43.4777	7.38017e-07	5.81235e-06
Mpp6	NA	NA	-0.848754	4.73642	43.4585	7.40629e-07	5.82642e-06
Kazn	kazrin, periplakin interacting protein	71529	-3.48681	-0.599789	43.4256	7.45114e-07	5.85844e-06
Mical1	microtubule associated monooxygenase, calponin and LIM domain containing 1	171580	-0.592033	7.1165	43.3934	7.49539e-07	5.88995e-06
Ust	uronyl-2-sulfotransferase	338362	-1.02875	3.09687	43.3667	7.53221e-07	5.91559e-06
Asprv1	aspartic peptidase, retroviral-like 1	67855	-4.46698	-0.439556	43.3588	7.54316e-07	5.9209e-06
Emilin1	elastin microfibril interfacer 1	100952	-2.2698	0.676491	43.3091	7.61246e-07	5.97197e-06
Fam217b	family with sequence similarity 217, member B	71532	-4.7004	0.0211101	43.2856	7.64552e-07	5.99458e-06
Tmem67	transmembrane protein 67	329795	-1.26264	1.93188	43.089	7.92778e-07	6.19868e-06
Bcl2l14	BCL2-like 14 (apoptosis facilitator)	66813	-1.3665	1.45233	42.9526	8.13015e-07	6.34637e-06
Shb	src homology 2 domain-containing transforming protein B	230126	-2.69778	1.21727	42.9003	8.20925e-07	6.40104e-06
H2afy2	NA	NA	-6.98787	-1.09079	46.8167	8.21686e-07	6.40344e-06
6030468B19Rik	RIKEN cDNA 6030468B19 gene	77727	-4.44362	-0.846475	48.4822	8.2436e-07	6.42073e-06
Smim24	small integral membrane protein 24	72273	-1.49368	1.78633	42.7632	8.42067e-07	6.55142e-06
Evpl	envoplakin	14027	-3.17434	-0.107848	42.7498	8.44153e-07	6.56404e-06
Eml6	echinoderm microtubule associated protein like 6	237711	-1.28898	2.65346	42.7402	8.45667e-07	6.57218e-06
Tex9	testis expressed gene 9	21778	-1.33758	3.49974	42.6838	8.54568e-07	6.63406e-06
Zfp608	zinc finger protein 608	269023	-2.85443	2.35539	43.7724	8.63602e-07	6.70051e-06
Tmem206	NA	NA	-0.61552	4.0848	42.5941	8.68935e-07	6.73449e-06
Pot1b	protection of telomeres 1B	72836	-1.01584	5.70761	43.0289	8.71961e-07	6.75423e-06
Pla2g7	phospholipase A2, group VII (platelet-activating factor acetylhydrolase, plasma)	27226	-5.73531	3.87584	48.106	8.78185e-07	6.79127e-06
Mob3b	MOB kinase activator 3B	214944	-1.1668	3.21219	42.3647	9.06907e-07	6.99805e-06
Tmcc2	transmembrane and coiled-coil domains 2	68875	-3.37798	1.69951	43.2323	9.13888e-07	7.04422e-06
Slc22a23	solute carrier family 22, member 23	73102	-3.59639	0.274064	42.3093	9.16338e-07	7.05925e-06
Myo1h	myosin 1H	231646	-1.21778	4.32319	42.3356	9.23271e-07	7.10879e-06
Ggt1	gamma-glutamyltransferase 1	14598	-1.92633	3.08868	42.2605	9.36295e-07	7.20514e-06
Chn2	chimerin 2	69993	-0.629303	5.02229	42.15	9.44052e-07	7.25426e-06
Klhl5	kelch-like 5	71778	-0.696404	5.83675	42.1244	9.48605e-07	7.27954e-06
Clasp2	CLIP associating protein 2	76499	-0.651358	6.07272	42.1218	9.49056e-07	7.27954e-06
Trip10	thyroid hormone receptor interactor 10	106628	-1.42945	2.15286	42.1175	9.49834e-07	7.28154e-06
Adcy4	adenylate cyclase 4	104110	-5.39975	-0.790643	44.4828	9.5095e-07	7.28403e-06
Ttyh3	tweety family member 3	78339	-0.649461	6.9566	42.1098	9.5119e-07	7.28403e-06
4833418N02Rik	RIKEN cDNA 4833418N02 gene	74597	-1.70623	0.308113	42.0989	9.5314e-07	7.29501e-06
Fgl2	fibrinogen-like protein 2	14190	-2.47689	5.85811	46.7177	9.53782e-07	7.29543e-06
Serpinb1a	serine (or cysteine) peptidase inhibitor, clade B, member 1a	66222	-1.88125	1.97246	42.0294	9.65645e-07	7.37872e-06
Ifi44l	interferon-induced protein 44 like	15061	-1.81934	3.22716	42.5906	9.71876e-07	7.4183e-06
Hpgd	hydroxyprostaglandin dehydrogenase 15 (NAD)	15446	-3.8534	0.747787	42.4088	9.73033e-07	7.42169e-06
Slc36a3os	solute carrier family 36 (proton/amino acid symporter), member 3, opposite strand	102634079	-1.82456	1.5913	41.9064	9.88225e-07	7.52613e-06
Pld2	phospholipase D2	18806	-1.22094	4.60741	42.2348	9.95885e-07	7.57699e-06
Gm40670	predicted gene, 40670	105245182	-5.33712	-1.09013	60.5525	1.00522e-06	7.64387e-06
Snx30	sorting nexin family member 30	209131	-0.647626	5.35449	41.7563	1.01656e-06	7.72182e-06
Nedd4l	neural precursor cell expressed, developmentally down-regulated gene 4-like	83814	-1.23717	4.06844	41.6081	1.05515e-06	7.99772e-06
LOC108168162	NA	NA	-1.18632	7.70106	42.9139	1.06508e-06	8.06865e-06
Fbxo30	F-box protein 30	71865	-1.39685	1.99634	41.495	1.06798e-06	8.08632e-06
LOC105246895	NA	NA	-4.59317	-1.21747	50.7305	1.07292e-06	8.11501e-06
Klrb1b	killer cell lectin-like receptor subfamily B member 1B	80782	-3.71408	-0.220473	43.7664	1.07557e-06	8.13071e-06
Akap5	A kinase (PRKA) anchor protein 5	238276	-3.6616	0.629098	41.4658	1.08056e-06	8.16401e-06
Filip1l	filamin A interacting protein 1-like	78749	-1.56515	6.7774	44.025	1.09653e-06	8.2714e-06
Sord	sorbitol dehydrogenase	20322	-1.14117	2.74943	41.2118	1.12693e-06	8.4781e-06
4931406C07Rik	RIKEN cDNA 4931406C07 gene	70984	-0.947699	2.87015	41.2022	1.12899e-06	8.48903e-06
Nacc2	nucleus accumbens associated 2, BEN and BTB (POZ) domain containing	67991	-1.97345	2.76289	41.5813	1.13954e-06	8.56387e-06
Ryr1	ryanodine receptor 1, skeletal muscle	20190	-1.87891	2.83666	41.1659	1.14731e-06	8.60846e-06
Gsg1	germ cell associated 1	14840	-6.6015	-1.13519	76.4879	1.15578e-06	8.66746e-06
Cd300lg	CD300 molecule like family member G	52685	-5.18416	-0.627993	46.2165	1.16735e-06	8.74952e-06
Ccr9	chemokine (C-C motif) receptor 9	12769	-1.77762	4.78194	43.0636	1.21004e-06	9.05993e-06
Cnnm4	cyclin M4	94220	-0.651517	4.05983	40.8326	1.21141e-06	9.06538e-06
A530032D15Rik	RIKEN cDNA A530032D15Rik gene	381287	-0.770239	4.42445	40.6952	1.24372e-06	9.28257e-06
Cd177	CD177 antigen	68891	-3.96962	-0.819016	47.5255	1.25459e-06	9.35377e-06
Pbk	PDZ binding kinase	52033	-1.71163	1.95686	40.5456	1.27993e-06	9.53261e-06
Tmem170b	transmembrane protein 170B	621976	-1.02618	5.25455	40.7595	1.31285e-06	9.77266e-06
Golim4	golgi integral membrane protein 4	73124	-1.03775	4.49955	40.3576	1.32708e-06	9.8682e-06
Zfp90	zinc finger protein 90	22751	-0.99795	3.67297	40.2957	1.34302e-06	9.98119e-06
Phlpp2	PH domain and leucine rich repeat protein phosphatase 2	244650	-0.671244	4.79585	40.2931	1.34369e-06	9.98119e-06
Clic5	chloride intracellular channel 5	224796	-2.1743	0.147172	40.2561	1.35332e-06	1.00316e-05
6330407A03Rik	RIKEN cDNA 6330407A03 gene	70720	-4.15381	-0.645686	42.4266	1.35921e-06	1.00594e-05
Tubgcp5	tubulin, gamma complex associated protein 5	233276	-0.629135	5.58014	40.2164	1.36374e-06	1.00842e-05
Parvb	parvin, beta	170736	-5.36408	-0.894533	40.1287	1.38704e-06	1.02493e-05
Ptgdr2	prostaglandin D2 receptor 2	14764	-7.03959	-0.167446	43.6123	1.38957e-06	1.02626e-05
Bco2	beta-carotene oxygenase 2	170752	-1.78172	2.08682	40.0984	1.39521e-06	1.02989e-05
Gm34194	predicted gene, 34194	102637364	-4.83506	-1.2425	45.029	1.40766e-06	1.03853e-05
Gm24463	predicted gene, 24463	102632389	-3.0813	-0.502211	40.0411	1.41075e-06	1.04027e-05
Jchain	immunoglobulin joining chain	16069	-4.37604	4.95841	45.5141	1.41292e-06	1.04133e-05
Arhgap42	Rho GTPase activating protein 42	71544	-4.82361	-0.819216	46.7126	1.41578e-06	1.04289e-05
Psrc1	proline/serine-rich coiled-coil 1	56742	-1.56396	1.62994	39.9922	1.42418e-06	1.04853e-05
Doc2g	double C2, gamma	60425	-1.47484	2.00837	39.9679	1.43092e-06	1.05294e-05
Cd83	CD83 antigen	12522	-1.33293	5.43022	41.3274	1.43787e-06	1.05751e-05
Ppp1r3d	protein phosphatase 1, regulatory subunit 3D	228966	-3.86253	-0.755673	43.3842	1.44397e-06	1.06144e-05
Appl2	adaptor protein, phosphotyrosine interaction, PH domain and leucine zipper containing 2	216190	-1.0646	5.40439	40.464	1.45305e-06	1.06756e-05
Ccdc36	NA	NA	-3.6982	-0.757127	39.8769	1.4564e-06	1.06946e-05
Gm39266	predicted gene, 39266	105243306	-7.08082	-0.993814	73.1755	1.46727e-06	1.07689e-05
Stau2	staufen double-stranded RNA binding protein 2	29819	-1.29954	1.66703	39.7751	1.48552e-06	1.08971e-05
Sox4	SRY (sex determining region Y)-box 4	20677	-2.20231	2.29597	39.89	1.49715e-06	1.09711e-05
Cdh22	cadherin 22	104010	-7.16234	-0.953151	56.6341	1.52155e-06	1.11325e-05
Gpc2	glypican 2 (cerebroglycan)	71951	-1.47783	2.09326	39.6023	1.53637e-06	1.12293e-05
Rin2	Ras and Rab interactor 2	74030	-0.893946	4.27026	39.5624	1.54835e-06	1.13052e-05
Pilra	paired immunoglobin-like type 2 receptor alpha	231805	-4.56017	-0.307212	39.5056	1.56563e-06	1.14255e-05
Bcl2a1b	B cell leukemia/lymphoma 2 related protein A1b	12045	-0.939211	6.58255	39.9057	1.56956e-06	1.14482e-05
2700081O15Rik	NA	NA	-2.12306	0.314801	39.3879	1.60209e-06	1.16795e-05
Nmrk1	nicotinamide riboside kinase 1	225994	-1.16699	2.38793	39.3607	1.61062e-06	1.17356e-05
Daam1	dishevelled associated activator of morphogenesis 1	208846	-0.777105	4.27622	39.164	1.67398e-06	1.21659e-05
Txndc16	thioredoxin domain containing 16	70561	-0.59233	4.81243	39.1609	1.67499e-06	1.2167e-05
Gas7	growth arrest specific 7	14457	-5.35293	4.65315	43.8889	1.70022e-06	1.23416e-05
Gm32404	predicted gene, 32404	102634944	-3.28119	-0.592809	39.0832	1.70078e-06	1.23416e-05
Dscc1	DNA replication and sister chromatid cohesion 1	72107	-1.59469	1.00454	39.0747	1.70364e-06	1.2356e-05
BC147527	cDNA sequence BC147527	625360	-0.678276	5.39695	39.0671	1.70618e-06	1.2368e-05
Plxnd1	plexin D1	67784	-2.80365	5.56139	43.412	1.71608e-06	1.24271e-05
Tbxas1	thromboxane A synthase 1, platelet	21391	-4.14484	-0.469767	39.0313	1.71825e-06	1.24364e-05
Bmp2	bone morphogenetic protein 2	12156	-5.21096	-0.854568	43.6677	1.75219e-06	1.26756e-05
Gm31828	predicted gene, 31828	102634183	-7.63546	-0.613378	70.7579	1.75691e-06	1.27032e-05
Agpat4	1-acylglycerol-3-phosphate O-acyltransferase 4 (lysophosphatidic acid acyltransferase, delta)	68262	-1.38043	3.21615	38.9054	1.76142e-06	1.27293e-05
Jmjd1c	jumonji domain containing 1C	108829	-0.60655	7.96898	38.8774	1.77115e-06	1.27865e-05
LOC108168359	NA	NA	-5.32258	-1.07836	55.1821	1.78459e-06	1.28638e-05
Ssr1	signal sequence receptor, alpha	107513	-0.610711	7.37878	38.6833	1.84044e-06	1.32461e-05
Mrc1	mannose receptor, C type 1	17533	-2.68292	0.726256	38.6574	1.8499e-06	1.33074e-05
Nrxn2	neurexin II	18190	-3.56795	-0.257266	38.6483	1.85324e-06	1.33247e-05
Metrnl	meteorin, glial cell differentiation regulator-like	210029	-1.98829	2.15231	38.5509	1.8894e-06	1.35514e-05
Ptp4a3	protein tyrosine phosphatase 4a3	19245	-0.680131	5.43565	38.5382	1.89416e-06	1.35774e-05
Ttc39a	tetratricopeptide repeat domain 39A	230603	-5.53278	-1.05733	63.3329	1.91366e-06	1.37102e-05
Trps1	transcriptional repressor GATA binding 1	83925	-1.16179	5.72759	39.3322	1.95655e-06	1.40033e-05
Gm26535	predicted gene, 26535	102633435	-3.82528	-0.637537	46.3647	1.97808e-06	1.41382e-05
Cask	calcium/calmodulin-dependent serine protein kinase (MAGUK family)	12361	-1.60534	3.02928	38.298	2.00382e-06	1.42837e-05
Gm36161	predicted gene, 36161	102639975	-4.02023	-0.455522	38.2512	2.00542e-06	1.42879e-05
Tspyl5	testis-specific protein, Y-encoded-like 5	239364	-4.59287	-0.636803	42.6434	2.07257e-06	1.47217e-05
Plcd3	phospholipase C, delta 3	72469	-4.51663	-0.0360406	40.0775	2.07409e-06	1.47251e-05
Gm38850	predicted gene, 38850	105242706	-1.3148	2.73492	37.8741	2.16255e-06	1.53146e-05
Gm33100	predicted gene, 33100	102635874	-6.58012	-1.43833	61.9506	2.16561e-06	1.53286e-05
Rad51	RAD51 recombinase	19361	-1.45192	3.15662	37.817	2.18748e-06	1.54648e-05
Dusp9	dual specificity phosphatase 9	75590	-3.22533	0.698431	37.8575	2.18813e-06	1.54648e-05
Slc35f5	solute carrier family 35, member F5	74150	-2.01085	1.15049	37.7131	2.23364e-06	1.57706e-05
Bbs7	Bardet-Biedl syndrome 7 (human)	71492	-2.74114	0.135943	37.6534	2.26068e-06	1.59376e-05
Cdkn1a	cyclin-dependent kinase inhibitor 1A (P21)	12575	-2.17818	1.80377	37.6451	2.26447e-06	1.59564e-05
Ccr6	chemokine (C-C motif) receptor 6	12458	-1.35037	4.1253	38.0753	2.2975e-06	1.6173e-05
Ccnf	cyclin F	12449	-1.30433	3.45342	37.5691	2.29941e-06	1.61783e-05
Dnajb14	DnaJ heat shock protein family (Hsp40) member B14	70604	-1.1255	5.30295	38.292	2.3122e-06	1.62602e-05
Dyrk3	dual-specificity tyrosine-(Y)-phosphorylation regulated kinase 3	226419	-3.3119	-0.308818	37.5362	2.31471e-06	1.6261e-05
Exo1	exonuclease 1	26909	-1.30964	2.1078	37.5343	2.31558e-06	1.6261e-05
Cep170	centrosomal protein 170	545389	-1.08001	5.82048	38.3829	2.31576e-06	1.6261e-05
Pdlim4	PDZ and LIM domain 4	30794	-2.43579	2.51882	38.3836	2.32832e-06	1.63411e-05
Zfp619	zinc finger protein 619	70227	-1.27196	3.17943	37.3148	2.42067e-06	1.69639e-05
Runx3	runt related transcription factor 3	12399	-0.767516	7.11106	37.3412	2.42779e-06	1.70054e-05
Dmrtb1	DMRT-like family B with proline-rich C-terminal, 1	56296	-6.69939	-1.00379	66.5727	2.43108e-06	1.702e-05
Tpx2	TPX2, microtubule-associated	72119	-1.63271	4.75906	38.6521	2.44047e-06	1.70773e-05
Blk	B lymphoid kinase	12143	-2.99988	1.67239	37.5608	2.4452e-06	1.70878e-05
H2-M3	histocompatibility 2, M region locus 3	14991	-0.767416	5.68074	37.2623	2.44654e-06	1.70878e-05
Scn9a	sodium channel, voltage-gated, type IX, alpha	20274	-5.27631	-1.17056	52.3957	2.44682e-06	1.70878e-05
Slc12a3	solute carrier family 12, member 3	20497	-3.50167	-0.0531967	37.201	2.47717e-06	1.72827e-05
Nr2f6	nuclear receptor subfamily 2, group F, member 6	13864	-1.23233	2.88891	37.0553	2.55157e-06	1.77491e-05
Cass4	Cas scaffolding protein family member 4	320664	-0.959718	3.75554	37.0341	2.56264e-06	1.78173e-05
Fggy	FGGY carbohydrate kinase domain containing	75578	-2.07016	0.0517287	36.9388	2.61286e-06	1.81576e-05
Nmral1	NmrA-like family domain containing 1	67824	-1.06891	3.06916	36.9304	2.61734e-06	1.81797e-05
Gm35545	predicted gene, 35545	102639174	-3.3251	-0.886157	36.8583	2.65612e-06	1.8431e-05
Synpo2	synaptopodin 2	118449	-4.73676	-0.855775	38.7377	2.6591e-06	1.84426e-05
Rabl2	RAB, member RAS oncogene family-like 2	68708	-2.11736	-0.0594283	36.8366	2.66788e-06	1.84944e-05
Atad5	ATPase family, AAA domain containing 5	237877	-0.814244	4.67344	36.8075	2.68378e-06	1.85955e-05
Gm41829	predicted gene, 41829	105246555	-2.9142	-0.138376	36.6831	2.75297e-06	1.90551e-05
Gm32029	predicted gene, 32029	102634448	-2.03866	0.290508	36.681	2.75415e-06	1.90551e-05
Zfand4	zinc finger, AN1-type domain 4	67492	-1.33663	2.05913	36.6454	2.77425e-06	1.91847e-05
Bub1	BUB1, mitotic checkpoint serine/threonine kinase	12235	-1.6809	3.46844	36.8088	2.87094e-06	1.98339e-05
Cep63	centrosomal protein 63	28135	-0.596665	5.48773	36.3891	2.92415e-06	2.01719e-05
Tmem63b	transmembrane protein 63b	224807	-0.735124	4.26628	36.2775	2.99211e-06	2.06005e-05
Stac2	SH3 and cysteine rich domain 2	217154	-2.58141	-0.175523	36.2191	3.02842e-06	2.08403e-05
Il23r	interleukin 23 receptor	209590	-3.92241	0.0495128	36.209	3.0347e-06	2.08734e-05
Slc27a1	solute carrier family 27 (fatty acid transporter), member 1	26457	-1.14221	3.37068	36.1837	3.05059e-06	2.09622e-05
Mfsd7b	NA	NA	-0.873018	5.49133	36.2144	3.07667e-06	2.11209e-05
Spdl1	spindle apparatus coiled-coil protein 1	70385	-1.25735	2.58388	36.1086	3.09828e-06	2.12589e-05
Abcd2	ATP-binding cassette, sub-family D (ALD), member 2	26874	-3.32616	-0.426919	36.0552	3.13269e-06	2.14741e-05
Sec1	secretory blood group 1	56546	-4.15085	-1.29261	41.5651	3.1597e-06	2.16382e-05
Plod3	procollagen-lysine, 2-oxoglutarate 5-dioxygenase 3	26433	-0.658516	4.01097	35.9853	3.17835e-06	2.17451e-05
2810417H13Rik	NA	NA	-1.63006	5.16016	37.6813	3.19747e-06	2.18651e-05
Cdh17	cadherin 17	12557	-2.42096	1.19975	35.9388	3.20917e-06	2.19239e-05
Itgb3	integrin beta 3	16416	-0.625017	6.46405	35.8986	3.23601e-06	2.20965e-05
Dram1	DNA-damage regulated autophagy modulator 1	71712	-2.29626	1.31808	35.8838	3.24596e-06	2.21431e-05
Muc5ac	mucin 5, subtypes A and C, tracheobronchial/gastric	17833	-8.35735	-0.216685	46.2038	3.25911e-06	2.2222e-05
Rnf122	ring finger protein 122	68867	-1.05161	3.65462	35.8197	3.28944e-06	2.24072e-05
Clec1a	C-type lectin domain family 1, member a	243653	-6.33672	-1.15731	53.0076	3.37724e-06	2.29389e-05
Prune2	prune homolog 2	353211	-3.4339	-0.671969	35.6677	3.39514e-06	2.30494e-05
Mitf	melanogenesis associated transcription factor	17342	-1.27255	1.34886	35.6289	3.42272e-06	2.32255e-05
Hr	lysine demethylase and nuclear receptor corepressor	15460	-4.1024	-0.838663	37.3779	3.44171e-06	2.33431e-05
Klf12	Kruppel-like factor 12	16597	-1.4217	2.65853	35.5614	3.47123e-06	2.35095e-05
Ctns	cystinosis, nephropathic	83429	-0.728958	4.29914	35.4957	3.51915e-06	2.37998e-05
Dnajc25	DnaJ heat shock protein family (Hsp40) member C25	72429	-1.25479	2.33508	35.4488	3.55387e-06	2.40001e-05
Mmp23	matrix metallopeptidase 23	26561	-2.30049	-0.390201	35.3747	3.60936e-06	2.43516e-05
Mettl7a1	methyltransferase like 7A1	70152	-0.659532	4.47088	35.3697	3.61319e-06	2.43657e-05
Gp2	glycoprotein 2 (zymogen granule membrane)	67133	-6.05018	2.03072	37.895	3.62334e-06	2.44109e-05
Kcnj10	potassium inwardly-rectifying channel, subfamily J, member 10	16513	-3.55115	-0.510939	35.3343	3.64006e-06	2.45118e-05
2011-09-01	NA	NA	-0.679711	6.81277	35.3178	3.65262e-06	2.45847e-05
Ankle1	ankyrin repeat and LEM domain containing 1	234396	-1.88863	1.89411	34.9885	3.91436e-06	2.6209e-05
Rad54b	RAD54 homolog B (S. cerevisiae)	623474	-1.64301	1.88521	34.9629	3.93558e-06	2.63385e-05
Stard5	StAR-related lipid transfer (START) domain containing 5	170460	-1.2706	4.70032	35.6597	3.95711e-06	2.64701e-05
Kif11	kinesin family member 11	16551	-1.13847	5.60373	35.7164	3.96084e-06	2.64825e-05
Fut7	fucosyltransferase 7	14347	-1.46792	2.59698	34.9236	3.96835e-06	2.65201e-05
Prkra	protein kinase, interferon inducible double stranded RNA dependent activator	23992	-0.824045	3.03952	34.8962	3.99134e-06	2.66612e-05
Efnb1	ephrin B1	13641	-1.26964	1.63072	34.8819	4.00347e-06	2.67296e-05
Capn5	calpain 5	12337	-2.16216	2.26785	35.0024	4.00645e-06	2.67368e-05
Aim2	absent in melanoma 2	383619	-0.773778	6.74882	34.9093	4.02086e-06	2.68203e-05
Gm40185	predicted gene, 40185	105244595	-4.76637	-0.469816	38.7166	4.05366e-06	2.70263e-05
Stx16	syntaxin 16	228960	-0.620488	7.18379	34.8187	4.05727e-06	2.70273e-05
Gm7265	NA	NA	-4.59587	-0.605375	34.8163	4.05932e-06	2.70273e-05
D1Ertd622e	NA	NA	-0.774025	4.62743	34.816	4.05955e-06	2.70273e-05
LOC108168380	NA	NA	-6.67537	-1.20452	45.4658	4.11331e-06	2.73337e-05
Pnpo	pyridoxine 5'-phosphate oxidase	103711	-0.652306	4.70881	34.6636	4.19268e-06	2.7848e-05
Il10ra	interleukin 10 receptor, alpha	16154	-0.664137	7.3558	34.4967	4.34392e-06	2.87848e-05
Fdxacb1	ferredoxin-fold anticodon binding domain containing 1	382137	-0.888244	2.29162	34.4691	4.36951e-06	2.89408e-05
Susd1	sushi domain containing 1	634731	-1.84777	1.50619	34.4057	4.42879e-06	2.9306e-05
Nod1	nucleotide-binding oligomerization domain containing 1	107607	-0.924893	6.34613	34.8851	4.45208e-06	2.94463e-05
Bmp8a	bone morphogenetic protein 8a	12163	-4.54375	-0.747229	34.3586	4.47347e-06	2.95739e-05
St6galnac6	ST6 (alpha-N-acetyl-neuraminyl-2,3-beta-galactosyl-1,3)-N-acetylgalactosaminide alpha-2,6-sialyltransferase 6	50935	-1.13433	2.97108	34.3064	4.52356e-06	2.98631e-05
Trem1	triggering receptor expressed on myeloid cells 1	58217	-6.41726	-1.27863	50.3302	4.5458e-06	2.99819e-05
Hid1	HID1 domain containing	217310	-1.0309	3.97226	34.266	4.56273e-06	3.00795e-05
9330133O14Rik	RIKEN cDNA 9330133O14 gene	100689703	-0.877346	3.68019	34.2369	4.59114e-06	3.02223e-05
Usp44	ubiquitin specific peptidase 44	327799	-2.84437	0.338528	34.1775	4.64978e-06	3.0582e-05
Gm11415	predicted gene 11415	105247159	-6.6642	-1.24178	58.8332	4.65422e-06	3.05969e-05
Bank1	B cell scaffold protein with ankyrin repeats 1	242248	-1.97498	2.90607	34.6892	4.6581e-06	3.06082e-05
Vsig2	V-set and immunoglobulin domain containing 2	57276	-4.26267	-1.14661	39.2111	4.66982e-06	3.06606e-05
Anks6	ankyrin repeat and sterile alpha motif domain containing 6	75691	-2.94027	-0.155273	36.684	4.77045e-06	3.12737e-05
Tuft1	tuftelin 1	22156	-0.964406	1.9422	34.0385	4.79028e-06	3.13891e-05
Mbd4	methyl-CpG binding domain protein 4	17193	-0.827499	4.05346	33.9912	4.83914e-06	3.16895e-05
Ddn	dendrin	13199	-3.83894	-0.993521	35.6167	4.85143e-06	3.17309e-05
Tvp23a	trans-golgi network vesicle protein 23A	383103	-2.94541	-0.335107	33.9387	4.89391e-06	3.19791e-05
Slc35e3	solute carrier family 35, member E3	215436	-0.62154	3.87474	33.8552	4.98251e-06	3.2513e-05
Timd4	T cell immunoglobulin and mucin domain containing 4	276891	-2.85561	0.272466	33.8228	5.01743e-06	3.27106e-05
Ebi3	Epstein-Barr virus induced gene 3	50498	-0.981972	3.32866	33.6725	5.18254e-06	3.37247e-05
Il13ra1	interleukin 13 receptor, alpha 1	16164	-3.52849	3.93468	36.7676	5.21626e-06	3.38973e-05
Ncald	neurocalcin delta	52589	-3.15309	2.6877	34.5669	5.33046e-06	3.45599e-05
Dtl	denticleless E3 ubiquitin protein ligase	76843	-1.34739	3.73835	33.5645	5.37786e-06	3.48512e-05
Fndc5	fibronectin type III domain containing 5	384061	-4.02791	-0.69455	41.4942	5.39455e-06	3.49433e-05
Lgmn	legumain	19141	-1.44593	4.04557	34.0492	5.54314e-06	3.58565e-05
Vrk2	vaccinia related kinase 2	69922	-0.709161	4.63202	33.2975	5.6208e-06	3.63089e-05
Ift122	intraflagellar transport 122	81896	-1.34201	2.21659	33.1907	5.75282e-06	3.7077e-05
Naaa	N-acylethanolamine acid amidase	67111	-0.67175	3.93564	33.1829	5.76264e-06	3.71233e-05
Dnase1l1	deoxyribonuclease 1-like 1	69537	-0.664689	3.58853	33.0874	5.88375e-06	3.78689e-05
Tbc1d31	TBC1 domain family, member 31	210544	-1.0137	4.02951	33.0244	5.96525e-06	3.83062e-05
E2f7	E2F transcription factor 7	52679	-1.7301	2.36815	32.9981	5.99952e-06	3.85087e-05
Gm7694	predicted gene 7694	665574	-4.65519	-0.73849	37.7147	6.03725e-06	3.86982e-05
Epb41l1	erythrocyte membrane protein band 4.1 like 1	13821	-1.68045	0.793809	32.9404	6.07568e-06	3.89092e-05
L1cam	L1 cell adhesion molecule	16728	-0.656183	5.63785	32.9359	6.0817e-06	3.89301e-05
Borcs7	BLOC-1 related complex subunit 7	66439	-0.756829	2.96848	32.8665	6.17464e-06	3.9507e-05
Scamp1	secretory carrier membrane protein 1	107767	-1.77137	1.9123	32.7981	6.26791e-06	4.00857e-05
Klk1b21	kallikrein 1-related peptidase b21	16616	-2.95298	-0.234881	32.7392	6.34935e-06	4.05443e-05
St6galnac2	ST6 (alpha-N-acetyl-neuraminyl-2,3-beta-galactosyl-1,3)-N-acetylgalactosaminide alpha-2,6-sialyltransferase 2	20446	-2.11203	0.983459	32.738	6.35111e-06	4.05443e-05
Nusap1	nucleolar and spindle associated protein 1	108907	-1.48987	4.42701	33.4079	6.43112e-06	4.0981e-05
Cd8b1	CD8 antigen, beta chain 1	12526	-1.1941	3.07385	32.6413	6.48736e-06	4.12834e-05
Gm38411	predicted gene, 38411	329711	-3.16846	-0.98542	32.5832	6.57081e-06	4.17581e-05
LOC102635912	NA	NA	-3.72894	-0.313177	32.5696	6.59055e-06	4.18646e-05
Gipc3	GIPC PDZ domain containing family, member 3	209047	-3.57408	-0.429237	32.4853	6.71398e-06	4.26295e-05
Dll4	delta like canonical Notch ligand 4	54485	-2.62137	-0.606701	33.9181	6.8264e-06	4.33044e-05
Scrn1	secernin 1	69938	-6.37389	-1.05823	34.8064	6.8414e-06	4.33801e-05
Agl	amylo-1,6-glucosidase, 4-alpha-glucanotransferase	77559	-0.896454	4.1917	32.3779	6.87509e-06	4.35741e-05
Sh2d5	SH2 domain containing 5	230863	-2.35254	0.154534	32.2548	7.06486e-06	4.46766e-05
Mafb	v-maf musculoaponeurotic fibrosarcoma oncogene family, protein B (avian)	16658	-3.22019	-0.10578	32.2006	7.15014e-06	4.51754e-05
Syne2	spectrin repeat containing, nuclear envelope 2	319565	-0.63787	6.61443	32.1792	7.18409e-06	4.53696e-05
Tnfrsf17	tumor necrosis factor receptor superfamily, member 17	21935	-7.0689	-1.11342	41.4645	7.20065e-06	4.54461e-05
Dclre1c	DNA cross-link repair 1C	227525	-0.754288	5.73985	32.1853	7.22513e-06	4.55677e-05
Daglb	diacylglycerol lipase, beta	231871	-0.642821	4.05215	32.0377	7.41337e-06	4.67132e-05
Cyp4f14	cytochrome P450, family 4, subfamily f, polypeptide 14	64385	-4.28552	-0.985139	32.03	7.42607e-06	4.67723e-05
Atp6v0b	ATPase, H+ transporting, lysosomal V0 subunit B	114143	-0.864771	5.10597	31.9586	7.61394e-06	4.78915e-05
Acvr1	activin A receptor, type 1	11477	-1.90601	2.46923	31.9434	7.62357e-06	4.79308e-05
Crybg3	beta-gamma crystallin domain containing 3	224273	-1.47583	5.70386	33.496	7.66939e-06	4.81331e-05
Zbtb18	zinc finger and BTB domain containing 18	30928	-1.48995	5.29918	33.3824	7.83592e-06	4.91346e-05
Cr2	complement receptor 2	12902	-2.48509	2.2859	32.3053	7.90314e-06	4.95121e-05
Tusc1	tumor suppressor candidate 1	69136	-2.1088	0.544488	31.7426	7.91741e-06	4.95795e-05
Kcnj2	potassium inwardly-rectifying channel, subfamily J, member 2	16518	-3.59702	1.04537	31.7209	8.01104e-06	5.00992e-05
Tln2	talin 2	70549	-2.13963	-0.168402	31.6244	8.12959e-06	5.07955e-05
Camk2a	calcium/calmodulin-dependent protein kinase II alpha	12322	-1.29847	1.71745	31.6156	8.1455e-06	5.08516e-05
Aire	autoimmune regulator (autoimmune polyendocrinopathy candidiasis ectodermal dystrophy)	11634	-4.04434	-0.714633	31.6155	8.14577e-06	5.08516e-05
Slc4a8	solute carrier family 4 (anion exchanger), member 8	59033	-0.722908	5.35404	31.5836	8.20427e-06	5.11942e-05
Tmtc2	transmembrane and tetratricopeptide repeat containing 2	278279	-2.95903	-0.0464791	31.5782	8.21413e-06	5.12331e-05
Ehd1	EH-domain containing 1	13660	-0.667888	4.992	31.5691	8.23092e-06	5.13151e-05
B630019K06Rik	F-box and leucine-rich repeat protein 17 pseudogene	102941	-1.30995	1.91922	31.5193	8.32343e-06	5.1869e-05
Ifngr1	interferon gamma receptor 1	15979	-0.662123	7.22186	31.5091	8.3425e-06	5.19649e-05
Pafah1b3	platelet-activating factor acetylhydrolase, isoform 1b, subunit 3	18476	-1.0979	3.04966	31.4681	8.41968e-06	5.24226e-05
Tmem110	NA	NA	-0.749282	4.46691	31.4293	8.49332e-06	5.28577e-05
Zfp358	zinc finger protein 358	140482	-1.4771	1.86873	31.3022	8.73982e-06	5.42483e-05
Glipr1	GLI pathogenesis-related 1 (glioma)	73690	-0.614794	6.01518	31.2995	8.74514e-06	5.42575e-05
Amdhd1	amidohydrolase domain containing 1	71761	-2.60817	-0.060998	31.1336	9.07874e-06	5.62531e-05
Ak8	adenylate kinase 8	68870	-3.36419	-0.924471	30.9781	9.40414e-06	5.79894e-05
Slc31a1	solute carrier family 31, member 1	20529	-0.758317	3.76717	30.9221	9.52438e-06	5.86709e-05
Tns1	tensin 1	21961	-0.970305	5.29533	31.297	9.6618e-06	5.94226e-05
Ncaph	non-SMC condensin I complex, subunit H	215387	-1.1149	4.17143	30.8114	9.83565e-06	6.04655e-05
Eps8l2	EPS8-like 2	98845	-3.45888	-1.04694	30.7029	1.00112e-05	6.14108e-05
Rgs2	regulator of G-protein signaling 2	19735	-3.2734	6.95942	34.0985	1.00807e-05	6.18103e-05
Gm36534	predicted gene, 36534	102640486	-6.40371	-1.31721	40.9533	1.0452e-05	6.39481e-05
Ivns1abp	influenza virus NS1A binding protein	117198	-0.616973	8.41014	30.509	1.04643e-05	6.39958e-05
Gm10790	predicted gene 10790	100038577	-6.55925	-1.27833	40.9127	1.05114e-05	6.42558e-05
Shcbp1	Shc SH2-domain binding protein 1	20419	-1.35423	2.71212	30.4472	1.06133e-05	6.4795e-05
LOC108167382	NA	NA	-7.25811	-0.864116	34.5921	1.06696e-05	6.5054e-05
S100a4	S100 calcium binding protein A4	20198	-1.16552	7.71372	31.6444	1.07887e-05	6.56672e-05
Arhgap21	Rho GTPase activating protein 21	71435	-1.0789	4.55155	30.5828	1.09041e-05	6.63406e-05
Grpr	gastrin releasing peptide receptor	14829	-5.01552	-1.07936	33.3475	1.09725e-05	6.67279e-05
Klrb1f	killer cell lectin-like receptor subfamily B member 1F	232408	-1.50709	4.35953	31.1471	1.10058e-05	6.69018e-05
Prrg2	proline-rich Gla (G-carboxyglutamic acid) polypeptide 2	65116	-1.79403	0.934839	30.285	1.10157e-05	6.69332e-05
Pctp	phosphatidylcholine transfer protein	18559	-0.800732	3.04172	30.2213	1.11782e-05	6.78619e-05
Rbbp8	retinoblastoma binding protein 8, endonuclease	225182	-0.596565	4.69096	30.2183	1.1186e-05	6.78804e-05
Btn2a2	butyrophilin, subfamily 2, member A2	238555	-5.02813	-1.38312	36.7842	1.13307e-05	6.86929e-05
2310040G24Rik	RIKEN cDNA 2310040G24 gene	381792	-4.31319	-0.983545	30.161	1.13345e-05	6.86929e-05
Arf2	ADP-ribosylation factor 2	11841	-0.829313	3.99646	30.0819	1.1543e-05	6.98664e-05
Oasl2	2'-5' oligoadenylate synthetase-like 2	23962	-1.73353	4.17667	31.2977	1.16216e-05	7.02521e-05
Myo10	myosin X	17909	-1.46964	3.15625	30.2785	1.1632e-05	7.02658e-05
Rasgrf2	RAS protein-specific guanine nucleotide-releasing factor 2	19418	-0.770663	3.09229	29.9276	1.19618e-05	7.19698e-05
Cpeb3	cytoplasmic polyadenylation element binding protein 3	208922	-1.82995	0.100058	29.8517	1.21737e-05	7.31819e-05
Cdca5	cell division cycle associated 5	67849	-1.29848	2.50521	29.7647	1.24219e-05	7.45064e-05
Mctp1	multiple C2 domains, transmembrane 1	78771	-1.46397	3.01204	29.7798	1.2527e-05	7.50503e-05
Sfxn2	sideroflexin 2	94279	-0.824812	3.30503	29.5958	1.29192e-05	7.71384e-05
Sdc2	syndecan 2	15529	-6.1706	-0.828004	31.5831	1.3094e-05	7.81487e-05
Clspn	claspin	269582	-1.53197	4.30001	30.3049	1.31506e-05	7.84535e-05
Aurkb	aurora kinase B	20877	-1.14688	3.57447	29.4931	1.32322e-05	7.89073e-05
Krt7	keratin 7	110310	-6.51145	-1.39678	58.6578	1.34771e-05	8.02336e-05
Gm996	NA	NA	-1.74952	0.96242	29.3793	1.35886e-05	8.08273e-05
Gm41291	predicted gene, 41291	105245911	-2.73122	-0.239156	29.3647	1.3635e-05	8.10694e-05
Fbxl2	F-box and leucine-rich repeat protein 2	72179	-1.85707	0.961169	29.3144	1.37965e-05	8.19262e-05
Ly6c2	lymphocyte antigen 6 complex, locus C2	100041546	-3.58793	5.55258	32.4717	1.38058e-05	8.19467e-05
Rps6ka5	ribosomal protein S6 kinase, polypeptide 5	73086	-0.75731	3.88129	29.2985	1.38477e-05	8.21613e-05
Flot1	flotillin 1	14251	-0.607452	4.92354	29.2764	1.39196e-05	8.25528e-05
Lpl	lipoprotein lipase	16956	-4.23844	-0.495308	29.2209	1.41021e-05	8.35555e-05
Gm33032	predicted gene, 33032	102635782	-6.50624	-1.24163	47.352	1.41123e-05	8.35555e-05
Dnajc28	DnaJ heat shock protein family (Hsp40) member C28	246738	-1.3863	1.61857	29.1573	1.43139e-05	8.46783e-05
Dnajc22	DnaJ heat shock protein family (Hsp40) member C22	72778	-6.83223	-1.01428	47.1763	1.43776e-05	8.5019e-05
Gins1	GINS complex subunit 1 (Psf1 homolog)	69270	-1.60338	1.73578	29.0831	1.45658e-05	8.6024e-05
Nudt17	nudix (nucleoside diphosphate linked moiety X)-type motif 17	78373	-2.20213	0.518415	29.0808	1.45736e-05	8.60342e-05
Slc25a35	solute carrier family 25, member 35	71998	-0.819179	2.77823	29.0702	1.46101e-05	8.62134e-05
Ccne1	cyclin E1	12447	-0.759286	3.43126	29.0342	1.47343e-05	8.68742e-05
Ccne2	cyclin E2	12448	-1.60118	2.29415	29.0319	1.47422e-05	8.68845e-05
Pdgfrb	platelet derived growth factor receptor, beta polypeptide	18596	-3.05742	-0.741727	30.2573	1.48022e-05	8.72015e-05
Nos1ap	nitric oxide synthase 1 (neuronal) adaptor protein	70729	-1.20563	2.62439	28.9988	1.48575e-05	8.74731e-05
Nccrp1	non-specific cytotoxic cell receptor protein 1 homolog (zebrafish)	233038	-6.33935	0.207867	30.9759	1.48655e-05	8.74731e-05
Aurka	aurora kinase A	20878	-1.08279	3.10155	28.9938	1.48751e-05	8.74846e-05
Mical3	microtubule associated monooxygenase, calponin and LIM domain containing 3	194401	-1.23795	4.88911	29.8091	1.49314e-05	8.77427e-05
Dirc2	NA	NA	-0.903104	4.13916	28.9401	1.50645e-05	8.84885e-05
Tgm1	transglutaminase 1, K polypeptide	21816	-2.64417	-0.41525	28.9272	1.51104e-05	8.86841e-05
Lmln	leishmanolysin-like (metallopeptidase M8 family)	239833	-1.01148	1.66303	28.7833	1.5633e-05	9.14473e-05
Syce2	synaptonemal complex central element protein 2	71846	-1.52134	1.53598	28.7702	1.56816e-05	9.16559e-05
Notch4	notch 4	18132	-2.23418	0.220543	28.7661	1.56967e-05	9.1668e-05
Zfp658	zinc finger protein 658	210104	-0.64525	3.66445	28.7601	1.57189e-05	9.16841e-05
Casc5	NA	NA	-1.63858	4.26679	29.644	1.57986e-05	9.20728e-05
Atpif1	ATPase inhibitory factor 1	11983	-0.825248	4.50739	28.6913	1.59771e-05	9.30363e-05
Dkk2	dickkopf WNT signaling pathway inhibitor 2	56811	-4.69068	-1.30399	36.0216	1.64993e-05	9.59188e-05
Mx1	MX dynamin-like GTPase 1	17857	-0.992564	4.6361	28.7042	1.65532e-05	9.61922e-05
Ly6i	lymphocyte antigen 6 complex, locus I	57248	-1.77564	-0.200748	28.4724	1.68298e-05	9.75659e-05
Tle1	transducin-like enhancer of split 1	21885	-1.26576	2.45984	28.43	1.70005e-05	9.84677e-05
Il12rb2	interleukin 12 receptor, beta 2	16162	-4.06819	4.34252	31.0803	1.72421e-05	9.97853e-05
Aim1	NA	NA	-0.882955	7.05999	28.8864	1.72611e-05	9.98121e-05
Abca13	ATP-binding cassette, sub-family A (ABC1), member 13	268379	-4.54325	2.11217	30.9857	1.7268e-05	9.98121e-05
Fgf11	fibroblast growth factor 11	14166	-3.77232	-0.615921	28.3541	1.73112e-05	0.000100021
Gga2	golgi associated, gamma adaptin ear containing, ARF binding protein 2	74105	-1.13068	3.23738	28.2594	1.77071e-05	0.000102183
Ifngr2	interferon gamma receptor 2	15980	-1.61866	4.70528	29.6165	1.77797e-05	0.00010256
Skint3	selection and upkeep of intraepithelial T cells 3	195564	-6.07417	0.807748	34.7966	1.81564e-05	0.000104519
Dhfr	dihydrofolate reductase	13361	-0.899198	3.478	28.1242	1.82892e-05	0.000105198
Nebl	nebulette	74103	-1.07546	4.07896	28.1559	1.85256e-05	0.000106515
Klhl8	kelch-like 8	246293	-1.10911	1.87131	28.0594	1.85757e-05	0.000106759
Derl3	Der1-like domain family, member 3	70377	-2.41562	0.211795	28.0208	1.87489e-05	0.00010766
Chml	choroideremia-like	12663	-1.31204	3.65255	28.2384	1.87552e-05	0.00010766
Prr11	proline rich 11	270906	-1.3663	3.64717	28.1825	1.88567e-05	0.000108198
Antxr1	anthrax toxin receptor 1	69538	-4.47003	-0.568971	29.1387	1.89773e-05	0.000108843
Cdca3	cell division cycle associated 3	14793	-1.14869	3.69363	27.9911	1.89865e-05	0.000108843
Pard3	par-3 family cell polarity regulator	93742	-2.31742	0.750788	27.9451	1.90932e-05	0.000109377
Cacna1i	calcium channel, voltage-dependent, alpha 1I subunit	239556	-1.6867	1.32119	27.906	1.92734e-05	0.000110231
Phf19	PHD finger protein 19	74016	-0.808596	3.25585	27.8982	1.93097e-05	0.000110389
BC039771	cDNA sequence BC039771	408057	-6.63804	-1.02439	38.6682	1.9579e-05	0.000111715
Lgr5	leucine rich repeat containing G protein coupled receptor 5	14160	-4.02673	-1.10206	27.8404	1.95804e-05	0.000111715
Cmya5	cardiomyopathy associated 5	76469	-1.47585	1.49545	27.835	1.96057e-05	0.000111806
Tnfsf15	tumor necrosis factor (ligand) superfamily, member 15	326623	-2.52717	-0.144567	27.8337	1.96122e-05	0.000111806
Ncapg2	non-SMC condensin II complex, subunit G2	76044	-1.04099	4.86978	28.0856	1.99986e-05	0.000113825
Pola1	polymerase (DNA directed), alpha 1	18968	-0.610756	5.21637	27.7239	2.01389e-05	0.000114532
Snn	stannin	20621	-1.13658	4.25759	27.9802	2.01959e-05	0.000114809
Gm13373	predicted gene 13373	102632087	-7.13594	-1.01432	38.4073	2.03032e-05	0.000115326
Adgrg3	adhesion G protein-coupled receptor G3	54672	-2.41364	0.334531	27.597	2.07665e-05	0.000117911
Bcat2	branched chain aminotransferase 2, mitochondrial	12036	-0.730173	4.99387	27.5456	2.10269e-05	0.000119245
Esco2	establishment of sister chromatid cohesion N-acetyltransferase 2	71988	-1.45182	2.94086	27.5104	2.12707e-05	0.000120531
Sult1a1	sulfotransferase family 1A, phenol-preferring, member 1	20887	-1.94407	0.895075	27.4777	2.13764e-05	0.000121081
Ada	adenosine deaminase	11486	-1.00503	1.81512	27.4716	2.14078e-05	0.000121211
Ccdc180	coiled-coil domain containing 180	381522	-3.40705	-0.765136	28.5483	2.16622e-05	0.000122602
Dhx58	DEXH (Asp-Glu-X-His) box polypeptide 58	80861	-0.617857	4.73746	27.403	2.17678e-05	0.00012315
Cd209e	CD209e antigen	170780	-4.27866	-1.0907	34.0431	2.28037e-05	0.000128715
Wfs1	wolframin ER transmembrane glycoprotein	22393	-1.27038	2.57972	27.1285	2.32748e-05	0.000131203
Ccna2	cyclin A2	12428	-1.32977	4.93654	27.8476	2.37377e-05	0.000133652
Plekhg3	pleckstrin homology domain containing, family G (with RhoGef domain) member 3	263406	-1.14146	4.34211	27.3554	2.4004e-05	0.000134996
Wipi1	WD repeat domain, phosphoinositide interacting 1	52639	-2.59871	-0.731787	27.0024	2.40049e-05	0.000134996
Troap	trophinin associated protein	78733	-1.72594	1.83506	26.8916	2.46665e-05	0.000138385
Galnt3	polypeptide N-acetylgalactosaminyltransferase 3	14425	-3.35384	1.59286	26.8144	2.51396e-05	0.000140928
Stil	Scl/Tal1 interrupting locus	20460	-1.38154	3.23862	26.8354	2.5196e-05	0.000141132
Lrrc63	leucine rich repeat containing 63	70859	-6.54181	-1.21682	42.0439	2.54265e-05	0.000142254
Pak4	p21 (RAC1) activated kinase 4	70584	-0.639669	3.31424	26.7622	2.54644e-05	0.000142409
Susd3	sushi domain containing 3	66329	-0.605154	4.39839	26.7221	2.57179e-05	0.000143656
Ptprs	protein tyrosine phosphatase, receptor type, S	19280	-1.04508	6.26725	27.4805	2.58794e-05	0.000144501
Tm2d2	TM2 domain containing 2	69742	-0.662156	3.65348	26.6431	2.62244e-05	0.000146312
Adora2b	adenosine A2b receptor	11541	-4.33256	-1.20512	29.7679	2.6853e-05	0.000149405
Myo1f	myosin IF	17916	-1.13034	8.05398	27.5441	2.71925e-05	0.000151116
Hpgds	hematopoietic prostaglandin D synthase	54486	-1.34897	2.89946	26.3665	2.82482e-05	0.000156674
Nuf2	NUF2, NDC80 kinetochore complex component	66977	-1.52962	3.47147	26.5642	2.86623e-05	0.000158722
Dfna5	NA	NA	-2.58431	-0.955572	26.1982	2.92853e-05	0.000161791
Cdca2	cell division cycle associated 2	108912	-1.09128	3.70701	26.1941	2.93155e-05	0.000161831
Tcf19	transcription factor 19	106795	-0.802018	4.32346	26.1868	2.93687e-05	0.000161998
Cd34	CD34 antigen	12490	-5.41454	-1.20526	38.0282	2.94113e-05	0.00016217
Aldh2	aldehyde dehydrogenase 2, mitochondrial	11669	-1.73151	4.16789	27.2687	2.97228e-05	0.000163462
Hk3	hexokinase 3	212032	-1.77086	0.790079	26.0116	3.06827e-05	0.000168195
Map4k5	mitogen-activated protein kinase kinase kinase kinase 5	399510	-0.900555	3.4309	26.0084	3.07072e-05	0.000168264
Gm12506	predicted gene 12506	102637640	-4.11274	-0.505413	25.9657	3.10371e-05	0.000169808
Palb2	partner and localizer of BRCA2	233826	-0.827822	3.05699	25.9309	3.13092e-05	0.000171164
Gm34570	predicted gene, 34570	102637868	-6.98082	-0.921581	40.2812	3.1324e-05	0.000171179
Fam129c	NA	NA	-0.75016	2.64894	25.9166	3.14218e-05	0.000171647
Fam174a	family with sequence similarity 174, member A	67698	-0.692524	3.83935	25.9064	3.15021e-05	0.000171952
Birc5	baculoviral IAP repeat-containing 5	11799	-1.24786	4.03933	26.0884	3.22146e-05	0.00017557
Tmeff1	transmembrane protein with EGF-like and two follistatin-like domains 1	230157	-4.30807	-0.827225	33.4323	3.23567e-05	0.000176209
3110082I17Rik	RIKEN cDNA 3110082I17 gene	73212	-1.40115	0.894461	25.7741	3.25666e-05	0.000177215
Zfp652	zinc finger protein 652	268469	-0.658394	5.26085	25.7717	3.25865e-05	0.000177255
Hist1h2ap	NA	NA	-1.17377	4.31988	26.0629	3.28053e-05	0.000178308
Zbed3	zinc finger, BED type containing 3	72114	-1.05902	2.26788	25.7304	3.29266e-05	0.000178898
Tmem200b	transmembrane protein 200B	623230	-2.32224	-0.665197	25.6995	3.31845e-05	0.000180161
Itga5	integrin alpha 5 (fibronectin receptor alpha)	16402	-1.73228	1.77317	25.6543	3.37462e-05	0.000182859
Sbf2	SET binding factor 2	319934	-1.22945	3.56233	25.8101	3.3763e-05	0.00018288
Cks1b	CDC28 protein kinase 1b	54124	-1.00752	3.40074	25.5848	3.41586e-05	0.00018481
Mybpc3	myosin binding protein C, cardiac	17868	-5.92775	-1.2549	31.623	3.45046e-05	0.000186539
Mospd2	motile sperm domain containing 2	76763	-0.680216	4.49929	25.3751	3.60201e-05	0.000193767
Eaf2	ELL associated factor 2	106389	-1.78928	-0.119196	25.334	3.63978e-05	0.000195576
Hmgn1	high mobility group nucleosomal binding domain 1	15312	-0.638011	6.15847	25.3433	3.6506e-05	0.000196083
Sspn	sarcospan	16651	-3.69418	-0.585184	25.2933	3.67767e-05	0.000197386
Apbb2	amyloid beta (A4) precursor protein-binding, family B, member 2	11787	-1.45721	0.848481	25.2267	3.74049e-05	0.000200606
Cd2ap	CD2-associated protein	12488	-0.96148	6.69411	25.8234	3.81095e-05	0.000204075
Rassf3	Ras association (RalGDS/AF-6) domain family member 3	192678	-0.611627	5.77354	25.148	3.8162e-05	0.000204278
Clec2f	C-type lectin domain family 2, member f	435921	-3.50576	0.617081	25.1238	3.86004e-05	0.000206469
Hes1	hes family bHLH transcription factor 1	15205	-3.02928	0.297078	25.1066	3.89963e-05	0.00020827
Kctd14	potassium channel tetramerisation domain containing 14	233529	-2.85354	-0.0870779	25.0403	3.92254e-05	0.000209257
Khk	ketohexokinase	16548	-0.910939	2.64696	25.0162	3.94677e-05	0.00021047
Rreb1	ras responsive element binding protein 1	68750	-0.624992	5.48723	24.9586	4.0053e-05	0.000213198
Lancl2	LanC (bacterial lantibiotic synthetase component C)-like 2	71835	-0.615094	3.46792	24.8975	4.06856e-05	0.000215904
Rrm2	ribonucleotide reductase M2	20135	-1.02964	5.26354	25.2847	4.1338e-05	0.000219079
Slc8b1	solute carrier family 8 (sodium/lithium/calcium exchanger), member B1	170756	-0.920159	4.02532	24.8278	4.14411e-05	0.000219419
Ufsp2	UFM1-specific peptidase 2	192169	-0.630204	4.42905	24.7875	4.18499e-05	0.0002215
Arsk	arylsulfatase K	77041	-0.869727	3.5285	24.7369	4.23975e-05	0.000223895
Lysmd2	LysM, putative peptidoglycan-binding, domain containing 2	70082	-0.876387	3.72131	24.7291	4.24832e-05	0.000224263
Nfe2	nuclear factor, erythroid derived 2	18022	-3.17765	0.203346	24.7195	4.2588e-05	0.000224733
Parp12	poly (ADP-ribose) polymerase family, member 12	243771	-0.595523	4.37745	24.718	4.26041e-05	0.000224734
Zfp184	zinc finger protein 184 (Kruppel-like)	193452	-4.65342	-1.0805	24.7116	4.26745e-05	0.000225021
Tmcc3	transmembrane and coiled coil domains 3	319880	-1.55911	3.55108	25.1067	4.30343e-05	0.000226495
Gm1720	predicted gene 1720	382255	-2.38947	0.0256844	24.6615	4.32285e-05	0.000227348
Cep55	centrosomal protein 55	74107	-1.4473	3.30407	24.834	4.32676e-05	0.000227423
Dgat2	diacylglycerol O-acyltransferase 2	67800	-2.14098	0.179296	24.6205	4.36877e-05	0.000229507
Dpp4	dipeptidylpeptidase 4	13482	-1.03593	7.56518	25.4878	4.37883e-05	0.000229864
Nap1l1	nucleosome assembly protein 1-like 1	53605	-0.636759	8.19042	24.6234	4.38797e-05	0.000230152
Ift88	intraflagellar transport 88	21821	-0.887396	2.12044	24.5665	4.43007e-05	0.000232209
Ppargc1a	peroxisome proliferative activated receptor, gamma, coactivator 1 alpha	19017	-2.46139	-0.53032	24.4675	4.54491e-05	0.000237523
Ssh3	slingshot protein phosphatase 3	245857	-0.622245	4.32839	24.326	4.71466e-05	0.000245939
Gm39869	predicted gene, 39869	105244222	-2.55342	-0.924704	24.2485	4.81041e-05	0.000250471
Slc40a1	solute carrier family 40 (iron-regulated transporter), member 1	53945	-2.32939	1.06504	24.2428	4.84194e-05	0.000251927
Atp7a	ATPase, Cu++ transporting, alpha polypeptide	11977	-0.719762	5.13078	24.2034	4.89168e-05	0.000254234
Tax1bp3	Tax1 (human T cell leukemia virus type I) binding protein 3	76281	-0.712073	3.15566	24.1617	4.92031e-05	0.000255534
Smad1	SMAD family member 1	17125	-0.740655	4.24598	24.1057	4.99271e-05	0.000259104
Abhd6	abhydrolase domain containing 6	66082	-0.719261	4.01472	24.0989	5.00151e-05	0.000259465
Zscan30	zinc finger and SCAN domain containing 30	328918	-1.29408	1.43664	24.0749	5.03292e-05	0.000260902
Kif2c	kinesin family member 2C	73804	-1.37187	3.09825	24.0721	5.06189e-05	0.000262308
Anapc15	anaphase promoting complex C subunit 15	75430	-0.610051	3.79462	23.9973	5.13596e-05	0.000265854
4930451G09Rik	NA	NA	-1.9425	-0.40281	23.9919	5.14318e-05	0.00026613
Hist1h2ao	NA	NA	-1.13226	4.31043	24.1346	5.32856e-05	0.000274916
Pls3	plastin 3 (T-isoform)	102866	-1.76355	2.57937	24.0666	5.3643e-05	0.000276564
Ptpn3	protein tyrosine phosphatase, non-receptor type 3	545622	-0.809971	4.20894	23.8311	5.36442e-05	0.000276564
Eif4e3	eukaryotic translation initiation factor 4E member 3	66892	-0.858801	4.13281	23.8297	5.36914e-05	0.000276707
Gm38718	predicted gene, 38718	105242506	-2.51491	-0.934683	23.7855	5.42907e-05	0.000279591
C1qb	complement component 1, q subcomponent, beta polypeptide	12260	-2.22231	0.868041	23.7606	5.46463e-05	0.000281217
Melk	maternal embryonic leucine zipper kinase	17279	-1.01385	2.92784	23.711	5.53633e-05	0.000284699
Prf1	perforin 1 (pore forming protein)	18646	-1.48015	3.83243	24.1142	5.65788e-05	0.000290316
Gm31619	predicted gene, 31619	102633905	-0.782468	2.93331	23.5868	5.72041e-05	0.000293099
Anln	anillin, actin binding protein	68743	-1.36076	2.93891	23.5332	5.83026e-05	0.000298078
Gm36227	predicted gene, 36227	102640071	-1.18845	3.78391	23.6448	5.86034e-05	0.000299399
Aunip	aurora kinase A and ninein interacting protein	69885	-2.76583	0.027263	23.4838	5.87811e-05	0.00030009
Dlg5	discs large MAGUK scaffold protein 5	71228	-1.77055	1.77588	23.4861	5.9032e-05	0.000301153
Prim1	DNA primase, p49 subunit	19075	-0.651587	4.20494	23.4221	5.97489e-05	0.000304261
Mid1	midline 1	17318	-0.803992	3.92815	23.3791	6.04343e-05	0.000307529
Srpk3	serine/arginine-rich protein specific kinase 3	56504	-3.23644	-0.297589	23.3162	6.14496e-05	0.000311909
Scn2a1	NA	NA	-3.53116	0.323994	23.21	6.35119e-05	0.000321567
Fkbp2	FK506 binding protein 2	14227	-0.63154	3.63229	23.1026	6.50419e-05	0.000328725
Gm30908	predicted gene, 30908	102632966	-2.21146	-0.740562	23.9242	6.51981e-05	0.000329396
Cryz	crystallin, zeta	12972	-1.06119	1.52433	23.0806	6.54249e-05	0.000330424
Hdc	histidine decarboxylase	15186	-1.87184	0.238106	23.0541	6.5889e-05	0.000332411
2008-09-01	NA	NA	-0.854951	3.85257	23.0424	6.60953e-05	0.000333238
Padi2	peptidyl arginine deiminase, type II	18600	-0.988982	4.63799	23.3146	6.63531e-05	0.000334394
Ska1	spindle and kinetochore associated complex subunit 1	66468	-1.59431	1.57467	22.9509	6.77316e-05	0.000341098
Adamts14	a disintegrin-like and metallopeptidase (reprolysin type) with thrombospondin type 1 motif, 14	237360	-2.71846	0.854259	23.0307	6.83322e-05	0.000344
Ect2	ect2 oncogene	13605	-0.92056	3.67443	22.8629	6.93473e-05	0.000348861
Cpe	carboxypeptidase E	12876	-1.88053	0.207415	22.8592	6.94153e-05	0.000349079
Zfp422	zinc finger protein 422	67255	-0.756855	4.53097	22.8395	6.97844e-05	0.000350685
Cul9	cullin 9	78309	-0.806861	3.85721	22.8236	7.00815e-05	0.000352053
BC030867	NA	NA	-1.9904	1.28052	22.8211	7.01286e-05	0.000352164
1500009L16Rik	RIKEN cDNA 1500009L16 gene	69784	-1.62834	1.70045	22.7905	7.07073e-05	0.000354566
Ckap2l	cytoskeleton associated protein 2-like	70466	-1.41113	3.81587	23.0601	7.26185e-05	0.000363762
Sema4c	sema domain, immunoglobulin domain (Ig), transmembrane domain (TM) and short cytoplasmic domain, (semaphorin) 4C	20353	-1.91709	2.60065	22.9569	7.40512e-05	0.00037002
Kif15	kinesin family member 15	209737	-1.23607	4.66736	23.046	7.5101e-05	0.000374868
Sema4a	sema domain, immunoglobulin domain (Ig), transmembrane domain (TM) and short cytoplasmic domain, (semaphorin) 4A	20351	-1.171	6.30631	23.4368	7.61215e-05	0.000379559
Usp6nl	USP6 N-terminal like	98910	-0.653465	6.46426	22.5634	7.635e-05	0.00038043
Akap17b	A kinase (PRKA) anchor protein 17B	338351	-0.880158	2.84101	22.5019	7.64242e-05	0.000380665
Cenpi	centromere protein I	102920	-1.16144	2.10392	22.4743	7.69971e-05	0.000383383
Hrh4	histamine receptor H4	225192	-1.46791	1.8761	22.4472	7.75623e-05	0.000385926
Oaf	out at first homolog	102644	-2.7984	0.45931	22.4357	7.7806e-05	0.000386866
Rala	v-ral simian leukemia viral oncogene A (ras related)	56044	-0.751807	5.26175	22.4878	7.90376e-05	0.000392299
Tdrkh	tudor and KH domain containing protein	72634	-1.12206	2.05075	22.372	7.91595e-05	0.000392766
Mybl2	myeloblastosis oncogene-like 2	17865	-1.02153	3.19819	22.2892	8.09579e-05	0.000401407
Mybl1	myeloblastosis oncogene-like 1	17864	-1.3047	1.68112	22.2555	8.17034e-05	0.000404677
Ltb4r1	leukotriene B4 receptor 1	16995	-2.46913	1.19286	22.3908	8.19687e-05	0.000405706
Mtap7d3	NA	NA	-3.0626	-0.570281	22.219	8.2517e-05	0.000407848
Gm40892	predicted gene, 40892	105245436	-1.07298	2.91743	22.2168	8.25672e-05	0.000407954
Cdk1	cyclin-dependent kinase 1	12534	-0.983349	3.6615	22.1635	8.37728e-05	0.000413332
Cox6b2	cytochrome c oxidase subunit 6B2	333182	-2.82003	-0.530413	22.108	8.50519e-05	0.000418911
Cdkl5	cyclin-dependent kinase-like 5	382253	-1.11505	0.537704	22.0789	8.57283e-05	0.000421686
Myh13	myosin, heavy polypeptide 13, skeletal muscle	544791	-2.30277	0.391086	22.064	8.60775e-05	0.00042293
Gpr18	G protein-coupled receptor 18	110168	-0.727161	4.79774	22.0562	8.66496e-05	0.000425593
Stag3	stromal antigen 3	50878	-1.76467	0.581038	22.0361	8.67367e-05	0.000425724
Zfp105	zinc finger protein 105	22646	-5.67809	-0.945282	23.0856	9.03921e-05	0.000441212
Cysltr1	cysteinyl leukotriene receptor 1	58861	-1.59388	2.15203	21.845	9.193e-05	0.000448409
Entpd7	ectonucleoside triphosphate diphosphohydrolase 7	93685	-0.740289	3.52372	21.7991	9.25539e-05	0.000451296
Tmem123	transmembrane protein 123	71929	-0.638261	7.83235	21.8995	9.26749e-05	0.00045173
Rab3il1	RAB3A interacting protein (rabin3)-like 1	74760	-4.07819	-0.80193	21.7298	9.43349e-05	0.000458871
Ska3	spindle and kinetochore associated complex subunit 3	219114	-1.22533	2.32559	21.7232	9.45074e-05	0.000459552
Igf1	insulin-like growth factor 1	16000	-2.81033	-0.820184	21.7043	9.50006e-05	0.000461791
Gpr137	G protein-coupled receptor 137	107173	-0.84416	3.48868	21.6635	9.60728e-05	0.000466521
Klrk1	killer cell lectin-like receptor subfamily K, member 1	27007	-4.54292	3.33488	23.2429	9.6202e-05	0.000466988
Mis18bp1	MIS18 binding protein 1	217653	-1.47487	3.17288	21.8193	9.76338e-05	0.000472639
Slc13a3	solute carrier family 13 (sodium-dependent dicarboxylate transporter), member 3	114644	-3.84397	-0.4778	21.5875	9.81092e-05	0.000474452
Asf1b	anti-silencing function 1B histone chaperone	66929	-0.759187	4.00722	21.5662	9.86871e-05	0.000476594
Kif4	kinesin family member 4	16571	-1.06233	3.80333	21.5379	0.000100049	0.000482675
Cd5l	CD5 antigen-like	11801	-2.22831	0.0926865	21.4193	0.00010278	0.000495683
Hmmr	hyaluronan mediated motility receptor (RHAMM)	15366	-1.32762	3.92221	21.7237	0.000103422	0.000498436
Sema6d	sema domain, transmembrane domain (TM), and cytoplasmic domain, (semaphorin) 6D	214968	-1.44933	2.10324	21.3219	0.000105595	0.000507699
Alyref2	Aly/REF export factor 2	56009	-0.802048	2.92117	21.2893	0.000106558	0.000511478
Tk1	thymidine kinase 1	21877	-0.767414	3.95938	21.2891	0.000106562	0.000511478
Mical2	microtubule associated monooxygenase, calponin and LIM domain containing 2	320878	-0.691242	4.08109	21.2695	0.000107147	0.000513758
N4bp2	NEDD4 binding protein 2	333789	-0.660008	5.91855	21.3335	0.000107539	0.000515288
Gadd45g	growth arrest and DNA-damage-inducible 45 gamma	23882	-1.1321	2.11522	21.2218	0.000108576	0.000519379
Kif14	kinesin family member 14	381293	-1.20193	3.50141	21.2026	0.000111381	0.000531714
C1qa	complement component 1, q subcomponent, alpha polypeptide	12259	-2.10126	0.86026	21.1109	0.000111988	0.000534334
Eid1	EP300 interacting inhibitor of differentiation 1	58521	-0.740642	5.6308	21.2918	0.000112005	0.000534334
Nphp1	nephronophthisis 1 (juvenile) homolog (human)	53885	-2.21903	-0.0616716	21.0559	0.000113722	0.000541609
Camkmt	calmodulin-lysine N-methyltransferase	73582	-0.648503	3.76958	21.0072	0.000115282	0.0005483
Mki67	antigen identified by monoclonal antibody Ki 67	17345	-1.10736	8.38281	21.7535	0.000116573	0.000553691
Spag5	sperm associated antigen 5	54141	-1.28467	4.03841	21.2594	0.000117885	0.000559548
Bcar3	breast cancer anti-estrogen resistance 3	29815	-1.60888	1.25987	20.9247	0.000117975	0.000559742
Neto2	neuropilin (NRP) and tolloid (TLL)-like 2	74513	-1.18865	1.05082	20.8499	0.00012048	0.000570713
Pask	PAS domain containing serine/threonine kinase	269224	-1.56055	1.87517	20.8256	0.000121305	0.000573908
Tbc1d19	TBC1 domain family, member 19	67249	-1.06593	2.2815	20.8248	0.000121331	0.000573908
Hist1h2ag	NA	NA	-1.0564	3.84449	20.8111	0.000125037	0.000589533
Apip	APAF1 interacting protein	56369	-0.712279	2.58578	20.6886	0.000126074	0.000593827
Fam131b	family with sequence similarity 131, member B	76156	-3.17065	-0.425967	20.6709	0.000126706	0.000596604
Spc25	SPC25, NDC80 kinetochore complex component, homolog (S. cerevisiae)	66442	-1.204	2.6141	20.6223	0.000128456	0.000604037
Pole	polymerase (DNA directed), epsilon	18973	-0.785211	4.74197	20.6131	0.000129492	0.000608301
4930426L09Rik	RIKEN cDNA 4930426L09 gene	74629	-1.56798	1.15934	20.531	0.000131818	0.000619021
Dlgap3	DLG associated protein 3	242667	-2.9975	-0.875556	20.5081	0.000132674	0.00062263
Eif4ebp1	eukaryotic translation initiation factor 4E binding protein 1	13685	-0.841721	2.1245	20.4425	0.000135163	0.000633886
Pxylp1	2-phosphoxylose phosphatase 1	235534	-0.982682	3.42859	20.4396	0.000135274	0.000634196
Timeless	timeless circadian clock 1	21853	-0.612249	4.78592	20.2999	0.000140756	0.000657932
Cfh	complement component factor h	12628	-4.46577	-0.736997	24.6199	0.000140902	0.000658396
Dnal4	dynein, axonemal, light chain 4	54152	-0.587982	2.45251	20.2793	0.000141582	0.000661354
Marco	macrophage receptor with collagenous structure	17167	-2.93492	-0.647837	20.2049	0.000144618	0.000673976
Atg3	autophagy related 3	67841	-0.625569	5.83485	20.2072	0.000145286	0.000676644
Cpped1	calcineurin-like phosphoesterase domain containing 1	223978	-0.648504	3.51011	20.1634	0.000146342	0.000681111
Lipt2	lipoyl(octanoyl) transferase 2 (putative)	67164	-1.46799	-0.254258	20.1484	0.000146969	0.000683806
Hist1h2ah	NA	NA	-1.11484	3.53	20.1242	0.000150006	0.000696331
Kif20a	kinesin family member 20A	19348	-0.932786	4.20834	20.0875	0.000151363	0.000701476
Ell2	elongation factor for RNA polymerase II 2	192657	-0.811394	4.41636	20.0169	0.000153401	0.000710223
Psma8	proteasome subunit alpha 8	73677	-3.48185	-1.02563	19.9937	0.000153625	0.000711025
Sh3d21	SH3 domain containing 21	66938	-1.3454	0.464186	19.9832	0.000154088	0.000712933
Rbpms	RNA binding protein gene with multiple splicing	19663	-1.83718	0.793886	19.8956	0.000158014	0.000729665
Serp1	stress-associated endoplasmic reticulum protein 1	28146	-0.71383	7.229	20.1357	0.000158387	0.000731146
Neo1	neogenin	18007	-1.59153	2.13195	19.8312	0.000160965	0.000741835
Galnt10	polypeptide N-acetylgalactosaminyltransferase 10	171212	-0.716424	5.81763	19.9208	0.000164691	0.000757523
Cd93	CD93 antigen	17064	-5.18129	0.680835	20.3226	0.000165677	0.000761812
Ggct	gamma-glutamyl cyclotransferase	110175	-0.642434	3.84195	19.7264	0.000165905	0.00076259
Spata7	spermatogenesis associated 7	104871	-2.267	-0.310769	19.7208	0.000166174	0.000763351
Atat1	alpha tubulin acetyltransferase 1	73242	-0.90809	3.79829	19.7079	0.000167441	0.000768922
Rab36	RAB36, member RAS oncogene family	76877	-1.71586	0.0699872	19.645	0.000169856	0.000779249
Tbc1d24	TBC1 domain family, member 24	224617	-1.16513	2.06724	19.6294	0.000170621	0.000781796
Chst3	carbohydrate sulfotransferase 3	53374	-1.83954	2.16249	19.7963	0.000170632	0.000781796
Tex15	testis expressed gene 15	104271	-1.57117	2.27944	19.6367	0.00017092	0.000782823
Anxa2	annexin A2	12306	-0.755538	6.96511	19.8522	0.000173656	0.000793078
Lmna	lamin A	16905	-0.687351	2.93577	19.5595	0.000174111	0.000794897
Cdca8	cell division cycle associated 8	52276	-0.934715	3.73556	19.5481	0.00017469	0.000796769
Nipa2	non imprinted in Prader-Willi/Angelman syndrome 2 homolog (human)	93790	-0.591303	5.10564	19.538	0.0001752	0.000798836
Bmp1	bone morphogenetic protein 1	12153	-2.7928	0.334016	19.5291	0.000175995	0.000802205
Tmem106a	transmembrane protein 106A	217203	-0.883755	3.63326	19.5067	0.0001768	0.000805093
Klk1b27	kallikrein 1-related peptidase b27	16619	-1.30393	2.12034	19.5015	0.000177066	0.000805996
Ncapg	non-SMC condensin I complex, subunit G	54392	-0.955626	4.26417	19.5646	0.000179502	0.000815291
Brca1	breast cancer 1, early onset	12189	-1.03765	3.73839	19.4192	0.000185029	0.000838509
Mastl	microtubule associated serine/threonine kinase-like	67121	-1.30331	2.09507	19.3449	0.000185314	0.000839532
Gm42031	predicted gene, 42031	105246807	-1.04554	6.62	19.9896	0.000186176	0.000842626
Slc12a9	solute carrier family 12 (potassium/chloride transporters), member 9	83704	-0.841895	4.44558	19.3043	0.000192833	0.000871358
Ube2c	ubiquitin-conjugating enzyme E2C	68612	-1.03464	3.84053	19.2675	0.000193175	0.000872626
Atp1b1	ATPase, Na+/K+ transporting, beta 1 polypeptide	11931	-2.1702	5.19066	20.5505	0.000193527	0.000873934
Xylb	xylulokinase homolog (H. influenzae)	102448	-1.0676	1.02428	19.1794	0.000194492	0.000877452
Ptpn14	protein tyrosine phosphatase, non-receptor type 14	19250	-3.18635	0.0517329	19.1775	0.0001946	0.000877658
Cd24a	CD24a antigen	12484	-2.84165	2.38451	19.8127	0.000196489	0.000885331
Gm26782	predicted gene, 26782	102640338	-1.06972	1.90964	19.1265	0.00019753	0.000889169
Sepn1	NA	NA	-1.51499	2.09828	19.1248	0.000198368	0.000892372
Frs3	fibroblast growth factor receptor substrate 3	107971	-1.37621	0.318703	18.9713	0.000206739	0.000926485
Cacna1h	calcium channel, voltage-dependent, T type, alpha 1H subunit	58226	-3.76677	-0.954996	18.9412	0.000209349	0.000937292
Akap1	A kinase (PRKA) anchor protein 1	11640	-0.964245	1.83661	18.8956	0.0002114	0.000945276
Dip2c	disco interacting protein 2 homolog C	208440	-0.851058	2.54773	18.8323	0.000215382	0.000962416
0610040J01Rik	RIKEN cDNA 0610040J01 gene	76261	-4.94544	-1.19316	21.6069	0.000216305	0.000965986
Ccnb2	cyclin B2	12442	-1.13912	3.99829	19.0179	0.000217164	0.000969207
Ccr1	chemokine (C-C motif) receptor 1	12768	-2.86073	-0.363533	18.6916	0.000224533	0.000998307
Hist1h2ai	NA	NA	-1.14651	3.37954	18.7594	0.000225244	0.00100116
Sirt3	sirtuin 3	64384	-0.97166	2.09467	18.6135	0.000229795	0.00101978
Gm35498	Sp140 nuclear body protein pseudogene	102639105	-0.774548	4.11264	18.5296	0.000235593	0.00104354
Cenpk	centromere protein K	60411	-1.78947	1.23525	18.4699	0.000239814	0.00106024
Serpinb10	serine (or cysteine) peptidase inhibitor, clade B (ovalbumin), member 10	241197	-1.93994	0.441149	18.4064	0.0002444	0.00107647
Tmed1	transmembrane p24 trafficking protein 1	17083	-1.41461	0.841997	18.3445	0.000248962	0.00109486
Nicn1	nicolin 1	66257	-1.12943	1.31898	18.3253	0.000250396	0.00110048
Gtf2ird1	general transcription factor II I repeat domain-containing 1	57080	-0.69301	2.86292	18.3086	0.00025165	0.00110462
Hist1h2ac	NA	NA	-1.10181	3.64251	18.3888	0.00025345	0.00111148
Gm42376	predicted gene, 42376	105247245	-1.10588	1.41926	18.276	0.000254115	0.00111405
Orc1	origin recognition complex, subunit 1	18392	-1.21493	1.54825	18.2581	0.000255479	0.00111933
5031425F14Rik	RIKEN cDNA 5031425F14 gene	319684	-3.48781	-0.933545	19.4498	0.000257961	0.00112916
Klhl23	kelch-like 23	277396	-1.91403	-0.224229	18.1419	0.000264548	0.00115477
Top2a	topoisomerase (DNA) II alpha	21973	-0.916236	7.33894	18.5602	0.000273407	0.00119086
Idh1	isocitrate dehydrogenase 1 (NADP+), soluble	15926	-0.643757	3.30394	17.9644	0.000279068	0.00121253
4833419F23Rik	RIKEN cDNA 4833419F23 gene	73915	-2.14197	-0.656202	17.8263	0.000290967	0.00125842
Mettl7a2	methyltransferase like 7A2	393082	-1.03888	1.02072	17.8092	0.000292484	0.00126421
Gen1	GEN1, Holliday junction 5' flap endonuclease	209334	-0.994151	2.89103	17.7564	0.000297202	0.00128381
Arhgap19	Rho GTPase activating protein 19	71085	-0.797908	3.93489	17.7535	0.000297463	0.00128436
Cdk20	cyclin-dependent kinase 20	105278	-1.12673	1.32924	17.753	0.00029751	0.00128436
Hist1h2ad	NA	NA	-1.15568	3.57555	17.8665	0.000299854	0.00129408
Ift57	intraflagellar transport 57	73916	-0.845661	3.14136	17.6883	0.000303414	0.00130865
Prc1	protein regulator of cytokinesis 1	233406	-0.689075	4.97656	17.6418	0.000308896	0.00133148
Kntc1	kinetochore associated 1	208628	-0.865463	4.02589	17.6057	0.00031251	0.001345
Cenpe	centromere protein E	229841	-1.01936	5.12214	17.9607	0.0003129	0.00134586
Rras	related RAS viral (r-ras) oncogene	20130	-0.590079	3.56707	17.5721	0.000314336	0.00135087
Gas2l3	growth arrest-specific 2 like 3	237436	-1.00279	2.22257	17.572	0.000314351	0.00135087
Kifc3	kinesin family member C3	16582	-2.39872	0.466652	17.5806	0.000314641	0.00135119
Dmxl2	Dmx-like 2	235380	-2.83808	-0.381283	17.5336	0.000318055	0.00136347
Amt	aminomethyltransferase	434437	-1.50379	-0.0332307	17.5157	0.000319799	0.00137052
LOC108167942	NA	NA	-0.872303	2.42916	17.493	0.000322017	0.00137919
Naip5	NLR family, apoptosis inhibitory protein 5	17951	-0.632789	5.73534	17.5777	0.000322403	0.00138043
Pla2g2d	phospholipase A2, group IID	18782	-2.08279	0.456677	17.4127	0.000330033	0.00141053
Cd163	CD163 antigen	93671	-2.4622	-0.0431705	17.348	0.000337747	0.00144175
Abcb10	ATP-binding cassette, sub-family B (MDR/TAP), member 10	56199	-0.599688	3.17899	17.2856	0.000343143	0.00146214
Gm41885	predicted gene, 41885	105246618	-1.00523	7.79859	17.795	0.00035331	0.00150138
LOC108169168	NA	NA	-2.47398	-0.531574	17.1708	0.000355489	0.00150741
Lrrc75a	leucine rich repeat containing 75A	192976	-1.89366	-0.0596804	17.1631	0.000356334	0.00150985
Bcl9	B cell CLL/lymphoma 9	77578	-0.594673	5.61929	17.1967	0.000356371	0.00150985
Chtf18	CTF18, chromosome transmission fidelity factor 18	214901	-0.841465	2.59943	17.1211	0.000360981	0.00152892
Ercc6l	excision repair cross-complementing rodent repair deficiency complementation group 6 like	236930	-0.735702	3.31683	17.1158	0.000361564	0.00153093
Trim30c	tripartite motif-containing 30C	434219	-1.70708	1.22396	17.0791	0.00036569	0.00154747
Car2	carbonic anhydrase 2	12349	-2.10417	2.15769	17.2842	0.000365839	0.00154764
Stk3	serine/threonine kinase 3	56274	-0.919397	3.27134	17.0587	0.000368002	0.00155628
Cdc42bpa	CDC42 binding protein kinase alpha	226751	-1.5721	0.750053	16.98	0.000377073	0.00159135
Arhgap33	Rho GTPase activating protein 33	233071	-1.05783	2.23855	16.9455	0.000381128	0.00160702
Vangl2	VANGL planar cell polarity 2	93840	-1.21189	1.75185	16.9143	0.000384834	0.00162023
Chrnb1	cholinergic receptor, nicotinic, beta polypeptide 1 (muscle)	11443	-1.29063	1.77208	16.8505	0.000392532	0.00164871
Pard3b	par-3 family cell polarity regulator beta	72823	-2.66334	0.077146	16.8278	0.000395318	0.00165942
Mpzl2	myelin protein zero-like 2	14012	-2.79753	-0.665114	16.819	0.000396393	0.00166344
Tbkbp1	TBK1 binding protein 1	73174	-2.19726	4.9144	17.8184	0.000396864	0.00166492
Ccr2	chemokine (C-C motif) receptor 2	12772	-0.858518	6.80499	17.2293	0.000400426	0.00167737
Gm31546	predicted gene, 31546	102633812	-1.80599	-0.124791	16.7486	0.000405178	0.00169627
Cit	citron	12704	-1.06079	4.26342	16.9617	0.000405396	0.00169668
Blvrb	biliverdin reductase B (flavin reductase (NADPH))	233016	-1.10905	1.60509	16.7381	0.000406506	0.00170082
Rgmb	repulsive guidance molecule family member B	68799	-1.13505	3.41977	16.8855	0.000408854	0.00170862
Kif22	kinesin family member 22	110033	-0.841766	4.18574	16.7305	0.000409949	0.00171117
Sgsm3	small G protein signaling modulator 3	105835	-0.893765	2.24319	16.6683	0.000415456	0.00173058
Trip13	thyroid hormone receptor interactor 13	69716	-0.872378	2.22537	16.6634	0.000416097	0.00173222
Sdc4	syndecan 4	20971	-2.37162	3.43187	17.4866	0.000417338	0.00173687
LOC102631780	NA	NA	-2.07708	-0.487957	16.653	0.000417459	0.00173687
Ftl1	ferritin light polypeptide 1	14325	-0.601377	8.43402	16.7287	0.000419056	0.001743
Sytl3	synaptotagmin-like 3	83672	-1.23948	4.89495	17.0561	0.000419613	0.00174451
Pgam2	phosphoglycerate mutase 2	56012	-2.72103	-0.556562	16.6168	0.000422201	0.00175303
Pianp	PILR alpha associated neural protein	319352	-1.56767	-0.292921	16.5578	0.000430076	0.00178306
Kctd21	potassium channel tetramerisation domain containing 21	622320	-0.789702	2.08617	16.5101	0.000436558	0.00180622
Fam161a	family with sequence similarity 161, member A	73873	-0.867646	1.50347	16.3577	0.000457979	0.00188766
Cecr2	CECR2, histone acetyl-lysine reader	330409	-3.34646	-0.601814	16.3495	0.000460558	0.00189718
P2rx4	purinergic receptor P2X, ligand-gated ion channel 4	18438	-0.672194	4.54851	16.2909	0.000469138	0.00192915
Gm32220	CD79A antigen (immunoglobulin-associated alpha) pseudogene	102634693	-2.3106	0.534998	16.2795	0.000470558	0.00193386
4933421O10Rik	RIKEN cDNA 4933421O10 gene	100504166	-0.65012	1.98958	16.2591	0.000472447	0.00194049
Mrc2	mannose receptor, C type 2	17534	-2.82934	-0.300101	16.2365	0.000475826	0.00195154
Gm42368	predicted gene, 42368	105247234	-0.687798	6.25162	16.4235	0.000476064	0.00195194
St3gal3	ST3 beta-galactoside alpha-2,3-sialyltransferase 3	20441	-0.661245	3.22465	16.1884	0.00048313	0.00197747
Apitd1	NA	NA	-1.12261	1.02882	16.1434	0.000490064	0.00200295
Gm40525	predicted gene, 40525	105245011	-0.921607	7.78023	16.6179	0.000490591	0.00200394
Myo9a	myosin IXa	270163	-0.716108	5.16795	16.2539	0.000494409	0.00201837
Zfp972	zinc finger protein 972	78703	-1.3399	0.505565	16.1138	0.000494684	0.00201891
4931428F04Rik	RIKEN cDNA 4931428F04 gene	74356	-0.724202	2.60001	16.106	0.000495896	0.00202217
LOC102632465	NA	NA	-2.61946	-0.73129	16.0827	0.00049958	0.00203419
Ifit3	interferon-induced protein with tetratricopeptide repeats 3	15959	-0.807649	4.57429	16.1798	0.000503559	0.00204803
Kif18b	kinesin family member 18B	70218	-1.26351	3.26289	16.1463	0.000508028	0.00206383
Pole2	polymerase (DNA directed), epsilon 2 (p59 subunit)	18974	-0.655026	3.0999	16.0049	0.000512079	0.00207849
Igsf3	immunoglobulin superfamily, member 3	78908	-0.941984	1.46285	15.9864	0.000515116	0.00208962
A930013F10Rik	RIKEN cDNA A930013F10 gene	68074	-0.655519	3.47711	15.9709	0.000517654	0.00209931
Gm40902	predicted gene, 40902	105245449	-0.967429	2.6978	15.9602	0.000519419	0.00210586
E330020D12Rik	Riken cDNA E330020D12 gene	626058	-1.36363	1.3391	15.9455	0.000521858	0.00211453
Tubb2b	tubulin, beta 2B class IIB	73710	-1.34693	3.13263	16.1038	0.000526546	0.00213108
Ifit3b	interferon-induced protein with tetratricopeptide repeats 3B	667370	-0.837118	3.93091	15.9372	0.000530544	0.00214604
Cd79a	CD79A antigen (immunoglobulin-associated alpha)	12518	-2.01501	2.83844	16.3095	0.000531355	0.0021487
Cabyr	calcium-binding tyrosine-(Y)-phosphorylation regulated (fibrousheathin 2)	71132	-2.28794	-0.664652	15.8357	0.000540468	0.00218118
Gm35266	predicted gene, 35266	102638784	-1.84556	0.0660191	15.8287	0.000541674	0.00218542
Lpar3	lysophosphatidic acid receptor 3	65086	-1.52333	1.81641	15.7836	0.000551137	0.00222137
Ptov1	prostate tumor over expressed gene 1	84113	-1.04894	2.82649	15.7268	0.000561117	0.00225678
Porcn	porcupine O-acyltransferase	53627	-2.70834	-1.17047	16.9076	0.000570053	0.00229076
Rnd1	Rho family GTPase 1	223881	-1.61322	-0.291016	15.6021	0.000582504	0.00233614
Tg	thyroglobulin	21819	-1.19858	1.62165	15.5926	0.000584288	0.00234262
Cenpn	centromere protein N	72155	-1.00601	2.2238	15.5166	0.000598756	0.00239791
Ppp2r3a	protein phosphatase 2, regulatory subunit B'', alpha	235542	-0.986046	1.62296	15.3685	0.00062811	0.00250481
Paqr4	progestin and adipoQ receptor family member IV	76498	-0.916811	3.157	15.3607	0.000629697	0.00251043
D030028A08Rik	RIKEN cDNA D030028A08 gene	319371	-0.932331	2.15113	15.3424	0.000633438	0.00252108
0610010F05Rik	NA	NA	-0.596643	3.48822	15.3108	0.000639965	0.00254562
Slc25a43	solute carrier family 25, member 43	194744	-2.20732	-0.562457	15.2553	0.000651591	0.00258749
Gm33473	predicted gene, 33473	102636397	-0.615309	4.23882	15.1643	0.000671177	0.00265647
Brsk1	BR serine/threonine kinase 1	381979	-3.58887	-1.19472	15.5054	0.000681722	0.00269125
Gm40448	predicted gene, 40448	105244926	-1.42169	0.897169	15.1126	0.000682584	0.00269314
Cd79b	CD79B antigen	15985	-1.36183	3.23823	15.3219	0.000691434	0.00272591
Gm42355	predicted gene, 42355	105247220	-2.57127	0.255591	15.0779	0.000692834	0.00273054
Tex14	testis expressed gene 14	83560	-1.48633	-0.31959	14.8865	0.000734989	0.00288059
Zfp971	zinc finger protein 971	626848	-0.636035	5.11767	14.9481	0.000736018	0.00288238
Fanci	Fanconi anemia, complementation group I	208836	-0.641718	3.25083	14.8754	0.00073766	0.00288625
Dennd2c	DENN/MADD domain containing 2C	329727	-1.10381	1.20408	14.8691	0.000739182	0.00289141
Ttyh2	tweety family member 2	117160	-0.809179	1.94723	14.8203	0.000751147	0.00293577
Prkci	protein kinase C, iota	18759	-0.648896	4.01705	14.8158	0.000752246	0.00293925
Hoxb4	homeobox B4	15412	-0.740899	2.37506	14.757	0.000766966	0.00299015
AI429214	expressed sequence AI429214	621080	-1.41855	0.595635	14.7545	0.00076759	0.00299044
Brca2	breast cancer 2, early onset	12190	-0.732214	3.81596	14.7255	0.000774972	0.00301577
Knstrn	kinetochore-localized astrin/SPAG5 binding	51944	-0.685687	3.92667	14.7211	0.000776104	0.00301828
Fam214b	family with sequence similarity 214, member B	230088	-0.600721	3.72293	14.6791	0.000786918	0.00305865
Csad	cysteine sulfinic acid decarboxylase	246277	-0.609646	3.65303	14.6304	0.000799685	0.00310485
Hist1h2ae	NA	NA	-1.12401	3.31107	14.6034	0.000833308	0.00322476
Lmo4	LIM domain only 4	16911	-0.711835	5.20264	14.6427	0.000837786	0.00323942
Cd200r1	CD200 receptor 1	57781	-0.598179	4.52957	14.4733	0.000842446	0.0032547
Fcer2a	Fc receptor, IgE, low affinity II, alpha polypeptide	14128	-2.1827	1.12583	14.5942	0.000847203	0.00326957
Ccr5	chemokine (C-C motif) receptor 5	12774	-1.18075	5.53596	14.9101	0.000868104	0.00334292
Cacna1s	calcium channel, voltage-dependent, L type, alpha 1S subunit	12292	-1.54751	0.942903	14.361	0.000874507	0.00336574
LOC108167614	NA	NA	-1.09943	2.63556	14.3278	0.000887209	0.00340998
Fam64a	NA	NA	-1.20067	1.85658	14.2938	0.000894326	0.00343453
Gm34484	predicted gene, 34484	102637753	-4.92835	0.800567	14.8113	0.000905513	0.00347277
Tlr4	toll-like receptor 4	21898	-0.795816	3.10876	14.2445	0.000909185	0.00348591
Mgst3	microsomal glutathione S-transferase 3	66447	-2.12447	-0.67292	14.2382	0.000911108	0.00349139
5830418P13Rik	RIKEN cDNA 5830418P13 gene	100529079	-1.8762	-0.713605	14.1816	0.000928529	0.00355332
Cfb	complement factor B	14962	-1.76253	0.328436	14.1567	0.000936323	0.00358009
Apoe	apolipoprotein E	11816	-2.96561	5.18874	15.0584	0.000936539	0.00358009
BC051142	cDNA sequence BC051142	407788	-1.19851	1.11494	14.1267	0.000945783	0.00361348
Rad51c	RAD51 paralog C	114714	-0.837399	2.07607	14.0606	0.00096704	0.00368671
Lad1	ladinin	16763	-1.802	1.85467	14.2085	0.000971852	0.00370206
LOC108168256	NA	NA	-1.13801	0.683354	14.02	0.000980344	0.0037334
Aspm	abnormal spindle microtubule assembly	12316	-1.00409	4.42971	14.2148	0.000984941	0.00374888
Klra3	killer cell lectin-like receptor, subfamily A, member 3	16634	-3.05252	-0.546313	13.996	0.000988291	0.00375859
Cacnb4	calcium channel, voltage-dependent, beta 4 subunit	12298	-2.19323	0.153639	13.9815	0.000993124	0.00377392
Gm14322	predicted gene 14322	626802	-0.619852	2.91484	13.9791	0.000993926	0.00377595
Gpr160	G protein-coupled receptor 160	71862	-1.59451	-0.132945	13.9518	0.00100313	0.00380682
[truncated: 311 more rows]
