# Supplementary material for: Memory Phenotype Tfh Cells Develop Without Overt Infection and Support Germinal Center Formation and B Cell Responses to Viral Infection
Source: Eur J Immunol. 2024 Nov 20;55(1):e202451291. doi: 10.1002/eji.202451291 (PMC11739680; doi:10.1002/eji.202451291)
Supplement: Supplementary file 5 — Supporting information [file EJI-55-e202451291-s005.xlsx]

## Sheet: Sheet1
Table S4. Sjögren’s syndrome patient and healthy control characteristics
ID	sex	age	duration	ESSPRI	ESSDAI	ANA	SSA	SSB	RF（IU/ml）
SS_2	woman	48	12 years	3	0	positive	positive	negative	104.75		SS Sjögren’s syndrome patient
SS_4	woman	34	2 years	2	7	positive	positive	negative	258.2		HC Healthy control
SS_5	woman	59	9 years	1.67	0	positive	negative	negative	3.16		ANA Antinuclear antibody
SS_6	woman	66	2 years	3	2	positive	positive	negative	502.91		ESSPRI EULAR Sjögren’s syndrome patients reported index
SS_7	woman	63	4 years	2	5	positive	negative	negative	137.36		ESSDAI EULAR Sjögren’s syndrome disease activity index
SS_8	woman	73	3 years	2	7	positive	positive	negative	0.5		RF Rheumatoid factor
SS_9	woman	59	6 years	3.67	2	positive	positive	negative	324.58		anti-SSA/SSB anti-Ro/La
SS_10	woman	60	3 years	1.67	5	positive	positive	negative	7.1
SS_11	woman	72	5 years	1	4	positive	positive	negative	96.8
SS_12	woman	64	2 years	4.67	4	positive	positive	negative	86.72
SS_14	woman	61	4 years	2	2	positive	negative	negative	2.78
SS_15	woman	49	4 years	3.33	2	positive	negative	negative	4.52
SS_16	woman	81	6 years	3.33	8	positive	negative	negative	5.34
SS_17	woman	76	20 years	3	1	positive	positive	positive	40.8
SS_18	woman	54	20 years	1.33	2	positive	negative	negative	15.85
SS_19	woman	53	2 years	2.67	5	positive	positive	negative	6.83
SS_20	woman	69	5 years						99.82
SS_21	man	41	8 years	3.33	2	positive	positive	positive	277.39
SS_22	woman	32	6 years	2.67	5				136.72
SS_23	woman	70	17 years	2	9	positive	negative	negative	180.3
SS_24	woman	45	3 years	3	2	positive	positive	positive	201.29
SS_25	woman	57	1 years	4.33	4	positive	negative	negative	11.08
SS_26	woman	59	10 years	2.33	2	positive	positive	negative	30.48
SS_27	woman	62	3 years	3	4	positive	positive	negative	28.02
SS_28	woman	36	3 years	1.67	6	positive	positive	negative	167.16
SS_29	woman	76	7 years	3.67	4	positive	positive	negative	400.03
SS_30	woman	65	9 years	4	4	positive	negative	negative	169.46
SS_31	woman	53	3 years	3	3	positive	negative	negative	70.15
SS_32	woman	58	10 years	2.67	5	positive	positive	positive	14.85
SS_33	woman	62	3 years	3	2	positive	positive	negative	28.02
SS_1	woman	59	5 years	5	4	positive	negative	negative	4.24
SS_3	woman	47	5 years	4	6	positive	positive	negative	61.54
SS_13	woman	69	14 years	2.67	1	positive	negative	negative	27
HC_2	woman	28	NA	NA	NA	NA	NA	NA	NA
HC_3	woman	58	NA	NA	NA	NA	NA	NA	NA
HC_4	woman	62	NA	NA	NA	NA	NA	NA	NA
HC_6	woman	40	NA	NA	NA	NA	NA	NA	NA
HC_7	woman	53	NA	NA	NA	NA	NA	NA	NA
HC_8	woman	56	NA	NA	NA	NA	NA	NA	NA
HC_9	woman	47	NA	NA	NA	NA	NA	NA	NA
HC_10	woman	53	NA	NA	NA	NA	NA	NA	NA
HC_11	man	72	NA	NA	NA	NA	NA	NA	NA
HC_12	woman	67	NA	NA	NA	NA	NA	NA	NA
HC_13	woman	53	NA	NA	NA	NA	NA	NA	NA
HC_14	woman	27	NA	NA	NA	NA	NA	NA	NA
HC_1	woman	32	NA	NA	NA	NA	NA	NA	NA
HC_5	woman	59	NA	NA	NA	NA	NA	NA	NA
